# Supplementary material for: Integrated analysis of genome-wide DNA methylation and cancer-associated fibroblasts identified prognostic biomarkers and immune checkpoint blockade in lower grade gliomas
Source: Front Oncol. 2023 Jan 16;12:977251. doi: 10.3389/fonc.2022.977251 (PMC9885112; doi:10.3389/fonc.2022.977251)
Supplement: Supplementary Table 2 — Clinical characteristics of patient cohort. [file Table_2.xlsx]

## Sheet: Sheet1
Table S2: Clinical characteristics of patient cohort
The tumor samples were taken from consecutive cases operated at Zhejiang Provincial People's Hospital. No further selection criteria were used.
ID	Name	Sex	Age(Years)	Location	Diagnosis	Primary or Recurrence	IDH	EGFR	MGMT	ATRX	Ki67	P53
90983795	LGG1	Male	54	Right frontal	LGG	Primary	WT	negtive	Methylated	NT	0.12	WT
91133496	LGG2	Male	45	Right frontal	LGG	Primary	Mutant	Positive	NM	NT	0.19	WT
90412030	LGG3	Male	36	Left frontal	LGG	Primary	WT	Positive	Methylated	positive	0.21	positive
