# Supplementary material for: Integrated analysis of genome-wide DNA methylation and cancer-associated fibroblasts identified prognostic biomarkers and immune checkpoint blockade in lower grade gliomas
Source: Front Oncol. 2023 Jan 16;12:977251. doi: 10.3389/fonc.2022.977251 (PMC9885112; doi:10.3389/fonc.2022.977251)
Supplement: Supplementary Table 3 — DEGs in TCGA. [file Table_3.xlsx]

## Sheet: Sheet1
Tag	logFC	AveExpr	t	P.Value	adj.P.Val	B
ENSG00000148848	-1.68786	-0.31222	-12.4781	1.87154e-31	1.05059e-26	60.3221
ENSG00000106483	-1.59388	2.54734	-11.3611	7.02847e-27	1.97272e-22	50.0614
ENSG00000197496	-1.24905	2.24087	-10.939	3.23953e-25	6.0617e-21	46.3314
ENSG00000214106	-0.927011	2.00731	-10.7707	1.45603e-24	2.04335e-20	44.8684
ENSG00000135272	-1.04245	2.72757	-10.6397	4.64267e-24	3.95169e-20	43.7397
ENSG00000152104	-0.81119	1.45273	-10.6239	5.33449e-24	3.95169e-20	43.6045
ENSG00000065882	-0.70074	3.63358	-10.6187	5.58356e-24	3.95169e-20	43.5601
ENSG00000108821	-1.84181	2.18611	-10.6177	5.6317e-24	3.95169e-20	43.5517
ENSG00000180801	-1.37947	#NAME?	-10.605	6.35823e-24	3.96577e-20	43.4329
ENSG00000106546	-1.04764	2.66783	-10.5728	8.36073e-24	4.69329e-20	43.1671
ENSG00000155254	-0.968105	2.81308	-10.5264	1.25607e-23	6.40995e-20	42.771
ENSG00000154240	-0.822448	1.05178	-10.4152	3.31731e-23	1.55181e-19	41.8259
ENSG00000112419	-0.763404	1.752	-10.3561	5.54001e-23	2.39222e-19	41.3268
ENSG00000117525	-1.20619	5.76567	-10.3131	8.04058e-23	3.22398e-19	40.9644
ENSG00000163430	-0.948956	4.51249	-10.2739	1.12783e-22	4.22071e-19	40.6351
ENSG00000164692	-1.2461	3.29801	-10.2549	1.32885e-22	4.66218e-19	40.4756
ENSG00000235831	-0.692477	-0.266095	-10.1834	2.4556e-22	8.10854e-19	39.8781
ENSG00000049323	-1.01484	3.66699	-10.152	3.21444e-22	1.00246e-18	39.6162
ENSG00000139329	-1.37058	1.27696	-10.1351	3.71296e-22	1.09699e-18	39.4759
ENSG00000120278	-0.815182	3.11166	-10.1272	3.97489e-22	1.11565e-18	39.4096
ENSG00000106819	-1.1705	-0.0942281	-10.052	7.54203e-22	2.01606e-18	38.7865
ENSG00000138131	-1.29047	#NAME?	-10.0065	1.11858e-21	2.85416e-18	38.4026
ENSG00000011028	-1.00912	4.57817	-9.97735	1.42069e-21	3.46741e-18	38.1706
ENSG00000197712	-0.849167	2.6913	-9.92384	2.2325e-21	5.22172e-18	37.731
ENSG00000169439	-0.859937	4.76325	-9.91387	2.42819e-21	5.45226e-18	37.6493
ENSG00000077942	-0.99262	3.13581	-9.90431	2.63172e-21	5.68198e-18	37.571
ENSG00000146376	-0.844709	2.66855	-9.85278	4.05823e-21	8.43736e-18	37.1498
ENSG00000113361	-0.779134	1.92817	-9.8281	4.99126e-21	1.00066e-17	36.9486
ENSG00000204262	-1.16284	2.79427	-9.82256	5.22809e-21	1.00168e-17	36.9035
ENSG00000157240	-0.66048	2.80772	-9.81826	5.41983e-21	1.00168e-17	36.8685
ENSG00000082781	-0.751236	4.91312	-9.81582	5.53167e-21	1.00168e-17	36.8486
ENSG00000119681	-0.742441	1.80199	-9.78655	7.06563e-21	1.23947e-17	36.6106
ENSG00000272760	-0.942489	2.49155	-9.7772	7.63944e-21	1.29952e-17	36.5347
ENSG00000122642	-0.850736	4.36366	-9.61377	2.96602e-20	4.89698e-17	35.2158
ENSG00000168917	-0.862832	2.75596	-9.53154	5.83532e-20	9.35901e-17	34.558
ENSG00000240875	-1.01502	-0.1246	-9.52345	6.23563e-20	9.72325e-17	34.4935
ENSG00000163359	-1.44543	-1.04507	-9.51999	6.41518e-20	9.73288e-17	34.466
ENSG00000173040	-1.38696	-1.42397	-9.50552	7.22249e-20	1.05646e-16	34.3507
ENSG00000139178	-0.985351	2.48382	-9.50356	7.33976e-20	1.05646e-16	34.3351
ENSG00000175040	-0.71594	4.21524	-9.48619	8.46066e-20	1.18735e-16	34.197
ENSG00000205929	-1.46338	2.49352	-9.46819	9.80197e-20	1.33907e-16	34.0539
ENSG00000204291	-1.19517	-0.185945	-9.46551	1.00189e-19	1.33907e-16	34.0327
ENSG00000064655	-1.15379	2.90311	-9.42399	1.40555e-19	1.83214e-16	33.7036
ENSG00000163331	1.56214	#NAME?	9.42254	1.4394e-19	1.83214e-16	33.6798
ENSG00000113504	-0.645273	3.48723	-9.41859	1.46872e-19	1.83214e-16	33.6609
ENSG00000176597	-1.00991	1.1253	-9.40217	1.67854e-19	2.04837e-16	33.5311
ENSG00000185532	-0.793336	1.41758	-9.39599	1.76491e-19	2.10794e-16	33.4824
ENSG00000170468	-0.681904	2.38271	-9.38012	2.00769e-19	2.34795e-16	33.3571
ENSG00000001036	-0.815791	4.48693	-9.36641	2.2439e-19	2.57064e-16	33.249
ENSG00000151012	-0.793133	4.37399	-9.3154	3.39058e-19	3.80661e-16	32.8479
ENSG00000007174	-1.11419	0.409084	-9.2954	3.98429e-19	4.38546e-16	32.6912
ENSG00000111058	-1.08019	1.50091	-9.28258	4.41816e-19	4.68534e-16	32.5907
ENSG00000132274	-0.847573	4.16966	-9.28242	4.42368e-19	4.68534e-16	32.5895
ENSG00000249242	-0.822996	3.69344	-9.27554	4.67579e-19	4.86066e-16	32.5357
ENSG00000139211	-1.18299	1.21474	-9.24608	5.92612e-19	5.981e-16	32.3054
ENSG00000134107	-0.847317	5.27572	-9.24524	5.96662e-19	5.981e-16	32.2988
ENSG00000177409	-0.97054	2.85749	-9.21437	7.64368e-19	7.52768e-16	32.0582
ENSG00000173068	-0.928591	-0.953009	-9.20621	8.15981e-19	7.83704e-16	31.9947
ENSG00000182326	-1.02898	4.48825	-9.20504	8.23702e-19	7.83704e-16	31.9855
ENSG00000122176	-1.55323	1.78674	-9.17763	1.02567e-18	9.59601e-16	31.7725
ENSG00000118690	-0.590164	1.00201	-9.16514	1.13334e-18	1.04295e-15	31.6755
ENSG00000005513	1.05457	8.75371	9.14946	1.28443e-18	1.16293e-15	31.554
ENSG00000010704	-0.826122	0.696305	-9.14537	1.32697e-18	1.18237e-15	31.5223
ENSG00000145358	-1.91091	#NAME?	-9.14123	1.38641e-18	1.21603e-15	31.4793
ENSG00000164220	-1.57047	#NAME?	-9.11761	1.69132e-18	1.46065e-15	31.2856
ENSG00000145936	-1.00482	1.24734	-9.1078	1.78972e-18	1.51774e-15	31.2318
ENSG00000180758	-0.969619	-1.40297	-9.10556	1.82183e-18	1.51774e-15	31.2145
ENSG00000165118	-0.993062	2.63508	-9.10158	1.88038e-18	1.51774e-15	31.1838
ENSG00000144645	-0.970892	-0.0819077	-9.10125	1.88531e-18	1.51774e-15	31.1812
ENSG00000072840	-1.19034	0.890508	-9.10077	1.89261e-18	1.51774e-15	31.1775
ENSG00000104213	-0.831463	0.767566	-9.09343	2.00624e-18	1.5862e-15	31.1208
ENSG00000007866	-0.932925	1.5488	-9.08543	2.13775e-18	1.6667e-15	31.0592
ENSG00000070882	-0.74027	3.14736	-9.06247	2.56458e-18	1.97209e-15	30.8824
ENSG00000154553	-0.888674	2.95469	-9.04311	2.98947e-18	2.26775e-15	30.7335
ENSG00000136147	-0.69809	2.84652	-9.03722	3.13198e-18	2.34418e-15	30.6882
ENSG00000205885	-1.01118	-2.52309	-9.03456	3.19868e-18	2.36261e-15	30.6678
ENSG00000129187	-0.785135	4.75092	-9.01657	3.68695e-18	2.68788e-15	30.5298
ENSG00000246273	-1.03024	-0.311507	-9.00023	4.19429e-18	3.01854e-15	30.4046
ENSG00000099953	-0.992633	-1.04022	-8.98669	4.66655e-18	3.31591e-15	30.301
ENSG00000164294	-1.32882	-0.238766	-8.95443	6.01459e-18	4.17719e-15	30.0546
ENSG00000164932	-1.10116	1.16178	-8.95416	6.02747e-18	4.17719e-15	30.0525
ENSG00000198542	-1.29766	#NAME?	-8.9519	6.22823e-18	4.24509e-15	30.0201
ENSG00000078098	-1.14595	#NAME?	-8.95027	6.2767e-18	4.24509e-15	30.0128
ENSG00000150961	-0.659946	1.98458	-8.94056	6.70652e-18	4.48179e-15	29.9489
ENSG00000256802	-1.04857	-0.568029	-8.93017	7.27594e-18	4.80512e-15	29.8697
ENSG00000100441	-0.696865	2.28436	-8.8733	1.13529e-17	7.3252e-15	29.4378
ENSG00000129038	-1.23222	0.381478	-8.85758	1.28342e-17	8.09489e-15	29.3187
ENSG00000067182	-0.748984	5.42217	-8.8503	1.35824e-17	8.47166e-15	29.2637
ENSG00000121236	-0.935174	-0.458722	-8.84574	1.40739e-17	8.68176e-15	29.2292
ENSG00000258584	-1.44312	#NAME?	-8.83224	1.64093e-17	9.95983e-15	29.0784
ENSG00000002933	-1.00113	3.8521	-8.8253	1.65007e-17	9.95983e-15	29.0748
ENSG00000152056	-0.812225	-1.20909	-8.81328	1.81159e-17	1.08185e-14	28.9841
ENSG00000162493	-1.62031	3.28269	-8.80466	1.93701e-17	1.1382e-14	28.9192
ENSG00000106624	-1.50046	5.47656	-8.80361	1.95282e-17	1.1382e-14	28.9113
ENSG00000150281	-0.877538	2.18714	-8.80269	1.96678e-17	1.1382e-14	28.9044
ENSG00000233670	-1.63396	#NAME?	-8.7818	2.32352e-17	1.33093e-14	28.7424
ENSG00000197555	-0.620747	4.17274	-8.76296	2.67568e-17	1.51716e-14	28.6056
ENSG00000116815	-0.855058	2.68184	-8.75321	2.88524e-17	1.61963e-14	28.5324
ENSG00000163638	-0.850117	2.65938	-8.74029	3.18805e-17	1.77189e-14	28.4355
ENSG00000143382	-0.855397	0.576639	-8.73022	3.44576e-17	1.89635e-14	28.3601
ENSG00000079931	-1.99884	0.695213	-8.7188	3.76296e-17	2.05081e-14	28.2746
ENSG00000235565	-1.16156	#NAME?	-8.70663	4.15148e-17	2.2408e-14	28.1791
ENSG00000168542	-1.52921	2.5592	-8.68813	4.76495e-17	2.54743e-14	28.0455
ENSG00000159403	-1.08447	4.8409	-8.67851	5.13059e-17	2.71704e-14	27.9738
ENSG00000248184	1.55294	#NAME?	8.6641	5.8341e-17	3.04992e-14	27.8486
ENSG00000102445	-0.931258	1.49296	-8.65858	5.97861e-17	3.07899e-14	27.8253
ENSG00000133789	-0.677747	3.43265	-8.6505	6.3605e-17	3.24588e-14	27.7652
ENSG00000142173	-1.11428	3.43213	-8.64594	6.58664e-17	3.331e-14	27.7313
ENSG00000229036	-0.647617	-0.0842433	-8.6351	7.15668e-17	3.58697e-14	27.6508
ENSG00000185338	-0.926263	0.967398	-8.62331	7.83212e-17	3.89076e-14	27.5633
ENSG00000172638	-0.934293	3.5144	-8.61565	8.30455e-17	4.01151e-14	27.5065
ENSG00000162520	-0.929592	#NAME?	-8.61477	8.43391e-17	4.01151e-14	27.4912
ENSG00000168679	-0.788701	3.28305	-8.61332	8.45361e-17	4.01151e-14	27.4892
ENSG00000145623	-0.9298	2.67828	-8.61287	8.48285e-17	4.01151e-14	27.4859
ENSG00000154188	-1.16477	0.798801	-8.6128	8.48745e-17	4.01151e-14	27.4853
ENSG00000256481	0.845918	1.94492	8.61221	8.52573e-17	4.01151e-14	27.481
ENSG00000182866	-1.07906	#NAME?	-8.61374	8.57542e-17	4.01151e-14	27.4749
ENSG00000106565	-0.943925	5.45927	-8.60118	9.27511e-17	4.30296e-14	27.3992
ENSG00000104324	-0.770034	3.64371	-8.58935	1.01508e-16	4.6541e-14	27.3117
ENSG00000102265	-1.39416	5.10304	-8.55972	1.27195e-16	5.71209e-14	27.0928
ENSG00000155760	-1.08995	3.67252	-8.52841	1.61342e-16	7.13146e-14	26.8621
ENSG00000072682	-0.634402	1.69569	-8.52625	1.64013e-16	7.19286e-14	26.8462
ENSG00000164946	-1.07202	0.585223	-8.52404	1.66784e-16	7.25756e-14	26.83
ENSG00000073331	-0.736696	0.565285	-8.52302	1.68074e-16	7.25756e-14	26.8225
ENSG00000006756	-0.817378	2.36209	-8.51408	1.79856e-16	7.70703e-14	26.7568
ENSG00000149131	-1.03293	5.20166	-8.51156	1.8333e-16	7.7964e-14	26.7382
ENSG00000204520	-0.646925	2.48627	-8.49845	2.02456e-16	8.54503e-14	26.6419
ENSG00000186088	-0.802513	1.41839	-8.48521	2.23768e-16	9.37406e-14	26.5449
ENSG00000263432	-0.822925	#NAME?	-8.47855	2.38257e-16	9.9071e-14	26.4838
ENSG00000263400	-1.14876	#NAME?	-8.46841	2.55071e-16	1.05283e-13	26.4178
ENSG00000150722	-0.988658	0.540749	-8.45865	2.73448e-16	1.11567e-13	26.3504
ENSG00000018408	-0.887686	4.30407	-8.44816	2.9594e-16	1.19515e-13	26.2737
ENSG00000177096	-0.613781	1.61359	-8.42686	3.47387e-16	1.38302e-13	26.1183
ENSG00000246523	-0.694731	#NAME?	-8.41807	3.72614e-16	1.47301e-13	26.0502
ENSG00000224081	-1.03269	#NAME?	-8.40581	4.10163e-16	1.59117e-13	25.9571
ENSG00000197635	-1.03173	-0.956132	-8.4046	4.10618e-16	1.59117e-13	25.9561
ENSG00000139438	0.746473	5.66583	8.40447	4.11008e-16	1.59117e-13	25.9552
ENSG00000092969	-1.26875	3.01414	-8.40181	4.19308e-16	1.61218e-13	25.9358
ENSG00000136383	-0.707879	1.37296	-8.38899	4.61602e-16	1.76272e-13	25.8426
ENSG00000069535	-1.58206	5.71451	-8.37502	5.12523e-16	1.94395e-13	25.7411
ENSG00000074370	-0.750296	0.416302	-8.37023	5.31208e-16	2.0013e-13	25.7064
ENSG00000157227	-0.932333	5.06196	-8.36678	5.45105e-16	2.03997e-13	25.6814
ENSG00000146966	-0.615306	5.59591	-8.36203	5.64794e-16	2.0931e-13	25.647
ENSG00000152760	-1.65996	#NAME?	-8.35557	5.95064e-16	2.16909e-13	25.5963
ENSG00000197769	-1.49577	#NAME?	-8.35899	6.06107e-16	2.19508e-13	25.5778
ENSG00000187105	-0.75388	-1.42416	-8.34848	6.25006e-16	2.24902e-13	25.5487
ENSG00000138771	-1.2281	0.165699	-8.34516	6.4068e-16	2.29074e-13	25.5247
ENSG00000168938	-0.740442	2.9827	-8.34015	6.65064e-16	2.36287e-13	25.4885
ENSG00000133110	-2.30388	#NAME?	-8.34098	7.04456e-16	2.47154e-13	25.4318
ENSG00000164440	-1.23287	0.0248417	-8.32926	7.21343e-16	2.51507e-13	25.4098
ENSG00000156535	-0.827873	1.37272	-8.32775	7.2951e-16	2.52784e-13	25.3988
ENSG00000188313	-0.794497	3.58717	-8.32418	7.49175e-16	2.58006e-13	25.373
ENSG00000125266	-0.733829	3.70546	-8.3195	7.75766e-16	2.65534e-13	25.3392
ENSG00000147065	-0.844242	6.08655	-8.31155	8.23084e-16	2.80023e-13	25.2818
ENSG00000100583	-0.724326	0.762609	-8.31015	8.31666e-16	2.81238e-13	25.2718
ENSG00000166669	-0.67581	-0.178864	-8.29272	9.468e-16	3.18255e-13	25.1461
ENSG00000104415	-1.36602	#NAME?	-8.28878	9.78627e-16	3.26995e-13	25.114
ENSG00000168140	-1.16857	2.01771	-8.28612	9.94339e-16	3.30279e-13	25.0986
ENSG00000164687	-1.21438	2.36567	-8.28436	1.00745e-15	3.32667e-13	25.0859
ENSG00000008283	-0.703647	3.22812	-8.28262	1.02049e-15	3.35002e-13	25.0734
ENSG00000101608	-0.602576	5.06736	-8.28131	1.03052e-15	3.36328e-13	25.0639
ENSG00000087077	-0.71464	5.45384	-8.25669	1.23688e-15	3.99037e-13	24.887
ENSG00000143891	-0.63434	3.01932	-8.2437	1.36167e-15	4.36785e-13	24.7938
ENSG00000102802	-1.21217	#NAME?	-8.23438	1.48072e-15	4.72274e-13	24.7125
ENSG00000109944	-1.27196	-0.96867	-8.22059	1.61531e-15	5.12291e-13	24.6282
ENSG00000157110	-0.669399	1.40934	-8.20773	1.7761e-15	5.5699e-13	24.5363
ENSG00000085491	-0.695789	1.12462	-8.20255	1.84515e-15	5.75432e-13	24.4993
ENSG00000171408	-0.749004	2.15173	-8.16705	2.39601e-15	7.34972e-13	24.2461
ENSG00000101825	-1.20176	0.487112	-8.16537	2.42582e-15	7.40072e-13	24.2341
ENSG00000144191	-1.47947	2.10823	-8.15568	2.60471e-15	7.90354e-13	24.1652
ENSG00000070019	-0.964564	#NAME?	-8.1517	2.76054e-15	8.33135e-13	24.1089
ENSG00000178202	-0.741176	3.23028	-8.13272	3.08214e-15	9.20299e-13	24.0021
ENSG00000158270	-0.833585	2.90296	-8.13143	3.11142e-15	9.24125e-13	23.9929
ENSG00000128849	-0.61174	3.37189	-8.12915	3.16385e-15	9.3475e-13	23.9767
ENSG00000258733	-0.992425	0.652155	-8.12019	3.37804e-15	9.92809e-13	23.9132
ENSG00000182240	-0.612774	1.68078	-8.11076	3.61924e-15	1.05131e-12	23.8464
ENSG00000119431	-0.84191	2.73244	-8.11023	3.63329e-15	1.05131e-12	23.8427
ENSG00000111799	-0.942913	0.635777	-8.09461	4.07242e-15	1.17233e-12	23.7321
ENSG00000108602	-1.1326	#NAME?	-8.09315	4.17377e-15	1.19538e-12	23.7084
ENSG00000135862	-0.71272	4.13374	-8.0888	4.24876e-15	1.21068e-12	23.691
ENSG00000161798	-1.82101	#NAME?	-8.09919	4.41466e-15	1.2516e-12	23.6536
ENSG00000050555	-0.734043	1.99511	-8.07087	4.8417e-15	1.36577e-12	23.5645
ENSG00000121316	-0.861308	1.31644	-8.06983	4.87845e-15	1.36926e-12	23.5571
ENSG00000118495	-0.743515	0.416092	-8.06457	5.06887e-15	1.41563e-12	23.52
ENSG00000100196	-0.766307	0.786125	-8.06041	5.22476e-15	1.44991e-12	23.4907
ENSG00000136158	-0.628912	5.71966	-8.05992	5.24328e-15	1.44991e-12	23.4873
ENSG00000273183	-0.684142	0.864071	-8.058	5.3171e-15	1.46311e-12	23.4737
ENSG00000132256	-0.693924	2.75825	-8.05645	5.37757e-15	1.47254e-12	23.4628
ENSG00000253250	-0.812804	1.50082	-8.04409	5.88301e-15	1.60312e-12	23.3757
ENSG00000157423	-1.04134	-1.77841	-8.02827	6.5984e-15	1.78077e-12	23.2646
ENSG00000138061	-0.997544	1.77899	-8.02408	6.80237e-15	1.82704e-12	23.2351
ENSG00000159674	-1.06137	0.137751	-8.02041	6.98535e-15	1.86725e-12	23.2094
ENSG00000178695	-0.65493	6.18462	-8.01252	7.39665e-15	1.96783e-12	23.1539
ENSG00000114529	-1.15907	#NAME?	-8.01981	7.65964e-15	2.02818e-12	23.1205
ENSG00000260807	0.947739	7.45757	8.00117	8.02968e-15	2.11618e-12	23.0744
ENSG00000179071	-0.950462	0.86943	-8.00014	8.0899e-15	2.12209e-12	23.0672
ENSG00000162433	-0.73462	3.99166	-7.99191	8.58561e-15	2.23126e-12	23.0095
ENSG00000012211	-0.704558	0.30063	-7.97913	9.41654e-15	2.43593e-12	22.9201
ENSG00000064012	-0.627756	1.08742	-7.96849	1.01677e-14	2.60975e-12	22.8457
ENSG00000188643	-0.637021	7.28166	-7.9683	1.01814e-14	2.60975e-12	22.8444
ENSG00000046604	-1.78871	#NAME?	-7.98029	1.07207e-14	2.73548e-12	22.7949
ENSG00000164111	-0.589263	7.93017	-7.95833	1.09403e-14	2.77889e-12	22.7748
ENSG00000183347	-1.14883	#NAME?	-7.96482	1.10184e-14	2.78611e-12	22.7685
ENSG00000149257	-0.790437	4.17874	-7.95539	1.11744e-14	2.81288e-12	22.7543
ENSG00000261801	-1.1564	#NAME?	-7.94408	1.22413e-14	3.06769e-12	22.6661
ENSG00000115107	-1.08965	2.83969	-7.93926	1.25498e-14	3.11719e-12	22.6419
ENSG00000249249	-0.799671	0.415309	-7.93359	1.30727e-14	3.23275e-12	22.6023
ENSG00000121039	-0.74991	3.07933	-7.93113	1.33051e-14	3.27581e-12	22.5853
ENSG00000165474	-1.51291	#NAME?	-7.92972	1.36163e-14	3.33777e-12	22.5631
ENSG00000154529	-0.901078	#NAME?	-7.92639	1.38112e-14	3.3649e-12	22.5492
ENSG00000141198	-1.01691	-0.165638	-7.92558	1.38468e-14	3.3649e-12	22.5466
ENSG00000094963	-1.05985	#NAME?	-7.9246	1.40346e-14	3.39583e-12	22.5337
ENSG00000139626	-0.83904	#NAME?	-7.91466	1.50244e-14	3.61223e-12	22.4677
ENSG00000119703	-0.65545	0.510698	-7.9139	1.50577e-14	3.61223e-12	22.4654
ENSG00000111145	-0.600168	3.9475	-7.89086	1.77619e-14	4.22485e-12	22.3055
ENSG00000102007	-0.869985	4.55505	-7.88303	1.87856e-14	4.4308e-12	22.2512
ENSG00000187123	-0.964411	1.77688	-7.87823	1.94418e-14	4.55425e-12	22.218
ENSG00000188921	-0.707203	0.573528	-7.87801	1.94713e-14	4.55425e-12	22.2165
ENSG00000156140	-1.15978	-0.885559	-7.87586	1.9773e-14	4.60563e-12	22.2016
ENSG00000188051	-0.832162	1.41956	-7.87248	2.02564e-14	4.69872e-12	22.1783
ENSG00000164675	-0.786365	-1.11868	-7.86841	2.08542e-14	4.81749e-12	22.1501
ENSG00000234546	-0.974884	#NAME?	-7.86845	2.1181e-14	4.85782e-12	22.1354
ENSG00000059378	-0.658227	2.58799	-7.8661	2.12019e-14	4.85782e-12	22.1341
ENSG00000109113	-0.882673	3.26703	-7.86178	2.18662e-14	4.98968e-12	22.1042
ENSG00000120217	-0.778083	0.735177	-7.85883	2.23318e-14	5.07528e-12	22.0838
ENSG00000113263	-1.32299	#NAME?	-7.85707	2.31181e-14	5.23281e-12	22.0508
ENSG00000142227	-1.28951	3.3988	-7.85221	2.34116e-14	5.27795e-12	22.0381
ENSG00000242193	-0.642072	0.957249	-7.85111	2.35953e-14	5.29808e-12	22.0305
ENSG00000145390	-0.625543	2.39361	-7.84971	2.38326e-14	5.33006e-12	22.0208
ENSG00000233912	-0.710268	#NAME?	-7.8424	2.51841e-14	5.60996e-12	21.9675
ENSG00000233609	-0.700851	#NAME?	-7.83175	2.73379e-14	6.0181e-12	21.8882
ENSG00000213846	-0.682441	1.18914	-7.82287	2.8852e-14	6.30197e-12	21.8358
ENSG00000224204	-0.895487	#NAME?	-7.82637	2.90353e-14	6.31742e-12	21.8305
ENSG00000249679	-0.826422	#NAME?	-7.82337	2.95662e-14	6.4081e-12	21.8129
ENSG00000105251	1.19103	#NAME?	7.8009	3.38289e-14	7.19312e-12	21.6819
ENSG00000130635	-1.14156	0.572958	-7.79915	3.41466e-14	7.23328e-12	21.6727
ENSG00000042062	-0.878942	0.522055	-7.79502	3.51614e-14	7.42024e-12	21.6444
ENSG00000159212	-1.33125	#NAME?	-7.79185	3.7202e-14	7.79294e-12	21.5907
ENSG00000109452	-0.609483	0.838892	-7.77715	3.9909e-14	8.32823e-12	21.5218
ENSG00000134864	-0.71054	0.534017	-7.77248	4.12505e-14	8.54464e-12	21.4898
ENSG00000144802	-0.675635	1.10217	-7.76734	4.27799e-14	8.82886e-12	21.4545
ENSG00000205838	-0.680393	-0.923488	-7.76324	4.40381e-14	9.05523e-12	21.4265
ENSG00000138722	-1.09559	0.256026	-7.75152	4.7841e-14	9.80129e-12	21.3463
ENSG00000140092	-0.871555	3.01552	-7.74666	4.95114e-14	1.01066e-11	21.3131
ENSG00000237499	-0.7263	-1.67819	-7.74108	5.15004e-14	1.04745e-11	21.275
ENSG00000081923	-0.605709	-0.0773867	-7.73859	5.24109e-14	1.05672e-11	21.258
ENSG00000158156	-0.812008	2.16541	-7.7383	5.25205e-14	1.05672e-11	21.256
ENSG00000179761	-0.793789	3.83901	-7.73747	5.28255e-14	1.0583e-11	21.2504
ENSG00000137693	-0.769244	4.16713	-7.73657	5.31646e-14	1.0583e-11	21.2442
ENSG00000164283	-1.60139	#NAME?	-7.74316	5.34442e-14	1.0601e-11	21.2407
ENSG00000165233	-0.6951	3.32469	-7.72472	5.77955e-14	1.14238e-11	21.1634
ENSG00000189067	-0.64436	5.41915	-7.7223	5.87867e-14	1.15789e-11	21.1469
ENSG00000170962	-1.33565	#NAME?	-7.70935	6.47752e-14	1.26255e-11	21.0533
ENSG00000153563	-1.01272	#NAME?	-7.70161	6.81967e-14	1.32464e-11	21.0033
ENSG00000076555	-0.641427	1.88196	-7.70037	6.85928e-14	1.32774e-11	20.9976
ENSG00000026103	-0.715839	2.26195	-7.6993	6.91116e-14	1.33319e-11	20.9903
ENSG00000029153	-0.720191	1.2329	-7.69158	7.29609e-14	1.39784e-11	20.9379
ENSG00000119408	-0.607974	5.0633	-7.68264	7.76852e-14	1.47588e-11	20.8772
ENSG00000150457	-0.700848	1.73732	-7.67729	8.0656e-14	1.52445e-11	20.8409
ENSG00000089177	-0.603361	2.21987	-7.67104	8.42672e-14	1.58624e-11	20.7985
ENSG00000164430	-0.639708	0.347894	-7.67067	8.44904e-14	1.58624e-11	20.7959
ENSG00000171189	-1.2212	1.68969	-7.66752	8.637e-14	1.61144e-11	20.7746
ENSG00000013583	-0.671745	3.93878	-7.66746	8.64065e-14	1.61144e-11	20.7742
ENSG00000241679	-0.760894	#NAME?	-7.66767	8.75327e-14	1.62704e-11	20.7623
ENSG00000256751	-0.994807	#NAME?	-7.6697	8.94257e-14	1.65196e-11	20.7429
ENSG00000167771	0.920083	5.67515	7.6614	9.01541e-14	1.65928e-11	20.7331
ENSG00000005020	-0.809773	3.35409	-7.65915	9.15857e-14	1.68012e-11	20.7179
ENSG00000179299	-1.0949	-1.30986	-7.65554	9.3929e-14	1.71192e-11	20.6935
ENSG00000223561	-0.963572	#NAME?	-7.64953	9.82385e-14	1.78467e-11	20.6502
ENSG00000100228	-1.036	1.85289	-7.64724	9.954e-14	1.80248e-11	20.6373
ENSG00000124256	-1.10576	#NAME?	-7.64641	1.00689e-13	1.81741e-11	20.6265
ENSG00000134802	-0.881692	2.1195	-7.63567	1.07918e-13	1.93546e-11	20.5591
ENSG00000150667	-0.637232	0.161138	-7.63004	1.12248e-13	2.00669e-11	20.5211
ENSG00000264016	-1.13138	#NAME?	-7.6264	1.19489e-13	2.12937e-11	20.4622
ENSG00000133878	0.686397	6.13076	7.62037	1.20081e-13	2.13314e-11	20.4558
ENSG00000106511	-1.83753	#NAME?	-7.62273	1.20821e-13	2.13409e-11	20.4509
ENSG00000222009	-0.639886	1.45089	-7.6194	1.20894e-13	2.13409e-11	20.4493
ENSG00000171444	-0.593395	3.51594	-7.61339	1.26066e-13	2.2184e-11	20.4088
ENSG00000279713	-0.923484	#NAME?	-7.61011	1.33048e-13	2.32668e-11	20.358
ENSG00000197977	-1.08827	4.33524	-7.60289	1.35628e-13	2.35711e-11	20.338
ENSG00000101311	1.1861	4.98785	7.59995	1.38423e-13	2.39826e-11	20.3183
ENSG00000060982	-0.963203	2.22705	-7.59537	1.42908e-13	2.46077e-11	20.2875
ENSG00000204219	-0.88106	1.21569	-7.59474	1.43534e-13	2.464e-11	20.2832
ENSG00000099958	-0.756218	0.0829135	-7.5787	1.60453e-13	2.72116e-11	20.1755
ENSG00000154274	-0.639823	1.95009	-7.57159	1.68575e-13	2.84173e-11	20.1277
ENSG00000144810	-1.46941	-0.897614	-7.55584	1.88013e-13	3.1411e-11	20.0221
ENSG00000170006	-0.774864	-0.998235	-7.5489	1.97262e-13	3.27612e-11	19.9757
ENSG00000181218	0.72125	5.54033	7.54701	1.99859e-13	3.30946e-11	19.9631
ENSG00000073282	-0.891437	#NAME?	-7.54447	2.04509e-13	3.3765e-11	19.9411
ENSG00000181847	-0.917958	#NAME?	-7.53654	2.15456e-13	3.54037e-11	19.8905
ENSG00000123689	-1.40896	#NAME?	-7.53794	2.15695e-13	3.54037e-11	19.8901
ENSG00000115112	-1.3244	0.122932	-7.53551	2.16409e-13	3.54172e-11	19.8861
ENSG00000114737	-0.789683	-0.222744	-7.53502	2.17135e-13	3.54328e-11	19.8829
ENSG00000162522	-0.680017	2.839	-7.53452	2.17892e-13	3.54533e-11	19.8795
ENSG00000177469	-0.698414	5.50621	-7.53183	2.21987e-13	3.59114e-11	19.8615
ENSG00000166741	-1.22537	1.33138	-7.52457	2.33388e-13	3.76472e-11	19.8131
ENSG00000249859	-0.90142	-0.433698	-7.52396	2.34382e-13	3.76992e-11	19.809
ENSG00000106538	-1.24091	2.34267	-7.52172	2.38032e-13	3.8177e-11	19.794
ENSG00000127472	-1.41417	1.51278	-7.5203	2.40382e-13	3.8444e-11	19.7845
ENSG00000246100	-1.02221	-0.413074	-7.51638	2.46971e-13	3.93856e-11	19.7584
ENSG00000084628	0.835873	#NAME?	7.51416	2.51445e-13	3.99855e-11	19.7412
ENSG00000167315	-0.595671	3.78926	-7.51069	2.56848e-13	4.07293e-11	19.7204
ENSG00000110448	-0.858731	-1.42607	-7.50751	2.62543e-13	4.13984e-11	19.6992
ENSG00000153029	-0.609322	2.53215	-7.50497	2.67177e-13	4.18938e-11	19.6823
ENSG00000188316	-1.00651	#NAME?	-7.4974	2.85223e-13	4.4475e-11	19.6199
ENSG00000146285	-1.06142	#NAME?	-7.50238	2.91354e-13	4.53051e-11	19.6022
ENSG00000169860	-0.960249	3.00872	-7.49133	2.93487e-13	4.55108e-11	19.5915
ENSG00000239713	-0.73184	0.954078	-7.48345	3.09826e-13	4.77804e-11	19.5391
ENSG00000116774	-0.716481	5.07833	-7.48133	3.14365e-13	4.83477e-11	19.5251
ENSG00000122986	-0.685222	3.38917	-7.48009	3.17073e-13	4.86309e-11	19.5168
ENSG00000145365	-0.594836	1.17778	-7.47865	3.20209e-13	4.8978e-11	19.5072
ENSG00000253549	-0.745294	#NAME?	-7.47799	3.22511e-13	4.91961e-11	19.5005
ENSG00000140067	-1.40316	#NAME?	-7.47252	3.36607e-13	5.12071e-11	19.4595
ENSG00000125637	-0.605512	1.1963	-7.46589	3.4954e-13	5.30309e-11	19.4225
ENSG00000231991	-1.07336	#NAME?	-7.46424	3.55346e-13	5.37664e-11	19.4069
ENSG00000161638	-0.712209	2.83451	-7.45703	3.71436e-13	5.60499e-11	19.3638
ENSG00000222041	-0.976745	0.146739	-7.44561	4.01661e-13	5.9966e-11	19.2881
ENSG00000197467	-0.878601	-1.37576	-7.44448	4.04782e-13	6.02717e-11	19.2806
ENSG00000225649	-1.36386	#NAME?	-7.44196	4.13951e-13	6.1428e-11	19.2593
ENSG00000135842	-0.860168	1.9218	-7.44093	4.14736e-13	6.1428e-11	19.2572
ENSG00000165617	-0.593102	2.4005	-7.43455	4.33239e-13	6.36646e-11	19.215
ENSG00000112769	-0.66164	3.33912	-7.43085	4.44364e-13	6.51289e-11	19.1905
ENSG00000140575	-0.638167	4.10663	-7.42549	4.60918e-13	6.73792e-11	19.1551
ENSG00000128394	-0.695325	0.0908776	-7.41467	4.96295e-13	7.21749e-11	19.0836
ENSG00000274029	0.70396	3.04878	7.41265	5.03165e-13	7.2985e-11	19.0703
ENSG00000112773	-0.689583	2.38026	-7.40803	5.19267e-13	7.49332e-11	19.0399
ENSG00000205927	0.722389	#NAME?	7.40293	5.39012e-13	7.75831e-11	19.004
ENSG00000168016	-0.590128	1.92718	-7.39535	5.66143e-13	8.12773e-11	18.9563
ENSG00000172164	-0.609447	3.57704	-7.39498	5.67573e-13	8.12773e-11	18.9539
ENSG00000237807	-1.22551	#NAME?	-7.39607	5.7493e-13	8.19678e-11	18.9429
ENSG00000164125	-0.712616	4.40842	-7.39251	5.77225e-13	8.19678e-11	18.9376
ENSG00000143061	-0.942955	3.59301	-7.39225	5.78236e-13	8.19678e-11	18.9359
ENSG00000117228	-0.994041	3.43291	-7.39082	5.83886e-13	8.25603e-11	18.9265
ENSG00000272727	-0.794687	#NAME?	-7.38894	6.05035e-13	8.5143e-11	18.8937
ENSG00000019991	-0.960135	0.0756484	-7.38556	6.05185e-13	8.5143e-11	18.8919
ENSG00000278192	1.18874	#NAME?	7.38475	6.10028e-13	8.56098e-11	18.8844
ENSG00000127311	-0.643293	-1.00523	-7.37934	6.31342e-13	8.81918e-11	18.851
ENSG00000163297	-0.620411	2.00659	-7.37065	6.69753e-13	9.30608e-11	18.7939
ENSG00000188452	-0.927225	0.995482	-7.36954	6.74803e-13	9.35311e-11	18.7866
ENSG00000196739	-0.8084	0.955358	-7.36061	7.16999e-13	9.86488e-11	18.728
ENSG00000111834	-0.845591	0.656706	-7.35971	7.21401e-13	9.90118e-11	18.7221
ENSG00000248429	-0.783914	-0.973009	-7.34871	7.77245e-13	1.06157e-10	18.6501
ENSG00000105877	-1.11198	-3.43122	-7.34655	7.88738e-13	1.07466e-10	18.6359
ENSG00000235151	-1.23683	#NAME?	-7.37255	8.16027e-13	1.10914e-10	18.6131
ENSG00000138119	-0.733396	2.83898	-7.3395	8.27317e-13	1.12177e-10	18.5897
ENSG00000104267	-0.762739	6.15665	-7.33812	8.35065e-13	1.12955e-10	18.5807
ENSG00000227372	-0.786441	2.17897	-7.32737	8.98107e-13	1.20764e-10	18.5104
ENSG00000265763	0.948266	5.10876	7.32718	8.99248e-13	1.20764e-10	18.5092
ENSG00000151655	-0.853326	1.21247	-7.32391	9.19342e-13	1.23168e-10	18.4878
ENSG00000132205	-0.936047	1.02142	-7.31813	9.55951e-13	1.27767e-10	18.4501
ENSG00000153246	-0.810269	-1.27566	-7.31719	9.62055e-13	1.28197e-10	18.4439
ENSG00000113083	-0.75852	0.735727	-7.31693	9.63731e-13	1.28197e-10	18.4422
ENSG00000145247	-0.99189	2.52336	-7.31552	9.72944e-13	1.29116e-10	18.4331
ENSG00000177294	-1.18649	#NAME?	-7.32543	9.98303e-13	1.32169e-10	18.4146
ENSG00000167553	-0.695025	2.96533	-7.29517	1.11615e-12	1.46049e-10	18.3004
ENSG00000124097	-0.728468	1.47146	-7.28989	1.15659e-12	1.50988e-10	18.266
ENSG00000172936	-0.660756	3.82829	-7.28814	1.17031e-12	1.52426e-10	18.2546
ENSG00000157570	-0.97881	2.44996	-7.28374	1.20552e-12	1.56585e-10	18.226
ENSG00000162595	-0.977532	2.75815	-7.28345	1.20782e-12	1.56585e-10	18.2241
ENSG00000146242	-0.927537	0.224054	-7.2805	1.23201e-12	1.59353e-10	18.205
ENSG00000264589	0.752864	#NAME?	7.27347	1.29782e-12	1.66712e-10	18.1551
ENSG00000174807	-0.904434	2.39585	-7.2728	1.29752e-12	1.66712e-10	18.1549
ENSG00000169432	-1.30045	#NAME?	-7.26677	1.3544e-12	1.73583e-10	18.1137
ENSG00000228340	-0.785556	#NAME?	-7.26802	1.38575e-12	1.76793e-10	18.0942
ENSG00000178537	-0.683291	4.1717	-7.26302	1.38572e-12	1.76793e-10	18.0914
ENSG00000106633	-0.971363	0.356511	-7.2607	1.40748e-12	1.78753e-10	18.0763
ENSG00000155761	-1.27926	#NAME?	-7.26274	1.4427e-12	1.82401e-10	18.0558
ENSG00000136542	-1.6431	#NAME?	-7.29138	1.4666e-12	1.8459e-10	18.0494
ENSG00000233695	-0.774023	-0.963205	-7.25474	1.46489e-12	1.8459e-10	18.0377
ENSG00000162631	-0.895347	0.638225	-7.24914	1.521e-12	1.9101e-10	18.0014
ENSG00000172380	-0.914363	4.54214	-7.24345	1.58007e-12	1.97985e-10	17.9646
ENSG00000134594	0.643127	5.3629	7.23976	1.61963e-12	2.0204e-10	17.9407
ENSG00000188039	-1.08297	1.70418	-7.23902	1.62776e-12	2.02604e-10	17.9359
ENSG00000132554	-1.28442	#NAME?	-7.23529	1.67271e-12	2.07279e-10	17.9098
ENSG00000168874	0.820559	4.86317	7.23245	1.70093e-12	2.09849e-10	17.8934
ENSG00000142621	-0.841322	-1.89125	-7.23193	1.70688e-12	2.10122e-10	17.89
ENSG00000172123	-0.661085	0.428599	-7.23	1.72902e-12	2.12382e-10	17.8776
ENSG00000185070	-0.757661	0.766979	-7.22809	1.75124e-12	2.14642e-10	17.8652
ENSG00000177103	0.82454	4.58728	7.22367	1.8038e-12	2.19912e-10	17.8367
ENSG00000134871	-0.990662	4.41124	-7.22317	1.80991e-12	2.19912e-10	17.8334
ENSG00000143333	-0.942575	3.12207	-7.2199	1.84987e-12	2.24282e-10	17.8123
ENSG00000171219	-0.7602	-2.6419	-7.21904	1.8606e-12	2.24613e-10	17.8067
ENSG00000101911	-0.775938	3.0745	-7.21868	1.8651e-12	2.24672e-10	17.8044
ENSG00000137078	-1.05229	#NAME?	-7.22561	1.96017e-12	2.35619e-10	17.7642
ENSG00000260118	0.708145	3.61434	7.20768	2.0073e-12	2.4066e-10	17.7334
ENSG00000139734	-0.649871	0.261488	-7.20742	2.01068e-12	2.4066e-10	17.7318
ENSG00000134247	-0.685626	4.35525	-7.20184	2.08703e-12	2.48738e-10	17.6958
ENSG00000131979	-0.622209	1.03986	-7.20122	2.09572e-12	2.49245e-10	17.6918
ENSG00000152952	-0.597399	3.83636	-7.19954	2.11925e-12	2.5135e-10	17.681
ENSG00000226622	-1.01566	#NAME?	-7.22573	2.15021e-12	2.5135e-10	17.6797
ENSG00000230002	0.62676	-0.370204	7.19882	2.12948e-12	2.5135e-10	17.6764
ENSG00000185404	-0.64039	1.14241	-7.19849	2.13426e-12	2.5135e-10	17.6742
ENSG00000153064	-1.02398	#NAME?	-7.19887	2.13853e-12	2.5135e-10	17.6727
ENSG00000090530	-0.806657	1.66862	-7.19759	2.14705e-12	2.5135e-10	17.6684
ENSG00000081059	-0.643226	0.5094	-7.19695	2.15626e-12	2.5135e-10	17.6643
ENSG00000179715	-0.68939	1.77	-7.19681	2.1582e-12	2.5135e-10	17.6634
ENSG00000183831	-0.806333	0.884786	-7.19467	2.18926e-12	2.54439e-10	17.6496
ENSG00000235750	-0.853491	2.63455	-7.19294	2.21462e-12	2.56855e-10	17.6385
ENSG00000134121	-0.927025	4.65693	-7.19205	2.22781e-12	2.57851e-10	17.6328
ENSG00000165105	-1.15615	#NAME?	-7.18791	2.32149e-12	2.66497e-10	17.5944
ENSG00000104368	-0.906324	2.8828	-7.18491	2.3364e-12	2.67661e-10	17.5868
ENSG00000198821	-0.659821	-0.93668	-7.18359	2.35704e-12	2.69475e-10	17.5783
ENSG00000277734	-1.00609	0.388248	-7.18324	2.36248e-12	2.69549e-10	17.5761
ENSG00000125384	-0.995384	#NAME?	-7.19154	2.40082e-12	2.73368e-10	17.5669
ENSG00000254503	-0.742184	#NAME?	-7.18354	2.42913e-12	2.75473e-10	17.5521
ENSG00000214381	-1.10226	#NAME?	-7.1896	2.50155e-12	2.83114e-10	17.5293
ENSG00000153283	-1.02648	#NAME?	-7.16878	2.61865e-12	2.95771e-10	17.4774
ENSG00000221963	-0.627304	3.06159	-7.16698	2.63246e-12	2.96733e-10	17.4716
ENSG00000146205	-0.60478	-0.667575	-7.16596	2.65031e-12	2.98147e-10	17.4651
ENSG00000213085	-1.12123	#NAME?	-7.1664	2.66637e-12	2.99353e-10	17.4602
ENSG00000266578	-1.03427	#NAME?	-7.17135	2.74408e-12	3.07463e-10	17.438
ENSG00000134070	-0.639463	2.03081	-7.15489	2.85249e-12	3.17708e-10	17.3941
ENSG00000233067	-0.789412	#NAME?	-7.16302	2.89231e-12	3.21504e-10	17.3871
ENSG00000127863	-0.806785	3.55549	-7.14285	3.0896e-12	3.41407e-10	17.317
ENSG00000170801	-1.05031	-0.0268363	-7.13989	3.15079e-12	3.47485e-10	17.2981
ENSG00000269190	-0.994128	1.27831	-7.13532	3.24781e-12	3.56938e-10	17.2688
ENSG00000010030	-0.86868	-0.378021	-7.13127	3.33599e-12	3.65041e-10	17.2429
ENSG00000214353	-0.856631	0.26843	-7.12787	3.41201e-12	3.72633e-10	17.2212
ENSG00000183690	-1.0946	#NAME?	-7.12806	3.43021e-12	3.73169e-10	17.2168
ENSG00000265399	-0.663089	#NAME?	-7.11955	3.61295e-12	3.89276e-10	17.1662
ENSG00000270149	-1.11835	#NAME?	-7.16042	3.94551e-12	4.21067e-10	17.0993
ENSG00000206113	-0.88727	#NAME?	-7.1085	3.90336e-12	4.18958e-10	17.092
ENSG00000137726	0.601651	8.48853	7.10712	3.9137e-12	4.19067e-10	17.0887
ENSG00000137801	-1.07024	1.25729	-7.1069	3.91931e-12	4.19067e-10	17.0874
ENSG00000260496	0.961057	#NAME?	7.10703	3.97612e-12	4.23529e-10	17.0752
ENSG00000115267	-0.60954	2.98759	-7.10325	4.01489e-12	4.26042e-10	17.0641
ENSG00000005059	-0.807763	2.10184	-7.09916	4.12466e-12	4.36864e-10	17.0381
ENSG00000203999	-0.760983	#NAME?	-7.09307	4.31208e-12	4.53294e-10	16.9957
ENSG00000131724	-0.610606	5.16921	-7.08869	4.41959e-12	4.63726e-10	16.9714
ENSG00000147036	-0.980671	-0.559529	-7.08074	4.65693e-12	4.8681e-10	16.9209
ENSG00000245067	-0.929102	1.211	-7.07681	4.77924e-12	4.95901e-10	16.8959
ENSG00000172296	-0.715555	0.74071	-7.07523	4.82916e-12	5.00156e-10	16.8859
ENSG00000176826	-0.732295	-0.819357	-7.07226	4.92435e-12	5.09076e-10	16.867
ENSG00000171885	-0.920122	8.81418	-7.06815	5.0594e-12	5.21118e-10	16.8409
ENSG00000112837	-0.607572	-1.00845	-7.06284	5.23886e-12	5.36649e-10	16.8073
ENSG00000269514	-0.749307	#NAME?	-7.06765	5.27935e-12	5.39811e-10	16.8043
ENSG00000080573	-0.665883	4.28176	-7.06112	5.29834e-12	5.40767e-10	16.7964
ENSG00000121005	-0.697663	4.9522	-7.0592	5.36568e-12	5.45657e-10	16.7842
ENSG00000106809	-1.03738	0.388843	-7.05056	5.67895e-12	5.7647e-10	16.7294
ENSG00000214491	-0.809886	1.18204	-7.04943	5.72126e-12	5.79717e-10	16.7222
ENSG00000100097	-0.63802	7.75188	-7.04566	5.86439e-12	5.93148e-10	16.6984
ENSG00000115232	-0.894965	-0.191676	-7.04423	5.91947e-12	5.97643e-10	16.6894
ENSG00000172116	-0.962288	#NAME?	-7.05334	5.98725e-12	6.03401e-10	16.6861
ENSG00000241313	-0.866714	#NAME?	-7.03641	6.40564e-12	6.40964e-10	16.6165
ENSG00000168306	-0.602908	2.40933	-7.03184	6.42032e-12	6.41289e-10	16.611
ENSG00000267745	-0.679086	-0.356473	-7.02889	6.54553e-12	6.52634e-10	16.5924
ENSG00000279708	0.825059	#NAME?	7.02798	6.68185e-12	6.63869e-10	16.5743
ENSG00000263429	-1.04922	#NAME?	-7.04657	7.16829e-12	7.08436e-10	16.5225
ENSG00000165071	-0.946538	-0.382096	-7.01426	7.20283e-12	7.09353e-10	16.5
ENSG00000174348	0.724878	3.75145	7.01357	7.23501e-12	7.10588e-10	16.4957
ENSG00000156049	-0.658451	1.55509	-7.0124	7.29062e-12	7.14239e-10	16.4883
ENSG00000197646	-0.949868	0.651893	-7.0117	7.32412e-12	7.15978e-10	16.4839
ENSG00000255150	-0.895129	0.29635	-7.0115	7.33388e-12	7.15978e-10	16.4826
ENSG00000116183	-0.725401	-0.863992	-7.01071	7.37168e-12	7.18418e-10	16.4777
ENSG00000164056	-0.758119	2.86538	-7.00642	7.58109e-12	7.36271e-10	16.4506
ENSG00000109667	-0.606367	-0.12642	-7.00588	7.60776e-12	7.37083e-10	16.4472
ENSG00000253958	-0.669187	#NAME?	-7.00635	7.61571e-12	7.37083e-10	16.4468
ENSG00000100206	-0.760321	#NAME?	-7.00193	7.93704e-12	7.62921e-10	16.4085
ENSG00000250378	-0.993631	#NAME?	-7.01145	8.07183e-12	7.72925e-10	16.4007
ENSG00000158710	-0.690873	6.3323	-6.99661	8.08243e-12	7.72925e-10	16.3888
ENSG00000259426	-0.775753	#NAME?	-6.99749	8.11897e-12	7.751e-10	16.3858
ENSG00000163075	-0.782828	-0.0886449	-6.99408	8.21653e-12	7.81754e-10	16.373
ENSG00000131981	-0.718684	4.79914	-6.99216	8.31997e-12	7.90256e-10	16.3609
ENSG00000183908	-0.906053	#NAME?	-6.98925	8.49668e-12	8.04319e-10	16.3409
ENSG00000152049	-0.848679	2.05674	-6.98719	8.59415e-12	8.12176e-10	16.3296
ENSG00000186603	-0.617648	0.2413	-6.9855	8.68943e-12	8.198e-10	16.319
ENSG00000177191	-0.660219	-1.09274	-6.98329	8.81505e-12	8.30256e-10	16.3051
ENSG00000135424	-0.6431	5.16633	-6.98062	8.96993e-12	8.42018e-10	16.2883
ENSG00000279427	0.907948	#NAME?	6.97442	9.47303e-12	8.83336e-10	16.2376
ENSG00000259163	-0.751957	#NAME?	-6.9782	9.56364e-12	8.90307e-10	16.2325
ENSG00000176659	-0.815347	#NAME?	-6.95783	1.04649e-11	9.66266e-10	16.1404
ENSG00000139714	-0.880158	0.528197	-6.95689	1.04657e-11	9.66266e-10	16.1395
ENSG00000157601	-0.726739	3.56532	-6.94436	1.1352e-11	1.03955e-09	16.0611
ENSG00000008323	-0.851662	#NAME?	-6.94574	1.16734e-11	1.06551e-09	16.0391
ENSG00000163191	-0.765297	6.86234	-6.94043	1.16449e-11	1.06464e-09	16.0366
ENSG00000149292	-0.777481	0.326675	-6.93878	1.17703e-11	1.07087e-09	16.0262
ENSG00000261616	-0.676498	#NAME?	-6.93813	1.18436e-11	1.07518e-09	16.0205
ENSG00000271590	-1.05148	#NAME?	-7.03729	1.20583e-11	1.08945e-09	16.0179
ENSG00000178814	-0.730431	1.90302	-6.93728	1.18851e-11	1.07608e-09	16.0169
ENSG00000158113	-0.797277	0.579082	-6.93488	1.20716e-11	1.08945e-09	16.0018
ENSG00000265203	0.983611	#NAME?	6.93543	1.21486e-11	1.09289e-09	15.9971
ENSG00000138356	-0.971869	#NAME?	-6.93435	1.21372e-11	1.09289e-09	15.9969
ENSG00000274565	-0.840867	#NAME?	-6.93225	1.23278e-11	1.10723e-09	15.9822
ENSG00000204099	0.895368	5.10833	6.92997	1.24611e-11	1.11742e-09	15.9712
ENSG00000272514	-0.777649	#NAME?	-6.93083	1.25411e-11	1.12101e-09	15.9667
ENSG00000144485	0.691322	8.61767	6.92829	1.25978e-11	1.12429e-09	15.9607
ENSG00000244242	0.690124	5.25973	6.92451	1.29099e-11	1.14849e-09	15.9371
ENSG00000215845	-1.05542	2.15525	-6.92326	1.3014e-11	1.15592e-09	15.9293
ENSG00000183801	-0.594269	0.34084	-6.92202	1.3119e-11	1.1634e-09	15.9216
ENSG00000187912	-1.16923	#NAME?	-6.92333	1.31904e-11	1.16605e-09	15.9183
ENSG00000184809	-0.774337	0.963599	-6.92062	1.32381e-11	1.16843e-09	15.9129
ENSG00000121966	-0.701392	4.91709	-6.91414	1.38051e-11	1.21257e-09	15.8724
ENSG00000238105	-0.670513	-0.428882	-6.91245	1.39561e-11	1.22029e-09	15.8619
ENSG00000188641	-0.749335	2.06238	-6.90951	1.42236e-11	1.24175e-09	15.8436
ENSG00000120318	-0.613977	2.66618	-6.90256	1.48765e-11	1.29672e-09	15.8003
ENSG00000163347	-0.678638	-0.141621	-6.90139	1.4989e-11	1.3045e-09	15.7931
ENSG00000164342	-0.637885	1.68764	-6.89992	1.51315e-11	1.31487e-09	15.7839
ENSG00000165169	-0.703691	3.68328	-6.8994	1.51824e-11	1.31725e-09	15.7807
ENSG00000207955	0.924638	#NAME?	6.89787	1.53634e-11	1.33077e-09	15.7696
ENSG00000258754	-1.5582	#NAME?	-6.89525	1.56249e-11	1.34939e-09	15.7533
ENSG00000101680	-0.877893	1.05105	-6.89436	1.56845e-11	1.35245e-09	15.7493
ENSG00000255571	0.792311	5.36278	6.88657	1.64911e-11	1.41548e-09	15.701
ENSG00000113578	-0.726713	6.50629	-6.88494	1.66655e-11	1.42827e-09	15.6908
ENSG00000263470	-0.86605	2.227	-6.88334	1.68384e-11	1.43433e-09	15.6809
ENSG00000232692	-0.69664	#NAME?	-6.88492	1.68959e-11	1.43705e-09	15.6796
ENSG00000144649	-0.729749	2.97248	-6.88181	1.70048e-11	1.44412e-09	15.6714
ENSG00000172572	-0.652257	1.74091	-6.88026	1.71754e-11	1.45202e-09	15.6618
ENSG00000162390	-0.775692	-0.0855933	-6.87908	1.73058e-11	1.46084e-09	15.6545
ENSG00000224383	-0.754819	0.388863	-6.87877	1.73409e-11	1.46161e-09	15.6525
ENSG00000236501	1.11729	#NAME?	6.8807	1.75336e-11	1.47132e-09	15.6453
ENSG00000213719	-0.676931	5.85108	-6.87745	1.74891e-11	1.47132e-09	15.6443
ENSG00000104432	-0.766894	-0.992977	-6.87704	1.75348e-11	1.47132e-09	15.6418
ENSG00000133055	-1.05114	#NAME?	-6.87751	1.76857e-11	1.48178e-09	15.6353
ENSG00000075643	-0.767103	#NAME?	-6.87184	1.81659e-11	1.51747e-09	15.608
ENSG00000173295	-0.724653	-0.170711	-6.87051	1.82869e-11	1.52532e-09	15.6013
ENSG00000137573	-1.15377	2.85971	-6.86831	1.85471e-11	1.54472e-09	15.5877
ENSG00000154451	-1.09448	-1.40456	-6.86727	1.86718e-11	1.5528e-09	15.5812
ENSG00000234231	-0.950154	#NAME?	-6.87022	1.94183e-11	1.60774e-09	15.5517
ENSG00000156265	-0.89223	0.726149	-6.85757	1.98715e-11	1.64042e-09	15.5212
ENSG00000169245	-1.4635	#NAME?	-6.8558	2.01754e-11	1.66306e-09	15.5071
ENSG00000250538	-1.3524	#NAME?	-6.869	2.10347e-11	1.71128e-09	15.4827
ENSG00000183833	-0.793367	0.936385	-6.85131	2.06869e-11	1.70272e-09	15.4824
ENSG00000164591	-0.821679	-1.02058	-6.85081	2.07528e-11	1.70565e-09	15.4793
ENSG00000206337	-0.694139	2.48455	-6.85049	2.07951e-11	1.70663e-09	15.4774
ENSG00000143036	-0.689436	2.97228	-6.85017	2.0838e-11	1.70765e-09	15.4754
ENSG00000172716	-0.614513	2.66403	-6.84792	2.11411e-11	1.71497e-09	15.4615
ENSG00000117791	-0.841032	3.14439	-6.84747	2.12026e-11	1.71748e-09	15.4587
ENSG00000145248	-0.926555	1.90349	-6.84439	2.16246e-11	1.74913e-09	15.4397
ENSG00000095303	-0.763389	3.03427	-6.84413	2.16601e-11	1.74949e-09	15.4381
ENSG00000144681	-1.35266	#NAME?	-6.84509	2.1733e-11	1.75285e-09	15.4363
ENSG00000067066	-0.623732	1.69931	-6.83778	2.25595e-11	1.8143e-09	15.3989
ENSG00000164136	-0.780958	-2.15617	-6.83345	2.31947e-11	1.85475e-09	15.3721
ENSG00000188596	-0.858905	-1.33806	-6.82923	2.38296e-11	1.89741e-09	15.3461
ENSG00000115339	-0.915859	-0.819584	-6.82654	2.42433e-11	1.92687e-09	15.3295
ENSG00000111424	-0.924041	#NAME?	-6.82498	2.4623e-11	1.94677e-09	15.3154
ENSG00000173947	-0.812962	2.74411	-6.82029	2.52316e-11	1.99209e-09	15.2909
ENSG00000279875	-0.795069	#NAME?	-6.82427	2.55616e-11	2.00685e-09	15.2844
ENSG00000180638	-1.23648	-0.190363	-6.81868	2.5492e-11	2.00685e-09	15.281
ENSG00000196154	-0.965984	3.06034	-6.81826	2.55603e-11	2.00685e-09	15.2785
ENSG00000157399	-0.620349	1.39506	-6.81679	2.5801e-11	2.02282e-09	15.2694
ENSG00000158428	-0.910561	#NAME?	-6.81595	2.60368e-11	2.03846e-09	15.2613
ENSG00000187498	-1.05565	3.98084	-6.81444	2.61924e-11	2.04778e-09	15.2549
ENSG00000104450	-0.594823	2.27228	-6.81178	2.66403e-11	2.07991e-09	15.2386
ENSG00000232415	-0.879899	#NAME?	-6.8106	2.70917e-11	2.10636e-09	15.2239
ENSG00000118508	-0.617767	3.80069	-6.80847	2.72094e-11	2.11259e-09	15.2182
ENSG00000253671	-0.815592	#NAME?	-6.81153	2.73447e-11	2.12016e-09	15.2173
ENSG00000226149	-0.825542	#NAME?	-6.83228	2.9017e-11	2.22219e-09	15.181
ENSG00000164171	-0.777625	1.77151	-6.80121	2.84996e-11	2.19154e-09	15.1735
ENSG00000175084	-1.52942	#NAME?	-6.79749	3.02513e-11	2.3059e-09	15.1218
ENSG00000185101	-0.879453	#NAME?	-6.79533	3.03154e-11	2.3059e-09	15.118
ENSG00000138646	-0.74945	2.56002	-6.79193	3.02355e-11	2.3059e-09	15.1166
ENSG00000133048	-1.80688	4.39652	-6.79157	3.03056e-11	2.3059e-09	15.1143
ENSG00000198768	-1.58825	#NAME?	-6.82341	3.11898e-11	2.35962e-09	15.1125
ENSG00000164930	-0.617222	1.88992	-6.79038	3.05346e-11	2.31943e-09	15.1071
ENSG00000170085	-0.809154	1.06376	-6.78861	3.08811e-11	2.34258e-09	15.0962
ENSG00000062096	-1.36305	#NAME?	-6.79029	3.13631e-11	2.36636e-09	15.0855
ENSG00000172830	-0.592916	2.71026	-6.7865	3.12986e-11	2.36466e-09	15.0832
ENSG00000107438	-0.847567	2.72183	-6.78596	3.14073e-11	2.36651e-09	15.0799
ENSG00000120093	-1.49313	#NAME?	-6.78689	3.17442e-11	2.38869e-09	15.0724
ENSG00000145824	-1.31795	4.30207	-6.78168	3.22743e-11	2.42533e-09	15.0537
ENSG00000232480	-0.923809	2.21481	-6.77547	3.35754e-11	2.51636e-09	15.0156
ENSG00000007384	-0.616702	3.19864	-6.77476	3.37272e-11	2.52437e-09	15.0112
ENSG00000132530	-0.80017	0.844582	-6.77421	3.38451e-11	2.52982e-09	15.0079
ENSG00000125845	0.914531	5.36006	6.77327	3.40476e-11	2.54157e-09	15.0021
ENSG00000245954	-0.771282	#NAME?	-6.78932	3.58293e-11	2.63947e-09	14.9734
ENSG00000138755	-1.30955	#NAME?	-6.76986	3.51757e-11	2.60844e-09	14.9726
ENSG00000039139	-0.837802	-1.08423	-6.76524	3.58288e-11	2.63947e-09	14.953
ENSG00000120833	-0.752982	2.10146	-6.76379	3.61606e-11	2.6569e-09	14.9441
ENSG00000093072	-0.605424	3.73086	-6.76245	3.64689e-11	2.67605e-09	14.9359
ENSG00000189431	-1.25021	#NAME?	-6.76338	3.93369e-11	2.86776e-09	14.8756
ENSG00000185585	-0.593767	1.97035	-6.75258	3.88249e-11	2.83857e-09	14.8756
ENSG00000118849	-0.760791	#NAME?	-6.75274	3.88559e-11	2.83857e-09	14.8751
ENSG00000182732	-0.888199	1.74103	-6.75234	3.88859e-11	2.83857e-09	14.8741
ENSG00000228649	-0.806443	#NAME?	-6.74976	3.99542e-11	2.89798e-09	14.8498
ENSG00000276791	0.628668	2.48469	6.74822	3.99144e-11	2.89798e-09	14.8489
ENSG00000171812	-0.864715	2.10242	-6.74631	4.03985e-11	2.92239e-09	14.8373
ENSG00000265519	-0.752939	#NAME?	-6.74507	4.08648e-11	2.95231e-09	14.8269
ENSG00000168658	-0.765898	-0.389909	-6.74234	4.14274e-11	2.98911e-09	14.8131
ENSG00000279690	-0.953107	#NAME?	-6.77638	4.29101e-11	3.07632e-09	14.808
ENSG00000111087	-0.923368	-1.14737	-6.741	4.1782e-11	3.00697e-09	14.8048
ENSG00000249464	-0.721475	#NAME?	-6.74147	4.20323e-11	3.02111e-09	14.8007
ENSG00000241684	-0.713708	#NAME?	-6.73585	4.33192e-11	3.10169e-09	14.7707
ENSG00000149090	-0.791786	3.7535	-6.734	4.36752e-11	3.11756e-09	14.7621
ENSG00000263508	-0.886968	#NAME?	-6.75766	4.48849e-11	3.18522e-09	14.7594
ENSG00000186810	-1.133	#NAME?	-6.75007	4.51888e-11	3.1948e-09	14.7489
ENSG00000069431	-0.661879	2.129	-6.72885	4.5119e-11	3.19389e-09	14.7308
ENSG00000107249	-0.784236	2.77474	-6.72323	4.67511e-11	3.29281e-09	14.6966
ENSG00000164241	-0.804418	-0.333578	-6.72127	4.73339e-11	3.32552e-09	14.6846
ENSG00000196517	-0.687912	5.22448	-6.71331	4.97738e-11	3.48821e-09	14.6362
ENSG00000110723	-0.792472	0.468765	-6.71268	4.99726e-11	3.4938e-09	14.6324
ENSG00000172243	-0.825098	1.77965	-6.71266	4.99781e-11	3.4938e-09	14.6323
ENSG00000160862	1.09387	3.74007	6.70847	5.13162e-11	3.58288e-09	14.6068
ENSG00000125735	-1.05286	#NAME?	-6.7092	5.19017e-11	3.61925e-09	14.5988
ENSG00000132470	-0.949263	4.94643	-6.70619	5.2061e-11	3.62586e-09	14.5929
ENSG00000114115	-1.00915	3.04491	-6.70228	5.33581e-11	3.707e-09	14.5692
ENSG00000269890	-0.676305	#NAME?	-6.70356	5.34923e-11	3.71173e-09	14.5687
ENSG00000185610	-0.975526	#NAME?	-6.70139	5.3751e-11	3.72508e-09	14.5625
ENSG00000230795	-0.676808	1.73933	-6.69906	5.44517e-11	3.76898e-09	14.5497
ENSG00000184599	-0.964421	#NAME?	-6.70001	5.50929e-11	3.79931e-09	14.5416
ENSG00000178075	-0.655157	2.1266	-6.69694	5.51858e-11	3.80105e-09	14.5368
ENSG00000168386	-0.68352	2.58932	-6.69656	5.53161e-11	3.80535e-09	14.5345
ENSG00000152582	-0.859672	-0.895033	-6.68996	5.76656e-11	3.95729e-09	14.4944
ENSG00000188001	-0.757971	-2.78293	-6.68938	5.78748e-11	3.96679e-09	14.4909
ENSG00000173208	-0.791334	1.81937	-6.68856	5.81739e-11	3.98243e-09	14.486
ENSG00000011422	-0.708569	1.70114	-6.6878	5.84546e-11	3.99677e-09	14.4813
ENSG00000164841	-0.736066	0.527285	-6.68745	5.85828e-11	4.00067e-09	14.4792
ENSG00000124145	-1.02317	5.47444	-6.68653	5.89204e-11	4.01883e-09	14.4737
ENSG00000225492	-0.893294	0.286458	-6.68517	5.94298e-11	4.04866e-09	14.4654
ENSG00000115457	-1.12711	3.57992	-6.6834	6.00951e-11	4.08406e-09	14.4547
ENSG00000122679	-0.905638	3.96524	-6.68249	6.04366e-11	4.09735e-09	14.4492
ENSG00000112936	-0.932674	1.05406	-6.68008	6.13623e-11	4.15509e-09	14.4346
ENSG00000117602	-0.654023	0.716898	-6.67685	6.26178e-11	4.2299e-09	14.4151
ENSG00000228208	-1.16741	#NAME?	-6.69997	6.50742e-11	4.38002e-09	14.404
ENSG00000204025	-0.729371	#NAME?	-6.67067	6.5322e-11	4.39054e-09	14.375
ENSG00000179277	-0.787515	1.96128	-6.66996	6.53868e-11	4.39054e-09	14.3734
ENSG00000124194	0.822537	5.32578	6.66975	6.54748e-11	4.39119e-09	14.3721
ENSG00000119943	-0.657371	0.972431	-6.66526	6.73479e-11	4.51143e-09	14.3449
ENSG00000257489	-0.757715	#NAME?	-6.66784	6.8898e-11	4.59334e-09	14.3302
ENSG00000257319	-0.813938	#NAME?	-6.67177	6.98608e-11	4.64649e-09	14.3231
ENSG00000160185	-0.994817	#NAME?	-6.68201	7.08459e-11	4.69532e-09	14.3197
ENSG00000183918	-0.880353	#NAME?	-6.66523	6.97774e-11	4.64645e-09	14.3174
ENSG00000159216	-0.835421	1.00465	-6.6591	6.99976e-11	4.65008e-09	14.3078
ENSG00000248587	0.999411	#NAME?	6.65592	7.16515e-11	4.74311e-09	14.2859
ENSG00000267147	-1.19611	#NAME?	-6.69928	7.72052e-11	5.0689e-09	14.2503
ENSG00000166091	0.641899	5.82241	6.64931	7.44294e-11	4.90387e-09	14.2486
ENSG00000169122	0.588394	5.85462	6.64216	7.78349e-11	5.10428e-09	14.2055
ENSG00000258603	-0.832187	#NAME?	-6.64413	7.9322e-11	5.17761e-09	14.1934
ENSG00000246366	-0.695033	#NAME?	-6.64096	7.89534e-11	5.16556e-09	14.1932
ENSG00000162241	-0.597076	0.465913	-6.63932	7.92315e-11	5.17761e-09	14.1884
ENSG00000197445	-0.724486	#NAME?	-6.64134	8.12997e-11	5.30053e-09	14.1709
ENSG00000171766	-0.705533	6.24008	-6.63473	8.15375e-11	5.30987e-09	14.1608
ENSG00000235978	-0.744826	#NAME?	-6.63848	8.2912e-11	5.38066e-09	14.1524
ENSG00000160654	-0.958941	#NAME?	-6.63678	8.39466e-11	5.4415e-09	14.1408
ENSG00000105991	-1.25585	#NAME?	-6.63936	8.86689e-11	5.71078e-09	14.0992
ENSG00000164483	-0.829917	#NAME?	-6.62948	8.80152e-11	5.69209e-09	14.0955
ENSG00000163520	-0.642247	2.29111	-6.62227	8.81357e-11	5.69332e-09	14.0859
ENSG00000262223	0.774594	3.76585	6.62109	8.87896e-11	5.71078e-09	14.0787
ENSG00000104361	-0.719605	1.45228	-6.62092	8.88836e-11	5.71078e-09	14.0777
ENSG00000154928	0.710322	5.16728	6.61556	9.19063e-11	5.89618e-09	14.0455
ENSG00000256139	-0.799927	#NAME?	-6.62129	9.36433e-11	5.98028e-09	14.038
ENSG00000267102	-0.636447	#NAME?	-6.61458	9.29285e-11	5.95496e-09	14.0359
ENSG00000182718	-0.787497	3.94765	-6.61346	9.31158e-11	5.96016e-09	14.0329
ENSG00000134627	-0.766012	0.404078	-6.61292	9.3431e-11	5.97352e-09	14.0297
ENSG00000122861	-0.925829	2.34231	-6.61195	9.39967e-11	5.98922e-09	14.0239
ENSG00000134256	-0.772377	0.3267	-6.61114	9.44714e-11	6.01264e-09	14.019
ENSG00000183196	-0.869943	2.37885	-6.60799	9.6346e-11	6.12501e-09	14.0001
ENSG00000106333	-0.67912	2.70882	-6.60724	9.67939e-11	6.14652e-09	13.9956
ENSG00000139899	-0.726777	0.144353	-6.60628	9.73778e-11	6.17661e-09	13.9898
ENSG00000164142	-0.918891	#NAME?	-6.61695	9.90024e-11	6.25844e-09	13.9893
ENSG00000135549	-0.901811	1.25844	-6.60535	9.79412e-11	6.20534e-09	13.9843
ENSG00000152580	-0.776062	#NAME?	-6.60485	9.8735e-11	6.24858e-09	13.9776
ENSG00000156206	-0.941831	#NAME?	-6.60726	9.92688e-11	6.26266e-09	13.9764
ENSG00000165929	-1.01341	0.00997453	-6.60274	9.95463e-11	6.27164e-09	13.9686
ENSG00000241399	-0.658411	1.82191	-6.59679	1.03305e-10	6.48662e-09	13.9329
ENSG00000162391	-0.800675	#NAME?	-6.59858	1.04056e-10	6.52647e-09	13.9298
ENSG00000188042	-0.729357	4.84586	-6.59519	1.04339e-10	6.53688e-09	13.9234
ENSG00000132386	-0.732567	4.08681	-6.59399	1.05119e-10	6.57112e-09	13.9162
ENSG00000174175	-1.0051	#NAME?	-6.60703	1.08956e-10	6.7883e-09	13.9021
ENSG00000162643	-0.992335	#NAME?	-6.5924	1.06862e-10	6.67263e-09	13.9017
ENSG00000261390	-0.826028	#NAME?	-6.5911	1.08455e-10	6.76456e-09	13.8889
ENSG00000231652	-0.835619	#NAME?	-6.58806	1.10891e-10	6.90118e-09	13.8682
ENSG00000172215	-1.02768	#NAME?	-6.58832	1.1185e-10	6.95315e-09	13.862
ENSG00000232818	-0.816981	0.257746	-6.58029	1.14461e-10	7.09977e-09	13.8342
ENSG00000106034	-0.714044	0.600269	-6.57696	1.16856e-10	7.23232e-09	13.8143
ENSG00000234380	-0.864752	#NAME?	-6.57321	1.2019e-10	7.42228e-09	13.7883
ENSG00000160791	-0.954714	0.364161	-6.57246	1.20161e-10	7.42228e-09	13.7874
ENSG00000165164	-1.07069	#NAME?	-6.57493	1.22585e-10	7.56186e-09	13.7755
ENSG00000237773	-0.722873	#NAME?	-6.57154	1.23266e-10	7.58723e-09	13.7671
ENSG00000197299	-0.814336	2.45088	-6.56864	1.23046e-10	7.582e-09	13.7646
ENSG00000165072	-0.760608	#NAME?	-6.56755	1.24076e-10	7.62034e-09	13.7569
ENSG00000152936	-0.934433	#NAME?	-6.56341	1.28764e-10	7.89966e-09	13.7237
ENSG00000198088	-0.962907	#NAME?	-6.56898	1.29929e-10	7.96241e-09	13.7236
ENSG00000196954	-0.62082	1.16816	-6.5556	1.33398e-10	8.1572e-09	13.6868
ENSG00000100504	-0.650089	3.71897	-6.55065	1.37545e-10	8.3858e-09	13.6574
ENSG00000127418	-0.660464	3.95478	-6.54821	1.3964e-10	8.50185e-09	13.6428
ENSG00000155367	-0.665477	0.244741	-6.54659	1.41049e-10	8.56901e-09	13.6332
ENSG00000175538	-0.607966	1.22655	-6.53937	1.47488e-10	8.9216e-09	13.5902
ENSG00000173338	0.619023	2.00297	6.53656	1.50066e-10	9.06016e-09	13.5735
ENSG00000280285	-0.844158	#NAME?	-6.53692	1.54999e-10	9.33567e-09	13.5498
ENSG00000115414	-0.660596	5.68047	-6.53141	1.54913e-10	9.33567e-09	13.5429
ENSG00000171631	-0.743008	-0.245296	-6.53	1.56268e-10	9.40205e-09	13.5345
ENSG00000116035	0.760953	4.50209	6.52859	1.57637e-10	9.46738e-09	13.5262
ENSG00000197594	-0.712792	-0.568791	-6.52853	1.57691e-10	9.46738e-09	13.5258
ENSG00000213089	-0.66422	#NAME?	-6.52993	1.62088e-10	9.6899e-09	13.5072
ENSG00000205403	-0.892736	3.11399	-6.52512	1.61045e-10	9.6584e-09	13.5056
ENSG00000273212	0.659846	#NAME?	6.52464	1.61781e-10	9.68184e-09	13.5015
ENSG00000255085	-0.779813	0.297773	-6.52208	1.64092e-10	9.77843e-09	13.4875
ENSG00000117090	-1.03265	#NAME?	-6.53491	1.73171e-10	1.0265e-08	13.4603
ENSG00000254944	-1.12896	#NAME?	-6.5275	1.77857e-10	1.04984e-08	13.4321
ENSG00000196569	-0.661703	2.31004	-6.50988	1.76902e-10	1.04641e-08	13.4152
ENSG00000047648	-0.640782	1.88568	-6.50781	1.79168e-10	1.05426e-08	13.4029
ENSG00000246022	-1.02073	#NAME?	-6.50754	1.80311e-10	1.05987e-08	13.3979
ENSG00000136378	-0.758028	0.0571295	-6.50551	1.81728e-10	1.06708e-08	13.3893
ENSG00000272502	-0.661414	-0.129305	-6.50449	1.82873e-10	1.07268e-08	13.3832
ENSG00000205664	0.61337	1.71847	6.50263	1.84969e-10	1.08385e-08	13.3723
ENSG00000139263	-0.599918	1.84795	-6.50105	1.86782e-10	1.09333e-08	13.3629
ENSG00000267480	-0.668388	#NAME?	-6.50518	1.9096e-10	1.11662e-08	13.352
ENSG00000262890	-1.20876	#NAME?	-6.51644	1.95422e-10	1.13915e-08	13.3456
ENSG00000101004	-0.59802	2.36151	-6.49517	1.93661e-10	1.13124e-08	13.3281
ENSG00000167858	-1.14726	#NAME?	-6.49261	1.97338e-10	1.14793e-08	13.3107
ENSG00000183486	-0.793459	-0.159542	-6.49219	1.97238e-10	1.14793e-08	13.3105
ENSG00000102245	-0.964916	#NAME?	-6.51789	2.05815e-10	1.18862e-08	13.3037
ENSG00000179111	0.71599	#NAME?	6.49106	1.98911e-10	1.15589e-08	13.3027
ENSG00000233110	-0.687077	#NAME?	-6.49451	2.00774e-10	1.1643e-08	13.3006
ENSG00000131951	-1.12084	#NAME?	-6.49694	2.07015e-10	1.19433e-08	13.2802
ENSG00000172575	-0.724861	3.07493	-6.48629	2.04508e-10	1.18229e-08	13.2757
ENSG00000175518	-0.712804	#NAME?	-6.48462	2.07901e-10	1.1982e-08	13.2613
ENSG00000076770	-0.653124	0.255775	-6.4781	2.15051e-10	1.23687e-08	13.2273
ENSG00000079691	-0.719742	3.02187	-6.47752	2.15817e-10	1.24001e-08	13.2239
ENSG00000170379	-0.765893	-0.499975	-6.47606	2.17763e-10	1.24863e-08	13.2152
ENSG00000172965	-0.797825	0.104531	-6.47484	2.19391e-10	1.25669e-08	13.2081
ENSG00000121310	-0.65063	1.47417	-6.47458	2.19739e-10	1.25739e-08	13.2065
ENSG00000070731	-0.648342	-0.125074	-6.47226	2.22885e-10	1.27151e-08	13.1929
ENSG00000078081	-0.855723	-1.63653	-6.46911	2.27237e-10	1.29042e-08	13.1743
ENSG00000091137	-0.86006	-0.872256	-6.46906	2.27305e-10	1.29042e-08	13.174
ENSG00000013725	-0.718668	-1.31822	-6.46902	2.27349e-10	1.29042e-08	13.1738
ENSG00000130055	-0.741768	3.3642	-6.46877	2.27698e-10	1.29109e-08	13.1723
ENSG00000174370	-0.608133	0.200615	-6.46699	2.30196e-10	1.30263e-08	13.1618
ENSG00000116824	-1.11194	#NAME?	-6.46787	2.31442e-10	1.30704e-08	13.1592
ENSG00000120594	-0.641958	3.99093	-6.46641	2.31026e-10	1.30601e-08	13.1584
ENSG00000168398	-1.02244	#NAME?	-6.46539	2.33529e-10	1.3175e-08	13.1491
ENSG00000236790	-0.762323	#NAME?	-6.46445	2.34171e-10	1.3198e-08	13.1457
ENSG00000132692	0.700842	10.9453	6.46237	2.36801e-10	1.33328e-08	13.1346
ENSG00000105825	-0.988759	#NAME?	-6.46221	2.38857e-10	1.34351e-08	13.1282
ENSG00000122223	-0.822067	#NAME?	-6.46028	2.40577e-10	1.35183e-08	13.1201
ENSG00000166317	0.725246	-0.544154	6.45667	2.45206e-10	1.37509e-08	13.101
ENSG00000150873	-1.12428	#NAME?	-6.45602	2.48062e-10	1.38972e-08	13.0918
ENSG00000171522	-0.768231	0.44055	-6.45143	2.53187e-10	1.4142e-08	13.0702
ENSG00000264345	-0.98506	#NAME?	-6.45823	2.59714e-10	1.44348e-08	13.0608
ENSG00000177426	-0.634707	2.42265	-6.44727	2.59715e-10	1.44348e-08	13.0458
ENSG00000248632	-0.682593	#NAME?	-6.44322	2.67817e-10	1.48557e-08	13.0177
ENSG00000178636	-0.629927	#NAME?	-6.45443	2.82254e-10	1.55336e-08	12.9921
ENSG00000261438	-0.643108	#NAME?	-6.43267	2.86052e-10	1.57273e-08	12.9547
ENSG00000112297	-0.713878	-0.193821	-6.42944	2.8956e-10	1.5889e-08	12.9411
ENSG00000259446	-1.21961	#NAME?	-6.45577	3.02051e-10	1.6526e-08	12.9371
ENSG00000002745	-1.22096	#NAME?	-6.43088	2.95552e-10	1.6202e-08	12.9285
ENSG00000133106	-0.682699	1.46962	-6.42515	2.97222e-10	1.62776e-08	12.916
ENSG00000228065	-0.889564	#NAME?	-6.42254	3.02435e-10	1.65309e-08	12.8997
ENSG00000180613	-1.34488	#NAME?	-6.43019	3.10036e-10	1.68747e-08	12.892
ENSG00000109610	-0.840087	2.58093	-6.41974	3.07171e-10	1.67734e-08	12.8843
ENSG00000156675	-0.690994	-1.47656	-6.41436	3.17412e-10	1.71936e-08	12.8528
ENSG00000186193	0.794596	5.22283	6.40966	3.26611e-10	1.76122e-08	12.8253
ENSG00000230622	0.692745	#NAME?	6.41018	3.32018e-10	1.78523e-08	12.8145
ENSG00000267056	-0.891323	#NAME?	-6.40389	3.42319e-10	1.8371e-08	12.7832
ENSG00000130829	0.929505	1.9966	6.39982	3.46724e-10	1.85896e-08	12.7679
ENSG00000144481	-1.46345	#NAME?	-6.40033	3.51913e-10	1.88318e-08	12.7581
ENSG00000269640	-0.704661	1.39335	-6.39288	3.61645e-10	1.92792e-08	12.7273
ENSG00000124813	-0.588484	0.507912	-6.3919	3.63792e-10	1.93752e-08	12.7216
ENSG00000100342	-0.628494	3.10708	-6.38972	3.68635e-10	1.95959e-08	12.7089
ENSG00000155530	-0.783968	#NAME?	-6.38916	3.71527e-10	1.97123e-08	12.7026
ENSG00000196460	-0.894245	#NAME?	-6.3928	3.75296e-10	1.98935e-08	12.7009
ENSG00000041982	-0.846405	5.73599	-6.38342	3.8299e-10	2.02822e-08	12.6722
ENSG00000146858	-0.791126	0.269993	-6.37993	3.91172e-10	2.06278e-08	12.6519
ENSG00000168685	-0.893487	#NAME?	-6.37775	3.9694e-10	2.08635e-08	12.6382
ENSG00000232759	-0.695963	#NAME?	-6.37564	4.03213e-10	2.11536e-08	12.6239
ENSG00000068078	-0.895959	5.59982	-6.3751	4.02779e-10	2.11506e-08	12.6238
ENSG00000187942	-0.751739	#NAME?	-6.37042	4.14958e-10	2.16685e-08	12.5955
ENSG00000165186	-0.743701	0.869994	-6.36944	4.16807e-10	2.17272e-08	12.5908
ENSG00000196136	-1.24544	#NAME?	-6.36132	4.40317e-10	2.28863e-08	12.5396
ENSG00000184254	-1.17821	-1.52071	-6.35776	4.47312e-10	2.32069e-08	12.5229
ENSG00000027869	-0.762692	#NAME?	-6.35421	4.57647e-10	2.36121e-08	12.5014
ENSG00000128833	-0.623127	1.13196	-6.35302	4.60295e-10	2.36875e-08	12.4954
ENSG00000258659	-0.610335	#NAME?	-6.35318	4.62498e-10	2.3735e-08	12.4924
ENSG00000180785	-1.08532	#NAME?	-6.37265	4.85397e-10	2.46586e-08	12.4801
ENSG00000167286	-1.02548	#NAME?	-6.35351	4.74161e-10	2.42737e-08	12.4755
ENSG00000103888	-0.650029	2.34249	-6.34803	4.74361e-10	2.42737e-08	12.4665
ENSG00000271503	-0.896099	1.64589	-6.34773	4.75223e-10	2.42957e-08	12.4647
ENSG00000249740	-0.846641	#NAME?	-6.35353	4.8162e-10	2.45111e-08	12.4644
ENSG00000264026	-0.723355	#NAME?	-6.35073	4.80671e-10	2.4485e-08	12.4616
ENSG00000148204	-0.89425	3.23195	-6.34322	4.88338e-10	2.47632e-08	12.4386
ENSG00000110375	0.671229	1.89694	6.34075	4.95659e-10	2.50665e-08	12.4243
ENSG00000164647	-0.900889	0.462587	-6.33938	4.99753e-10	2.52281e-08	12.4164
ENSG00000159625	-0.921937	#NAME?	-6.33964	5.00393e-10	2.52377e-08	12.4159
ENSG00000164484	-0.897908	-0.216958	-6.33824	5.03202e-10	2.53566e-08	12.4098
ENSG00000188501	-0.777417	-0.272475	-6.33492	5.13367e-10	2.57993e-08	12.3905
ENSG00000178162	-0.93951	#NAME?	-6.3262	5.41783e-10	2.70578e-08	12.3391
ENSG00000103460	0.799202	3.55128	6.32242	5.53456e-10	2.75917e-08	12.3183
ENSG00000162733	-0.770631	3.57659	-6.32029	5.60608e-10	2.79233e-08	12.3059
ENSG00000231419	1.54117	#NAME?	6.31972	5.64105e-10	2.8023e-08	12.3007
ENSG00000134215	-1.09324	-0.191773	-6.31903	5.64873e-10	2.80364e-08	12.2986
ENSG00000132965	-0.841571	4.473	-6.31551	5.76926e-10	2.85337e-08	12.2783
ENSG00000100336	-1.14214	1.57285	-6.31254	5.87327e-10	2.8997e-08	12.2612
ENSG00000205861	-0.587191	#NAME?	-6.31296	5.91658e-10	2.91339e-08	12.2569
ENSG00000099284	0.648864	5.55104	6.31137	5.91473e-10	2.91339e-08	12.2544
ENSG00000159399	-0.668998	3.63828	-6.30953	5.98035e-10	2.93964e-08	12.2438
ENSG00000268941	-0.893188	#NAME?	-6.31026	6.05626e-10	2.97435e-08	12.2365
ENSG00000185920	0.601357	3.83666	6.30025	6.32248e-10	3.08351e-08	12.1903
ENSG00000182107	-0.599935	-1.43414	-6.29847	6.39052e-10	3.11129e-08	12.1801
ENSG00000279771	-0.886477	#NAME?	-6.33506	6.77041e-10	3.27918e-08	12.1753
ENSG00000198851	-1.00613	#NAME?	-6.29514	6.55567e-10	3.18617e-08	12.1571
ENSG00000197385	-0.91953	#NAME?	-6.29281	6.98098e-10	3.36652e-08	12.1102
ENSG00000012779	-0.704658	2.9962	-6.28618	6.87863e-10	3.323e-08	12.1093
ENSG00000235180	-0.898745	#NAME?	-6.2857	7.20432e-10	3.46542e-08	12.077
ENSG00000248479	-1.02379	#NAME?	-6.30774	7.60064e-10	3.625e-08	12.0601
ENSG00000175857	-0.98297	#NAME?	-6.27773	7.25501e-10	3.48109e-08	12.059
ENSG00000144852	-0.677938	#NAME?	-6.27881	7.33044e-10	3.51104e-08	12.0538
ENSG00000115085	-0.695807	-1.11009	-6.27435	7.38291e-10	3.53316e-08	12.0413
ENSG00000171476	-0.75506	4.41506	-6.27291	7.44664e-10	3.56062e-08	12.0331
ENSG00000155011	-1.00683	#NAME?	-6.27138	7.5769e-10	3.61675e-08	12.0189
ENSG00000197261	-1.11138	#NAME?	-6.27063	7.64278e-10	3.63583e-08	12.0118
ENSG00000112183	-0.992633	-0.710693	-6.2688	7.63167e-10	3.63514e-08	12.0095
ENSG00000170396	0.750954	2.39238	6.26873	7.63486e-10	3.63514e-08	12.0091
ENSG00000102359	-0.928025	1.67831	-6.26478	7.81718e-10	3.7031e-08	11.9864
ENSG00000101194	-0.612432	0.0661527	-6.26381	7.86217e-10	3.71501e-08	11.9809
ENSG00000273125	-0.648021	#NAME?	-6.26246	8.02449e-10	3.77898e-08	11.9649
ENSG00000197934	-0.747216	#NAME?	-6.2632	8.1269e-10	3.8208e-08	11.9577
ENSG00000106018	1.17149	#NAME?	6.25612	8.24228e-10	3.86856e-08	11.936
ENSG00000061656	-0.616751	-0.103395	-6.25227	8.42221e-10	3.94313e-08	11.9148
ENSG00000141526	-0.598288	2.21882	-6.25117	8.47762e-10	3.96576e-08	11.9085
ENSG00000181652	-0.616982	-0.810656	-6.24977	8.54885e-10	3.99575e-08	11.9005
ENSG00000132623	-0.712956	-1.0053	-6.24891	8.5926e-10	4.00619e-08	11.8956
ENSG00000224295	-0.717147	#NAME?	-6.26171	8.96758e-10	4.16029e-08	11.8849
ENSG00000009790	-0.610362	-0.213269	-6.2461	8.73755e-10	4.07039e-08	11.8795
ENSG00000250358	-0.732045	#NAME?	-6.24745	8.78639e-10	4.08636e-08	11.8782
ENSG00000183484	-0.661166	0.520668	-6.24469	8.81145e-10	4.09462e-08	11.8714
ENSG00000072694	-1.02571	#NAME?	-6.24424	8.87062e-10	4.11871e-08	11.8662
ENSG00000164879	-1.04196	0.56148	-6.23829	9.15349e-10	4.23953e-08	11.8348
ENSG00000102174	-0.74957	0.73559	-6.23382	9.39984e-10	4.34288e-08	11.8093
ENSG00000204335	-0.937752	#NAME?	-6.23204	9.55051e-10	4.40524e-08	11.7957
ENSG00000170571	-0.62967	1.55562	-6.22958	9.63956e-10	4.44267e-08	11.7851
ENSG00000181634	-0.710712	#NAME?	-6.22987	9.6613e-10	4.44903e-08	11.7842
ENSG00000249743	-0.701315	#NAME?	-6.2283	9.77831e-10	4.49922e-08	11.7735
ENSG00000197748	-0.693937	0.00795758	-6.22662	9.81056e-10	4.51034e-08	11.7682
ENSG00000258227	-1.36101	#NAME?	-6.22768	9.881e-10	4.53532e-08	11.7656
ENSG00000171596	-0.688009	#NAME?	-6.22642	9.92826e-10	4.54958e-08	11.7601
ENSG00000270055	-0.698454	#NAME?	-6.22495	9.9214e-10	4.54958e-08	11.7579
ENSG00000135437	-0.619134	0.292703	-6.22436	9.94294e-10	4.55258e-08	11.7554
ENSG00000276231	-0.59205	0.588865	-6.22111	1.01366e-09	4.63371e-08	11.7368
ENSG00000258943	-0.958893	#NAME?	-6.22156	1.05412e-09	4.79521e-08	11.7116
ENSG00000257594	-0.700948	#NAME?	-6.21154	1.10869e-09	5.02193e-08	11.6608
ENSG00000146038	-0.76402	-0.884422	-6.20752	1.09873e-09	4.98602e-08	11.6594
ENSG00000167244	-0.779195	3.27407	-6.2063	1.10671e-09	5.01817e-08	11.6525
ENSG00000273447	-0.724751	#NAME?	-6.20634	1.10932e-09	5.02193e-08	11.6511
ENSG00000261478	0.70758	#NAME?	6.20516	1.11568e-09	5.04661e-08	11.6451
ENSG00000171815	-0.82293	#NAME?	-6.20513	1.11881e-09	5.0567e-08	11.6433
ENSG00000075213	-1.00946	#NAME?	-6.20102	1.14335e-09	5.15879e-08	11.6216
ENSG00000269113	-0.589982	#NAME?	-6.19784	1.16503e-09	5.24029e-08	11.6036
ENSG00000258871	-0.783695	#NAME?	-6.22161	1.22416e-09	5.47122e-08	11.601
ENSG00000224468	-0.668983	#NAME?	-6.20286	1.2211e-09	5.46388e-08	11.5803
ENSG00000127399	-0.853872	1.01534	-6.19103	1.21131e-09	5.43104e-08	11.5658
ENSG00000111335	-0.701496	2.56852	-6.18708	1.2399e-09	5.53275e-08	11.5433
ENSG00000243811	-0.6086	-0.836295	-6.17941	1.29739e-09	5.77093e-08	11.4998
ENSG00000196639	-0.597919	3.06392	-6.17609	1.32306e-09	5.87578e-08	11.481
ENSG00000089472	-0.668988	3.43201	-6.17468	1.33413e-09	5.92027e-08	11.473
ENSG00000121807	-1.09058	#NAME?	-6.17935	1.3596e-09	6.02378e-08	11.4692
ENSG00000115353	1.01108	1.62935	6.17028	1.36912e-09	6.06116e-08	11.4482
ENSG00000257588	-0.914569	#NAME?	-6.18137	1.42183e-09	6.24549e-08	11.4412
ENSG00000215483	-0.633094	#NAME?	-6.16911	1.40037e-09	6.16548e-08	11.4316
ENSG00000198838	-0.89281	0.715706	-6.1667	1.39835e-09	6.16141e-08	11.4279
ENSG00000132000	-0.774512	-0.498844	-6.16376	1.42277e-09	6.24549e-08	11.4113
ENSG00000279542	-0.964182	#NAME?	-6.19317	1.54042e-09	6.72408e-08	11.3914
ENSG00000169515	-0.831488	1.14984	-6.15091	1.5345e-09	6.70343e-08	11.3387
ENSG00000227432	1.09553	3.96743	6.14979	1.54463e-09	6.73722e-08	11.3324
ENSG00000196503	-1.01502	#NAME?	-6.15045	1.55052e-09	6.75763e-08	11.3313
ENSG00000261812	-0.731998	#NAME?	-6.15773	1.58544e-09	6.88312e-08	11.3293
ENSG00000264458	0.81911	#NAME?	6.14888	1.57301e-09	6.84743e-08	11.3192
ENSG00000173762	-0.685408	-0.366579	-6.1449	1.5897e-09	6.89628e-08	11.3048
ENSG00000136457	-0.887764	#NAME?	-6.14499	1.5929e-09	6.9048e-08	11.3037
ENSG00000152661	-0.816798	8.50927	-6.14344	1.60334e-09	6.93938e-08	11.2965
ENSG00000183876	-0.766773	0.671077	-6.14275	1.60989e-09	6.95696e-08	11.2926
ENSG00000117643	-0.666981	3.54453	-6.14159	1.6209e-09	6.99918e-08	11.2861
ENSG00000247809	-0.702758	-3.24823	-6.14018	1.63435e-09	7.05182e-08	11.2782
ENSG00000123685	-0.645106	1.58481	-6.13471	1.68764e-09	7.25946e-08	11.2474
ENSG00000162753	-0.842166	#NAME?	-6.13533	1.69432e-09	7.28261e-08	11.2462
ENSG00000161405	-0.822975	-2.69437	-6.13248	1.70992e-09	7.344e-08	11.2348
ENSG00000184731	-1.02694	#NAME?	-6.13226	1.71427e-09	7.35707e-08	11.2328
ENSG00000254027	-1.12027	#NAME?	-6.13306	1.73491e-09	7.43431e-08	11.2269
ENSG00000265752	-0.902643	#NAME?	-6.14358	1.78086e-09	7.60218e-08	11.2266
ENSG00000215217	-0.933888	1.40894	-6.12829	1.75244e-09	7.50366e-08	11.2112
ENSG00000172771	-0.722438	-1.55793	-6.12799	1.75547e-09	7.51091e-08	11.2095
ENSG00000227117	-0.815846	#NAME?	-6.12349	1.85439e-09	7.87416e-08	11.1665
ENSG00000234883	-0.704731	#NAME?	-6.12039	1.83775e-09	7.82716e-08	11.166
ENSG00000231119	-0.604499	#NAME?	-6.12071	1.84115e-09	7.83511e-08	11.1655
ENSG00000104611	-0.946615	-0.695019	-6.11915	1.84876e-09	7.85617e-08	11.1598
ENSG00000277270	-0.758754	#NAME?	-6.12092	1.87236e-09	7.92049e-08	11.1554
ENSG00000139055	-0.778635	-1.26642	-6.11784	1.86303e-09	7.89293e-08	11.1525
ENSG00000110492	-0.69864	5.31199	-6.1136	1.90981e-09	8.05462e-08	11.1287
ENSG00000006327	-0.92949	3.52244	-6.11326	1.91359e-09	8.0645e-08	11.1268
ENSG00000145428	-0.713161	1.55536	-6.11207	1.92705e-09	8.11516e-08	11.12
ENSG00000164309	-0.881222	-0.00718208	-6.11179	1.93013e-09	8.12204e-08	11.1185
ENSG00000225127	0.716251	3.25097	6.10669	1.98858e-09	8.35548e-08	11.0899
ENSG00000234465	-0.802017	0.593385	-6.10462	2.01274e-09	8.45064e-08	11.0783
ENSG00000102034	-0.615882	1.45473	-6.10438	2.01562e-09	8.4564e-08	11.0769
ENSG00000256894	-0.604033	#NAME?	-6.10356	2.03525e-09	8.53241e-08	11.0694
ENSG00000104369	-0.84129	#NAME?	-6.10035	2.06613e-09	8.6554e-08	11.0536
ENSG00000246985	-0.672105	0.222384	-6.0994	2.07507e-09	8.67988e-08	11.049
ENSG00000183691	0.796806	4.24781	6.09888	2.08145e-09	8.68714e-08	11.0461
ENSG00000145649	-1.01159	#NAME?	-6.09975	2.1076e-09	8.78321e-08	11.0403
ENSG00000259207	-0.802581	-1.38973	-6.09506	2.12837e-09	8.85008e-08	11.0247
ENSG00000245750	0.630897	0.935859	6.0941	2.14024e-09	8.89284e-08	11.0193
ENSG00000112096	-0.634154	5.41024	-6.09102	2.17903e-09	9.03395e-08	11.0021
ENSG00000229108	-1.73381	#NAME?	-6.12377	2.32037e-09	9.56987e-08	11.0013
ENSG00000105697	-1.04873	1.0702	-6.08823	2.21479e-09	9.17545e-08	10.9865
ENSG00000166145	-0.598924	0.184165	-6.08425	2.26685e-09	9.37726e-08	10.9642
ENSG00000198848	-1.01554	#NAME?	-6.08208	2.30124e-09	9.49856e-08	10.9506
ENSG00000130592	-0.825793	1.61921	-6.07723	2.36145e-09	9.71847e-08	10.925
ENSG00000148482	-1.10274	#NAME?	-6.07463	2.40322e-09	9.88312e-08	10.909
ENSG00000164185	-0.883397	#NAME?	-6.07149	2.4564e-09	1.00576e-07	10.8894
ENSG00000089101	-0.681532	-0.453202	-6.07054	2.45511e-09	1.00576e-07	10.8876
ENSG00000172061	-1.01066	#NAME?	-6.08876	2.6252e-09	1.06555e-07	10.8713
ENSG00000100427	-0.600407	8.48179	-6.06272	2.56927e-09	1.05045e-07	10.844
ENSG00000179104	-0.635091	3.10901	-6.06208	2.57882e-09	1.0526e-07	10.8405
ENSG00000167487	-0.719462	2.578	-6.06106	2.59417e-09	1.05678e-07	10.8348
ENSG00000120708	-0.880943	3.18832	-6.06084	2.5975e-09	1.05736e-07	10.8336
ENSG00000182463	-0.790266	0.139805	-6.05543	2.68045e-09	1.08719e-07	10.8034
ENSG00000228223	-0.596202	1.28029	-6.05487	2.68914e-09	1.08993e-07	10.8003
ENSG00000171903	-0.711395	1.66899	-6.0533	2.71378e-09	1.09754e-07	10.7915
ENSG00000157890	0.780273	4.13398	6.05102	2.74987e-09	1.11133e-07	10.7789
ENSG00000165807	-0.607433	-0.96615	-6.04948	2.77457e-09	1.1197e-07	10.7703
ENSG00000136059	-0.608793	1.4419	-6.04844	2.79133e-09	1.12565e-07	10.7645
ENSG00000173157	1.37818	#NAME?	6.04995	2.83593e-09	1.14118e-07	10.7582
ENSG00000187902	0.704892	4.26	6.04647	2.82341e-09	1.13777e-07	10.7536
ENSG00000168004	-0.910891	#NAME?	-6.0465	2.83299e-09	1.14082e-07	10.7516
ENSG00000144278	0.839572	5.79568	6.04529	2.84285e-09	1.14315e-07	10.747
ENSG00000105639	-0.715981	0.951517	-6.03876	2.95235e-09	1.18126e-07	10.7107
ENSG00000122641	-0.766331	0.15638	-6.03779	2.96906e-09	1.18709e-07	10.7053
ENSG00000125813	1.43918	#NAME?	6.03828	3.05738e-09	1.2198e-07	10.6891
ENSG00000236269	-0.605674	#NAME?	-6.04682	3.13322e-09	1.24212e-07	10.6876
ENSG00000128408	-0.991576	#NAME?	-6.03578	3.04747e-09	1.21671e-07	10.6857
ENSG00000235997	-0.775945	#NAME?	-6.04175	3.12798e-09	1.24179e-07	10.6808
ENSG00000095713	0.846407	5.45431	6.03218	3.06698e-09	1.22225e-07	10.6742
ENSG00000167767	-1.01157	#NAME?	-6.04845	3.20435e-09	1.26229e-07	10.6738
ENSG00000137752	-0.63004	2.54521	-6.03067	3.0939e-09	1.23175e-07	10.6658
ENSG00000197249	-0.826051	2.92804	-6.0302	3.10235e-09	1.23336e-07	10.6632
ENSG00000254528	0.671643	2.387	6.02999	3.10612e-09	1.23398e-07	10.662
ENSG00000171872	-0.837	#NAME?	-6.0313	3.17875e-09	1.25485e-07	10.651
ENSG00000183631	-1.05099	#NAME?	-6.03111	3.18232e-09	1.25537e-07	10.65
ENSG00000276386	-0.700732	#NAME?	-6.02898	3.18918e-09	1.2572e-07	10.6444
ENSG00000253676	-0.704094	#NAME?	-6.04313	3.30902e-09	1.29625e-07	10.6435
ENSG00000134222	-0.59813	5.16135	-6.0264	3.17122e-09	1.25452e-07	10.6421
ENSG00000184221	0.614486	#NAME?	6.02626	3.1776e-09	1.25485e-07	10.6406
ENSG00000184557	-1.02883	3.28863	-6.02445	3.20714e-09	1.2625e-07	10.6313
ENSG00000140563	-0.823695	#NAME?	-6.02465	3.22633e-09	1.26848e-07	10.6283
ENSG00000111331	-0.678704	3.36733	-6.02339	3.22685e-09	1.26848e-07	10.6254
ENSG00000131019	-0.925989	#NAME?	-6.0289	3.31502e-09	1.29769e-07	10.6203
ENSG00000197705	-0.955387	#NAME?	-6.02416	3.271e-09	1.28404e-07	10.6192
ENSG00000250185	-0.694532	#NAME?	-6.04258	3.42989e-09	1.33428e-07	10.6163
ENSG00000141655	-0.650835	-0.17305	-6.01938	3.30248e-09	1.29549e-07	10.6032
ENSG00000233429	-1.12944	#NAME?	-6.02	3.31807e-09	1.29798e-07	10.6019
ENSG00000223878	-0.634933	#NAME?	-6.02077	3.33558e-09	1.30392e-07	10.6004
ENSG00000131435	-0.966535	1.90983	-6.0172	3.34443e-09	1.30647e-07	10.5911
ENSG00000142798	-0.750463	1.95424	-6.01525	3.38227e-09	1.31758e-07	10.5803
ENSG00000250846	-0.89919	#NAME?	-6.01882	3.42893e-09	1.33428e-07	10.5798
ENSG00000175267	-0.889683	0.714356	-6.01192	3.44781e-09	1.34033e-07	10.5619
ENSG00000214772	-0.849415	#NAME?	-6.10237	3.74673e-09	1.4386e-07	10.5599
ENSG00000171587	0.626623	4.60686	6.00928	3.50074e-09	1.35996e-07	10.5473
ENSG00000042493	-0.704782	5.26388	-6.0089	3.50852e-09	1.36204e-07	10.5452
ENSG00000159167	-1.08993	#NAME?	-6.00866	3.52147e-09	1.36612e-07	10.5426
ENSG00000226367	-0.884255	#NAME?	-6.00972	3.53749e-09	1.37044e-07	10.5423
ENSG00000163885	-0.888607	#NAME?	-6.0049	3.60287e-09	1.39289e-07	10.5211
ENSG00000270547	-1.13312	#NAME?	-6.00339	3.62588e-09	1.40082e-07	10.5141
ENSG00000164122	-1.0431	#NAME?	-6.00445	3.64659e-09	1.40688e-07	10.5132
ENSG00000152763	-0.657578	0.748768	-6.00202	3.65052e-09	1.40743e-07	10.5071
ENSG00000159714	-0.630092	2.80077	-5.99991	3.69503e-09	1.42264e-07	10.4955
ENSG00000171502	-0.822783	-2.49426	-5.99932	3.7077e-09	1.42654e-07	10.4922
ENSG00000197927	0.628974	3.86932	5.99888	3.71696e-09	1.42912e-07	10.4898
ENSG00000230314	-0.853686	#NAME?	-5.99642	3.8098e-09	1.46181e-07	10.4703
ENSG00000197614	-0.941076	#NAME?	-5.99536	3.83321e-09	1.46879e-07	10.4645
ENSG00000137691	-0.773146	0.966614	-5.99378	3.82792e-09	1.46776e-07	10.4616
ENSG00000179023	-1.37057	#NAME?	-6.04486	4.16472e-09	1.57432e-07	10.4584
ENSG00000183840	-0.60187	-1.44347	-5.98986	3.91517e-09	1.49509e-07	10.44
ENSG00000142700	-1.32381	#NAME?	-5.98752	4.01939e-09	1.53072e-07	10.4199
ENSG00000198774	-1.09467	#NAME?	-5.98507	4.03374e-09	1.53411e-07	10.4123
ENSG00000166482	-0.676053	4.3852	-5.98256	4.08289e-09	1.5507e-07	10.3998
ENSG00000000971	-0.608596	1.88726	-5.98196	4.09715e-09	1.55401e-07	10.3965
ENSG00000224728	0.605185	#NAME?	5.98151	4.11237e-09	1.55873e-07	10.3934
ENSG00000114656	-0.658955	#NAME?	-5.98089	4.127e-09	1.56322e-07	10.39
ENSG00000154263	-0.597598	#NAME?	-5.97889	4.17474e-09	1.57492e-07	10.3789
ENSG00000182950	-0.63634	#NAME?	-5.98007	4.24052e-09	1.59867e-07	10.3727
ENSG00000261324	-0.652772	-1.88717	-5.97396	4.28965e-09	1.61502e-07	10.3524
ENSG00000145779	-0.615149	-0.834979	-5.96921	4.40835e-09	1.64975e-07	10.3263
ENSG00000270124	0.738413	#NAME?	5.97046	4.43248e-09	1.65768e-07	10.3261
ENSG00000117009	-0.894215	#NAME?	-5.96391	4.55963e-09	1.69957e-07	10.2953
ENSG00000156966	-0.751355	0.786715	-5.95704	4.72676e-09	1.75487e-07	10.2594
ENSG00000123892	-0.678571	#NAME?	-5.95569	4.77407e-09	1.7699e-07	10.2508
ENSG00000204666	-0.587014	-0.179244	-5.95344	4.82515e-09	1.78336e-07	10.2397
ENSG00000154645	-0.730324	0.0230259	-5.9533	4.8289e-09	1.78336e-07	10.2389
ENSG00000164746	-1.1835	#NAME?	-5.95302	4.86394e-09	1.79041e-07	10.2343
ENSG00000128965	-0.731971	1.34083	-5.95246	4.85232e-09	1.78965e-07	10.2343
ENSG00000102554	-0.606524	-0.0172785	-5.95223	4.8587e-09	1.79021e-07	10.233
ENSG00000152611	-1.16525	#NAME?	-5.96328	5.05205e-09	1.85479e-07	10.2312
ENSG00000132122	-0.76637	3.13755	-5.94824	4.97078e-09	1.82614e-07	10.2112
ENSG00000230953	-0.716726	#NAME?	-5.94796	5.30048e-09	1.93209e-07	10.1731
ENSG00000144366	-0.687966	0.361863	-5.93682	5.30595e-09	1.93265e-07	10.1486
ENSG00000134323	0.585151	4.35896	5.93177	5.46119e-09	1.98167e-07	10.121
ENSG00000181649	-0.894864	#NAME?	-5.93191	5.52475e-09	2.00214e-07	10.115
ENSG00000174500	-0.681673	#NAME?	-5.93252	5.54405e-09	2.00764e-07	10.1146
ENSG00000072110	-0.642512	4.30976	-5.92597	5.64502e-09	2.03652e-07	10.0893
ENSG00000139117	-0.66364	1.07163	-5.92513	5.67218e-09	2.04501e-07	10.0847
ENSG00000250167	-0.906254	#NAME?	-5.9312	5.8451e-09	2.09257e-07	10.0806
ENSG00000006757	-0.700197	2.26972	-5.92428	5.69956e-09	2.05274e-07	10.08
ENSG00000243710	-0.932603	#NAME?	-5.92414	5.71046e-09	2.05353e-07	10.0787
ENSG00000157856	-1.29055	#NAME?	-5.92307	5.81011e-09	2.0827e-07	10.0668
ENSG00000151838	-0.804059	#NAME?	-5.93634	6.07183e-09	2.1586e-07	10.0644
ENSG00000103742	-0.645877	3.58956	-5.9204	5.82716e-09	2.08748e-07	10.0588
ENSG00000185860	-1.02419	#NAME?	-5.9257	5.95087e-09	2.12231e-07	10.0588
ENSG00000251557	-0.652572	#NAME?	-5.92101	5.90571e-09	2.11292e-07	10.053
ENSG00000187122	0.766494	6.06662	5.91791	5.91031e-09	2.11322e-07	10.0452
ENSG00000246877	-0.767011	#NAME?	-5.91919	6.00899e-09	2.14032e-07	10.0392
ENSG00000117226	-0.845697	3.16907	-5.91677	5.94892e-09	2.12231e-07	10.039
ENSG00000176083	-0.840895	#NAME?	-5.92292	6.12577e-09	2.17364e-07	10.0358
ENSG00000135898	-0.74317	-1.94834	-5.9151	6.00561e-09	2.14032e-07	10.0299
ENSG00000255737	-0.745014	1.55885	-5.91275	6.08659e-09	2.16247e-07	10.0171
ENSG00000226445	-0.687217	#NAME?	-5.91127	6.15821e-09	2.18377e-07	10.0073
ENSG00000128342	-1.03071	#NAME?	-5.91024	6.18068e-09	2.19036e-07	10.0029
ENSG00000198865	-0.644001	0.952495	-5.90431	6.38594e-09	2.25053e-07	9.97108
ENSG00000173535	-0.589454	0.202184	-5.90117	6.50086e-09	2.28364e-07	9.95399
ENSG00000175315	-0.896715	#NAME?	-5.91283	7.39714e-09	2.56162e-07	9.89164
ENSG00000148123	0.73134	5.91661	5.88935	6.95192e-09	2.42389e-07	9.88972
ENSG00000167157	-0.943971	#NAME?	-5.88609	7.51168e-09	2.59808e-07	9.83926
ENSG00000159708	-0.700728	-1.35547	-5.87897	7.37354e-09	2.55818e-07	9.83331
ENSG00000188060	-0.705641	0.698661	-5.87852	7.39225e-09	2.56162e-07	9.83088
ENSG00000177108	0.727378	6.48904	5.87846	7.39486e-09	2.56162e-07	9.83054
ENSG00000251491	0.919961	#NAME?	5.89789	8.05387e-09	2.76179e-07	9.8114
ENSG00000244509	-0.596352	3.47392	-5.87048	7.73639e-09	2.66922e-07	9.78729
ENSG00000259275	-0.877169	#NAME?	-5.8715	7.80149e-09	2.68838e-07	9.7855
ENSG00000215612	1.00066	#NAME?	5.87012	7.78526e-09	2.68443e-07	9.78317
ENSG00000160188	-0.64517	2.78831	-5.86822	7.83593e-09	2.69859e-07	9.77504
ENSG00000276855	-0.595477	2.79043	-5.86746	7.86953e-09	2.70684e-07	9.77095
ENSG00000227992	-0.832203	#NAME?	-5.8711	8.31465e-09	2.8408e-07	9.74835
ENSG00000072182	0.905128	#NAME?	5.86097	8.17255e-09	2.79735e-07	9.73523
ENSG00000254535	-0.62074	-1.73029	-5.8605	8.18547e-09	2.80007e-07	9.73324
ENSG00000176635	-0.890833	#NAME?	-5.86086	8.79392e-09	2.97916e-07	9.69466
ENSG00000253552	-1.54248	#NAME?	-5.8747	9.12505e-09	3.08018e-07	9.69092
ENSG00000163071	-0.859088	-0.840094	-5.85238	8.56954e-09	2.91546e-07	9.68932
ENSG00000175664	-1.18926	#NAME?	-5.8548	8.68919e-09	2.94902e-07	9.68809
ENSG00000145794	-0.759183	3.01932	-5.85078	8.64723e-09	2.93655e-07	9.68068
ENSG00000215262	-0.903212	#NAME?	-5.89321	9.58258e-09	3.212e-07	9.66864
ENSG00000235884	-0.891146	#NAME?	-5.84672	9.2333e-09	3.10925e-07	9.6364
ENSG00000224164	-0.7414	#NAME?	-5.8422	9.13354e-09	3.0812e-07	9.63118
ENSG00000186407	-0.836299	#NAME?	-5.83512	9.68326e-09	3.23939e-07	9.58345
ENSG00000153253	0.651542	4.54307	5.83118	9.65669e-09	3.23243e-07	9.57494
ENSG00000169436	-1.24901	0.682331	-5.82941	9.75379e-09	3.25716e-07	9.56536
ENSG00000174326	-0.667945	#NAME?	-5.82907	9.79257e-09	3.26817e-07	9.56253
ENSG00000188488	-1.29414	#NAME?	-5.82869	9.90747e-09	3.30063e-07	9.55572
ENSG00000214018	-0.84014	#NAME?	-5.83945	1.03732e-08	3.43355e-07	9.55231
ENSG00000164211	-0.598857	2.99817	-5.82293	1.01155e-08	3.36194e-07	9.5305
ENSG00000197747	-0.725667	6.48642	-5.82255	1.01372e-08	3.36718e-07	9.52844
ENSG00000246582	-0.586563	#NAME?	-5.82284	1.02275e-08	3.39515e-07	9.52481
ENSG00000204397	-0.68475	1.23971	-5.81908	1.0337e-08	3.42745e-07	9.50975
ENSG00000258708	0.776297	#NAME?	5.81863	1.03737e-08	3.43355e-07	9.50684
ENSG00000278727	-0.642835	-0.547021	-5.8171	1.04522e-08	3.45342e-07	9.49914
ENSG00000139800	-0.64894	0.980318	-5.81485	1.05854e-08	3.49472e-07	9.48701
ENSG00000174776	-0.74304	1.97481	-5.81477	1.05897e-08	3.49472e-07	9.48663
ENSG00000179583	-0.764406	0.996161	-5.81465	1.05973e-08	3.49518e-07	9.48594
ENSG00000105131	-0.597757	#NAME?	-5.81452	1.06157e-08	3.49918e-07	9.48477
ENSG00000263812	-0.862439	#NAME?	-5.8147	1.17278e-08	3.80985e-07	9.43013
ENSG00000245522	-0.630723	#NAME?	-5.80726	1.14615e-08	3.75133e-07	9.42757
ENSG00000231290	-0.741452	#NAME?	-5.8005	1.14839e-08	3.75133e-07	9.4095
ENSG00000203711	-0.657892	#NAME?	-5.81018	1.19576e-08	3.8755e-07	9.40912
ENSG00000066185	-0.671514	0.972309	-5.79844	1.16054e-08	3.78242e-07	9.39894
ENSG00000257906	-0.815419	#NAME?	-5.82297	1.25145e-08	4.03504e-07	9.39733
ENSG00000273259	-1.03277	#NAME?	-5.79873	1.16947e-08	3.80128e-07	9.39601
ENSG00000100558	-0.803003	#NAME?	-5.796	1.1813e-08	3.83308e-07	9.38393
ENSG00000104055	-0.922151	#NAME?	-5.78795	1.24728e-08	4.02391e-07	9.33631
ENSG00000106125	-0.652418	-0.711403	-5.78084	1.2806e-08	4.11722e-07	9.3047
ENSG00000171124	0.903935	#NAME?	5.78135	1.28872e-08	4.13621e-07	9.30308
ENSG00000130513	-0.992383	0.0462913	-5.78048	1.28317e-08	4.12311e-07	9.30278
ENSG00000090339	-0.689435	2.81238	-5.77941	1.29087e-08	4.14074e-07	9.29706
ENSG00000091136	-0.681075	3.04171	-5.77907	1.29333e-08	4.14626e-07	9.29524
ENSG00000187980	-0.737585	#NAME?	-5.7942	1.37702e-08	4.37706e-07	9.29155
ENSG00000047457	-1.08519	2.01149	-5.77814	1.30006e-08	4.16546e-07	9.29027
ENSG00000136918	-1.13667	#NAME?	-5.77894	1.31298e-08	4.19727e-07	9.28775
ENSG00000081237	-0.68189	2.49124	-5.77641	1.31265e-08	4.19727e-07	9.28104
ENSG00000233834	-0.87782	#NAME?	-5.78824	1.40053e-08	4.44174e-07	9.27012
ENSG00000081051	-1.14466	#NAME?	-5.81421	1.45717e-08	4.58252e-07	9.27003
ENSG00000230074	-0.799976	#NAME?	-5.77487	1.3348e-08	4.25491e-07	9.26897
ENSG00000183671	-1.27592	#NAME?	-5.7915	1.41856e-08	4.4913e-07	9.26798
ENSG00000233098	-0.708431	#NAME?	-5.7723	1.35267e-08	4.30699e-07	9.25577
ENSG00000234964	-0.905481	#NAME?	-5.79484	1.48297e-08	4.64804e-07	9.23978
ENSG00000105559	-0.777839	4.12917	-5.76675	1.38533e-08	4.401e-07	9.22946
ENSG00000244682	-1.02413	#NAME?	-5.76705	1.39e-08	4.41331e-07	9.22874
ENSG00000123610	-0.90959	0.921845	-5.76492	1.39956e-08	4.44118e-07	9.21968
ENSG00000267919	-0.76736	#NAME?	-5.77661	1.47091e-08	4.61727e-07	9.21865
ENSG00000101204	0.783091	2.3064	5.76436	1.40396e-08	4.44758e-07	9.21668
ENSG00000145945	-0.595297	3.2454	-5.76173	1.42467e-08	4.50358e-07	9.20267
ENSG00000278330	-0.615158	#NAME?	-5.76117	1.43768e-08	4.52906e-07	9.19694
ENSG00000224675	0.840084	#NAME?	5.7608	1.43774e-08	4.52906e-07	9.1959
ENSG00000162777	-0.65593	0.287867	-5.75936	1.44356e-08	4.54483e-07	9.19006
ENSG00000167646	-0.867111	#NAME?	-5.75896	1.44971e-08	4.56162e-07	9.18699
ENSG00000249577	-0.867488	#NAME?	-5.75839	1.47363e-08	4.62136e-07	9.17783
ENSG00000129009	-0.675677	3.39311	-5.75142	1.50881e-08	4.72114e-07	9.14775
ENSG00000174946	-0.724034	#NAME?	-5.75506	1.54277e-08	4.79967e-07	9.14659
ENSG00000235192	-1.01496	#NAME?	-5.78381	1.65363e-08	5.10597e-07	9.14475
ENSG00000183439	-0.672131	#NAME?	-5.75079	1.53721e-08	4.79636e-07	9.13738
ENSG00000245532	-0.596375	3.64015	-5.74896	1.52958e-08	4.77814e-07	9.13467
ENSG00000151773	-0.671791	-1.2371	-5.74858	1.53286e-08	4.78572e-07	9.13262
ENSG00000121207	-0.941496	#NAME?	-5.74824	1.53875e-08	4.79636e-07	9.12994
ENSG00000090932	0.966396	7.49146	5.74736	1.54332e-08	4.79967e-07	9.12611
ENSG00000204876	-1.17359	#NAME?	-5.76815	1.69499e-08	5.20506e-07	9.11015
ENSG00000251593	-0.715738	#NAME?	-5.75923	1.66577e-08	5.13781e-07	9.10934
ENSG00000178031	-0.748378	-0.294679	-5.7437	1.57502e-08	4.89015e-07	9.10665
ENSG00000164776	-0.597943	5.15803	-5.74233	1.58703e-08	4.91655e-07	9.09939
ENSG00000234661	-0.826557	#NAME?	-5.74613	1.62841e-08	5.03085e-07	9.09702
ENSG00000188013	-0.748583	#NAME?	-5.74125	1.61419e-08	4.99341e-07	9.08868
ENSG00000246528	0.750825	#NAME?	5.7408	1.61494e-08	4.99341e-07	9.08719
ENSG00000230251	0.766066	#NAME?	5.73395	1.69469e-08	5.20506e-07	9.04616
ENSG00000206538	-0.645886	#NAME?	-5.73172	1.68496e-08	5.19127e-07	9.0426
ENSG00000101115	-0.745758	#NAME?	-5.73177	1.68941e-08	5.19901e-07	9.04157
ENSG00000149451	-0.715201	#NAME?	-5.73115	1.69025e-08	5.19901e-07	9.0396
ENSG00000007312	-0.612674	#NAME?	-5.7309	1.69261e-08	5.20344e-07	9.03826
ENSG00000279965	-0.827415	#NAME?	-5.72989	1.72608e-08	5.28896e-07	9.02657
ENSG00000270001	-0.629437	3.18728	-5.7286	1.71268e-08	5.25648e-07	9.02648
ENSG00000156869	-0.748867	#NAME?	-5.72831	1.72381e-08	5.28487e-07	9.02281
ENSG00000163814	-0.648761	0.214004	-5.72564	1.74097e-08	5.33168e-07	9.01081
ENSG00000226051	-0.591981	#NAME?	-5.72149	1.79375e-08	5.47538e-07	8.98577
ENSG00000176040	-0.983104	#NAME?	-5.7301	1.9016e-08	5.73301e-07	8.97515
ENSG00000163661	-0.817859	1.34858	-5.71813	1.815e-08	5.52821e-07	8.97097
ENSG00000248810	-0.88369	#NAME?	-5.72335	1.87722e-08	5.68076e-07	8.96805
ENSG00000253858	-0.679049	#NAME?	-5.7326	1.93588e-08	5.82062e-07	8.96787
ENSG00000132321	-0.788831	1.4142	-5.71705	1.8259e-08	5.5554e-07	8.96524
ENSG00000183476	-0.63769	#NAME?	-5.71691	1.83262e-08	5.56792e-07	8.96323
ENSG00000081803	-0.631682	2.9905	-5.71401	1.85679e-08	5.62803e-07	8.94919
ENSG00000163694	-0.648825	0.96915	-5.70968	1.90182e-08	5.73301e-07	8.92627
ENSG00000188112	-0.636335	#NAME?	-5.70923	1.94278e-08	5.83821e-07	8.9155
ENSG00000188257	-2.05082	#NAME?	-5.75054	2.13319e-08	6.29583e-07	8.91451
ENSG00000281880	-0.878326	#NAME?	-5.72102	2.03989e-08	6.07155e-07	8.9145
ENSG00000272457	-0.615099	#NAME?	-5.71046	1.97567e-08	5.91113e-07	8.91053
ENSG00000128165	-0.781871	#NAME?	-5.70603	1.94433e-08	5.83975e-07	8.90613
ENSG00000255618	0.888827	#NAME?	5.70482	1.97466e-08	5.91113e-07	8.89591
ENSG00000186710	-0.900954	#NAME?	-5.70248	1.98281e-08	5.92678e-07	8.88739
ENSG00000169442	-0.737096	#NAME?	-5.69918	2.01733e-08	6.01395e-07	8.87037
ENSG00000188522	-0.688803	#NAME?	-5.69859	2.02399e-08	6.0306e-07	8.86722
ENSG00000163519	-0.882176	#NAME?	-5.72359	2.20024e-08	6.46651e-07	8.86681
ENSG00000138823	-0.702569	0.769986	-5.69444	2.06887e-08	6.15128e-07	8.84574
ENSG00000163923	-0.620397	1.98576	-5.69293	2.08618e-08	6.19617e-07	8.83777
ENSG00000220256	0.924591	#NAME?	5.69513	2.11718e-08	6.26945e-07	8.83761
ENSG00000138395	-0.791176	#NAME?	-5.69321	2.10107e-08	6.23051e-07	8.83553
ENSG00000106823	-0.769655	2.97291	-5.68978	2.12266e-08	6.27795e-07	8.82119
ENSG00000267079	-0.874416	#NAME?	-5.70814	2.28097e-08	6.66194e-07	8.82026
ENSG00000122188	-0.669225	#NAME?	-5.69036	2.13635e-08	6.29962e-07	8.82014
ENSG00000100385	-0.871456	#NAME?	-5.68943	2.12883e-08	6.28798e-07	8.81892
ENSG00000178401	-0.593175	0.514204	-5.68684	2.15735e-08	6.35711e-07	8.80568
ENSG00000257252	-0.587713	#NAME?	-5.69297	2.24761e-08	6.58162e-07	8.80149
ENSG00000226508	0.619353	#NAME?	5.68432	2.1917e-08	6.4448e-07	8.79159
ENSG00000184307	-0.901798	0.379293	-5.68221	2.21309e-08	6.49748e-07	8.78129
ENSG00000232000	-0.646713	#NAME?	-5.68242	2.22102e-08	6.51394e-07	8.7804
ENSG00000169071	-0.863736	#NAME?	-5.67977	2.2452e-08	6.578e-07	8.76802
ENSG00000232821	-1.10415	#NAME?	-5.7156	2.47639e-08	7.18635e-07	8.76751
ENSG00000198732	0.863227	8.38251	5.67765	2.2694e-08	6.63797e-07	8.75726
ENSG00000128591	-0.886844	3.2537	-5.67676	2.28055e-08	6.66194e-07	8.75258
ENSG00000128510	-0.815837	#NAME?	-5.67716	2.30407e-08	6.72589e-07	8.74937
ENSG00000223764	0.799738	2.23562	5.66647	2.41325e-08	7.02269e-07	8.69849
ENSG00000211753	-0.911804	#NAME?	-5.66725	2.50682e-08	7.26111e-07	8.68391
ENSG00000162814	-0.586271	-0.409243	-5.65978	2.50363e-08	7.25561e-07	8.66333
ENSG00000162552	-0.614939	-0.60149	-5.65777	2.53144e-08	7.31731e-07	8.65277
ENSG00000211772	-0.795467	0.823893	-5.65472	2.57411e-08	7.42156e-07	8.63679
ENSG00000229109	-0.718915	#NAME?	-5.65553	2.65826e-08	7.64063e-07	8.62507
ENSG00000265657	-0.721381	#NAME?	-5.65257	2.6629e-08	7.65005e-07	8.61618
ENSG00000253457	0.778497	#NAME?	5.65036	2.64121e-08	7.60001e-07	8.61321
ENSG00000185149	-1.11906	#NAME?	-5.64896	2.71592e-08	7.78245e-07	8.59733
ENSG00000139549	-0.680046	#NAME?	-5.64759	2.69675e-08	7.73936e-07	8.59642
ENSG00000115165	-0.597743	0.888899	-5.64407	2.7289e-08	7.81565e-07	8.58096
ENSG00000176014	-0.63104	3.50806	-5.64331	2.74017e-08	7.83595e-07	8.57702
ENSG00000225174	-0.793014	#NAME?	-5.64164	2.7756e-08	7.92112e-07	8.56679
ENSG00000231156	-0.963992	#NAME?	-5.67662	3.09872e-08	8.66574e-07	8.55862
ENSG00000053328	-0.827987	#NAME?	-5.64084	2.81698e-08	8.01883e-07	8.55848
ENSG00000120262	-0.633922	0.510186	-5.6393	2.80103e-08	7.98556e-07	8.55602
ENSG00000272425	-1.15872	#NAME?	-5.63896	2.82441e-08	8.03182e-07	8.55173
ENSG00000131203	-1.41241	#NAME?	-5.66331	3.08923e-08	8.64908e-07	8.54783
ENSG00000125730	-0.786825	6.98829	-5.63654	2.8436e-08	8.07823e-07	8.5416
ENSG00000188707	-0.627776	-0.288627	-5.63569	2.8569e-08	8.11188e-07	8.53714
ENSG00000173200	-0.680804	-1.80981	-5.63379	2.88669e-08	8.18819e-07	8.52722
ENSG00000230499	-0.767421	#NAME?	-5.64473	3.06333e-08	8.58513e-07	8.52516
ENSG00000169248	-1.04441	#NAME?	-5.63371	2.92314e-08	8.28605e-07	8.52193
ENSG00000228526	-0.67014	#NAME?	-5.65424	3.16394e-08	8.82303e-07	8.52165
ENSG00000147434	-0.934236	#NAME?	-5.63842	3.03591e-08	8.52957e-07	8.51651
ENSG00000185483	-0.60821	-0.511755	-5.63118	2.92831e-08	8.28605e-07	8.51354
ENSG00000230445	-0.702903	0.0697093	-5.63108	2.92981e-08	8.28605e-07	8.51305
ENSG00000205045	-0.6624	#NAME?	-5.62972	2.97912e-08	8.39943e-07	8.50226
ENSG00000142765	-0.624707	-1.76166	-5.62808	2.97829e-08	8.39943e-07	8.49736
ENSG00000137198	-0.698156	4.10678	-5.6277	2.98438e-08	8.41004e-07	8.49541
ENSG00000115380	-0.687167	6.32502	-5.62587	3.01449e-08	8.47786e-07	8.48582
ENSG00000105851	-0.702336	0.0984957	-5.62424	3.04145e-08	8.54086e-07	8.4773
ENSG00000268849	-0.653774	#NAME?	-5.62553	3.17079e-08	8.83776e-07	8.46291
ENSG00000056998	-0.708107	4.11809	-5.62078	3.0994e-08	8.66574e-07	8.45926
ENSG00000148926	-0.787191	2.08379	-5.61985	3.1152e-08	8.69577e-07	8.4544
ENSG00000269891	0.713322	#NAME?	5.61983	3.13829e-08	8.75585e-07	8.45151
ENSG00000260876	-0.647523	#NAME?	-5.61825	3.18943e-08	8.88089e-07	8.44021
ENSG00000128340	-0.589766	2.47089	-5.61604	3.18058e-08	8.86064e-07	8.43455
ENSG00000259363	-0.64688	#NAME?	-5.61382	3.26114e-08	9.06708e-07	8.41795
ENSG00000176753	-0.615687	#NAME?	-5.61399	3.26744e-08	9.08009e-07	8.41768
ENSG00000259616	-0.961909	#NAME?	-5.61879	3.38866e-08	9.34294e-07	8.41346
ENSG00000280660	-0.875334	#NAME?	-5.6136	3.33325e-08	9.22187e-07	8.40824
ENSG00000270765	-0.851386	#NAME?	-5.60761	3.35442e-08	9.26501e-07	8.38785
ENSG00000145777	-0.73199	#NAME?	-5.60185	3.45489e-08	9.52087e-07	8.35861
ENSG00000266903	-0.808124	#NAME?	-5.59955	3.4952e-08	9.61308e-07	8.34702
ENSG00000229694	-0.784323	#NAME?	-5.61111	3.73434e-08	1.01653e-06	8.34285
ENSG00000168621	0.776885	#NAME?	5.59831	3.50613e-08	9.63371e-07	8.34194
ENSG00000164761	-0.931318	#NAME?	-5.59623	3.5461e-08	9.73875e-07	8.33111
ENSG00000225434	-0.654574	#NAME?	-5.5979	3.62573e-08	9.9283e-07	8.32718
ENSG00000026025	-0.7738	8.3734	-5.59511	3.56458e-08	9.78472e-07	8.32562
ENSG00000237212	0.63712	#NAME?	5.59368	3.59872e-08	9.86879e-07	8.31756
ENSG00000164855	-0.637287	#NAME?	-5.5941	3.67908e-08	1.0045e-06	8.31032
ENSG00000070190	-0.665733	-0.42925	-5.59164	3.63249e-08	9.94198e-07	8.30759
ENSG00000222047	-0.800117	#NAME?	-5.59225	3.66326e-08	1.00116e-06	8.30633
ENSG00000163017	-0.96381	#NAME?	-5.5914	3.64042e-08	9.95883e-07	8.30603
ENSG00000130201	-0.808529	-1.30217	-5.5897	3.67095e-08	1.00277e-06	8.29753
ENSG00000205549	-0.688148	#NAME?	-5.61038	4.03406e-08	1.08662e-06	8.2916
ENSG00000134242	-0.791084	#NAME?	-5.58776	3.71629e-08	1.01367e-06	8.28685
ENSG00000134198	-0.758506	-0.766191	-5.58681	3.72908e-08	1.01618e-06	8.28251
ENSG00000229559	0.958619	#NAME?	5.58712	3.80598e-08	1.03263e-06	8.27573
ENSG00000178726	-0.690661	1.29642	-5.58278	3.81158e-08	1.03364e-06	8.26161
ENSG00000184682	-0.818489	#NAME?	-5.58997	4.04758e-08	1.08974e-06	8.25382
ENSG00000147168	-0.603335	0.81606	-5.58056	3.85772e-08	1.04413e-06	8.25011
ENSG00000198719	0.588011	6.15003	5.57968	3.87605e-08	1.04813e-06	8.24558
ENSG00000255495	-0.660095	#NAME?	-5.57724	3.93822e-08	1.06285e-06	8.23195
ENSG00000029559	-1.58675	#NAME?	-5.59374	4.25823e-08	1.13881e-06	8.23033
ENSG00000088926	-0.655585	#NAME?	-5.58754	4.19494e-08	1.12456e-06	8.22787
ENSG00000077984	-0.665017	#NAME?	-5.57315	4.01928e-08	1.08316e-06	8.21144
ENSG00000188396	-0.839707	#NAME?	-5.59005	4.45386e-08	1.18267e-06	8.19469
ENSG00000205835	-1.31959	#NAME?	-5.58367	4.4639e-08	1.18478e-06	8.18348
ENSG00000136449	-0.642837	-1.32997	-5.56747	4.1413e-08	1.11231e-06	8.18234
ENSG00000154265	-0.697489	0.491889	-5.5661	4.17204e-08	1.11949e-06	8.17528
ENSG00000197837	-0.699081	#NAME?	-5.56517	4.2117e-08	1.12851e-06	8.1689
ENSG00000166035	-0.633406	#NAME?	-5.56354	4.23772e-08	1.13494e-06	8.16141
ENSG00000128606	-0.668096	3.34089	-5.56024	4.30649e-08	1.1482e-06	8.14497
ENSG00000241978	-0.596775	#NAME?	-5.56	4.39039e-08	1.16748e-06	8.13737
ENSG00000266913	-0.710616	#NAME?	-5.57625	4.76696e-08	1.25337e-06	8.12928
ENSG00000004776	-0.791193	4.49155	-5.55575	4.41241e-08	1.17278e-06	8.12177
ENSG00000156687	-0.99073	0.276088	-5.54965	4.56027e-08	1.2058e-06	8.09028
ENSG00000237857	-0.80919	#NAME?	-5.55802	4.83989e-08	1.27016e-06	8.08719
ENSG00000166292	0.805526	6.16228	5.5489	4.57867e-08	1.21009e-06	8.08644
ENSG00000135046	-0.938022	4.29104	-5.54801	4.60089e-08	1.21482e-06	8.08181
ENSG00000261064	-0.604796	#NAME?	-5.54675	4.65226e-08	1.22665e-06	8.07386
ENSG00000127951	-0.641289	3.0548	-5.54426	4.69498e-08	1.23676e-06	8.06248
ENSG00000136859	0.590534	7.15747	5.54414	4.6979e-08	1.23694e-06	8.06188
ENSG00000260552	-0.64609	#NAME?	-5.54372	4.86189e-08	1.27455e-06	8.04778
ENSG00000197471	-0.597684	0.554999	-5.54098	4.77871e-08	1.25586e-06	8.04559
ENSG00000125409	-0.635033	-0.744163	-5.53887	4.83345e-08	1.26966e-06	8.03471
ENSG00000068976	-0.709835	2.93419	-5.53873	4.83712e-08	1.27003e-06	8.03399
ENSG00000228766	-0.614841	#NAME?	-5.55713	5.27435e-08	1.36699e-06	8.03276
ENSG00000225217	-0.952262	#NAME?	-5.53756	4.87168e-08	1.27612e-06	8.02772
ENSG00000154734	-0.586914	2.72956	-5.53557	4.92008e-08	1.28759e-06	8.01775
ENSG00000237819	-1.04892	#NAME?	-5.54452	5.24865e-08	1.36152e-06	8.01269
ENSG00000087510	-0.795005	#NAME?	-5.53326	5.06117e-08	1.32021e-06	8.00035
ENSG00000281406	0.614704	0.369941	5.53173	5.02291e-08	1.31145e-06	7.998
ENSG00000273812	-0.96245	#NAME?	-5.58195	5.68808e-08	1.46064e-06	7.99787
ENSG00000259478	-0.914879	#NAME?	-5.54923	5.48085e-08	1.41456e-06	7.99528
ENSG00000134817	-0.877863	6.18252	-5.52857	5.10908e-08	1.33209e-06	7.98175
ENSG00000223552	-0.747337	#NAME?	-5.52874	5.1308e-08	1.33603e-06	7.9809
ENSG00000258162	0.745321	#NAME?	5.5282	5.14565e-08	1.33913e-06	7.97814
ENSG00000231713	-0.6658	#NAME?	-5.52722	5.17739e-08	1.34552e-06	7.97285
ENSG00000089012	-0.775857	#NAME?	-5.53067	5.33799e-08	1.3815e-06	7.97147
ENSG00000159860	-0.603341	#NAME?	-5.53481	5.4698e-08	1.41236e-06	7.96939
ENSG00000266573	-0.803351	#NAME?	-5.52904	5.32905e-08	1.37983e-06	7.96726
ENSG00000147255	-0.873753	2.84401	-5.52575	5.18721e-08	1.34745e-06	7.96726
ENSG00000127325	0.766332	3.73227	5.52504	5.20708e-08	1.35199e-06	7.96361
ENSG00000231429	-0.610426	#NAME?	-5.52192	5.37915e-08	1.39151e-06	7.94218
ENSG00000176601	-1.14728	#NAME?	-5.51923	5.41884e-08	1.40114e-06	7.9309
ENSG00000180644	-0.669457	#NAME?	-5.51697	5.44261e-08	1.40599e-06	7.9219
ENSG00000272428	-1.10969	#NAME?	-5.56732	6.18854e-08	1.57405e-06	7.9191
ENSG00000249852	-0.728075	#NAME?	-5.51678	5.5961e-08	1.43967e-06	7.91156
ENSG00000134321	-0.665278	2.39161	-5.51437	5.51443e-08	1.42192e-06	7.90885
ENSG00000169220	-0.721456	1.42485	-5.51302	5.5546e-08	1.43097e-06	7.90192
ENSG00000205809	1.15776	#NAME?	5.50866	5.71509e-08	1.46626e-06	7.87794
ENSG00000224950	-0.64604	#NAME?	-5.50872	5.77372e-08	1.47859e-06	7.87467
ENSG00000089127	-0.658978	2.82614	-5.50343	5.8482e-08	1.49698e-06	7.85274
ENSG00000179869	-0.885048	#NAME?	-5.50282	5.88188e-08	1.50492e-06	7.84887
ENSG00000251518	0.698278	#NAME?	5.50113	6.16744e-08	1.57044e-06	7.82684
ENSG00000139354	-0.749856	-0.0755042	-5.49812	6.01685e-08	1.53665e-06	7.8256
ENSG00000225872	-0.680861	#NAME?	-5.49812	6.05247e-08	1.54505e-06	7.82372
ENSG00000238266	-0.65016	#NAME?	-5.49472	6.16875e-08	1.57044e-06	7.8061
ENSG00000223656	-0.613172	#NAME?	-5.49688	6.29005e-08	1.59409e-06	7.80606
ENSG00000130988	-0.70119	2.91101	-5.49368	6.16187e-08	1.57011e-06	7.80286
ENSG00000135114	-0.772395	0.423	-5.49144	6.23607e-08	1.58327e-06	7.79143
ENSG00000204033	0.755204	#NAME?	5.49064	6.28375e-08	1.59322e-06	7.78632
ENSG00000182492	-0.592443	6.51643	-5.48501	6.45432e-08	1.63057e-06	7.7586
ENSG00000258717	-1.06997	#NAME?	-5.49914	7.21505e-08	1.80731e-06	7.73984
ENSG00000159228	-0.696926	5.73363	-5.48115	6.58909e-08	1.66237e-06	7.73887
ENSG00000171992	-0.759779	3.92003	-5.46911	7.0266e-08	1.76483e-06	7.67751
ENSG00000267374	-0.932814	#NAME?	-5.46964	7.18358e-08	1.80023e-06	7.6722
ENSG00000137731	0.759639	#NAME?	5.46803	7.07292e-08	1.77487e-06	7.67179
ENSG00000141293	-0.706626	#NAME?	-5.46914	7.17039e-08	1.79772e-06	7.67133
ENSG00000253944	-0.605311	#NAME?	-5.46776	7.33742e-08	1.83387e-06	7.65854
ENSG00000280721	-0.740329	#NAME?	-5.48493	7.96002e-08	1.96498e-06	7.65253
ENSG00000101222	-0.675532	1.87171	-5.46397	7.22169e-08	1.80816e-06	7.65138
ENSG00000019169	-0.973275	#NAME?	-5.46283	7.32588e-08	1.8318e-06	7.64321
ENSG00000247311	-1.11658	#NAME?	-5.49505	8.22015e-08	2.01589e-06	7.64091
ENSG00000153446	-0.644836	3.27285	-5.46191	7.30156e-08	1.82653e-06	7.64088
ENSG00000259658	-0.628677	#NAME?	-5.4615	7.35963e-08	1.83838e-06	7.63713
ENSG00000253981	-0.630914	#NAME?	-5.46144	7.55882e-08	1.87999e-06	7.62816
ENSG00000179399	-0.889503	2.16242	-5.45772	7.46642e-08	1.85986e-06	7.61957
ENSG00000055732	-0.815928	#NAME?	-5.45822	7.5923e-08	1.88665e-06	7.61621
ENSG00000225194	-0.789188	1.28528	-5.45629	7.52332e-08	1.87282e-06	7.61233
ENSG00000243532	-0.783664	#NAME?	-5.52308	8.71515e-08	2.12153e-06	7.6011
ENSG00000261787	-0.711877	#NAME?	-5.45386	7.71643e-08	1.91326e-06	7.59632
ENSG00000143001	-0.877145	#NAME?	-5.46379	8.25862e-08	2.02268e-06	7.59383
ENSG00000270179	-0.696573	#NAME?	-5.45284	7.77856e-08	1.92781e-06	7.59041
ENSG00000231752	-0.594612	#NAME?	-5.44951	7.86387e-08	1.94466e-06	7.57557
ENSG00000279296	-0.734978	#NAME?	-5.45107	8.19176e-08	2.01041e-06	7.56606
ENSG00000237181	-0.58629	0.827627	-5.44679	7.91324e-08	1.95515e-06	7.56411
ENSG00000148600	0.663689	4.15336	5.44519	7.98101e-08	1.96843e-06	7.55598
ENSG00000241644	-0.866844	#NAME?	-5.44472	8.00757e-08	1.97324e-06	7.55335
ENSG00000173641	-0.625968	0.24647	-5.4444	8.01473e-08	1.97414e-06	7.55195
ENSG00000233836	-0.655361	#NAME?	-5.44197	8.15152e-08	2.00368e-06	7.53853
ENSG00000134595	0.704447	#NAME?	5.44057	8.18574e-08	2.01009e-06	7.53235
ENSG00000170209	-0.763554	#NAME?	-5.44208	8.407e-08	2.05275e-06	7.52894
ENSG00000164694	-0.982579	#NAME?	-5.43777	8.36938e-08	2.04445e-06	7.51615
ENSG00000025708	-0.75694	2.82738	-5.43634	8.36536e-08	2.04445e-06	7.5111
ENSG00000160255	-0.610679	4.83179	-5.43475	8.43604e-08	2.05805e-06	7.50307
ENSG00000173557	-0.932366	#NAME?	-5.43446	8.75217e-08	2.12796e-06	7.49064
ENSG00000225302	-0.74679	#NAME?	-5.42795	8.75294e-08	2.12796e-06	7.46844
ENSG00000083067	-0.856953	0.348561	-5.4268	8.79934e-08	2.13739e-06	7.46285
ENSG00000110455	-0.622739	1.00694	-5.42497	8.88528e-08	2.1564e-06	7.45358
ENSG00000231826	-0.681386	-0.868581	-5.42348	8.95554e-08	2.17251e-06	7.44606
ENSG00000101955	-0.647616	5.96512	-5.41905	9.1683e-08	2.21933e-06	7.42367
ENSG00000254675	-1.35113	#NAME?	-5.56646	1.0201e-07	2.43776e-06	7.41263
ENSG00000115919	-0.586655	-2.17492	-5.41466	9.3835e-08	2.26556e-06	7.40153
ENSG00000263317	-0.802856	#NAME?	-5.44368	1.0657e-07	2.53274e-06	7.39635
ENSG00000135929	-0.603012	4.92693	-5.41246	9.49355e-08	2.28918e-06	7.39041
ENSG00000168447	-1.05065	#NAME?	-5.41283	9.7743e-08	2.35082e-06	7.38324
ENSG00000183813	-0.816966	#NAME?	-5.41487	1.01674e-07	2.4339e-06	7.37395
ENSG00000254109	-0.671194	#NAME?	-5.40744	1.01768e-07	2.43406e-06	7.35222
ENSG00000188011	0.897283	#NAME?	5.4037	9.95128e-08	2.38826e-06	7.34605
ENSG00000204186	-0.624297	1.95543	-5.40049	1.01133e-07	2.42611e-06	7.3301
ENSG00000244675	-0.601541	#NAME?	-5.40063	1.01454e-07	2.43172e-06	7.32984
ENSG00000137727	-0.598147	1.4509	-5.40019	1.01293e-07	2.42892e-06	7.32859
ENSG00000110848	-0.851852	#NAME?	-5.39986	1.01551e-07	2.43197e-06	7.32672
ENSG00000232520	-0.727974	#NAME?	-5.39789	1.02851e-07	2.45417e-06	7.31624
ENSG00000227455	-0.876301	#NAME?	-5.39826	1.05252e-07	2.50353e-06	7.31096
ENSG00000196666	-0.763623	#NAME?	-5.3958	1.03991e-07	2.47774e-06	7.30573
ENSG00000272438	0.761246	#NAME?	5.39583	1.04222e-07	2.48218e-06	7.30531
ENSG00000223675	-0.601856	#NAME?	-5.39437	1.05027e-07	2.49924e-06	7.29794
ENSG00000186354	-0.637025	-1.51556	-5.39333	1.05026e-07	2.49924e-06	7.29407
ENSG00000224367	-0.607088	#NAME?	-5.39203	1.08003e-07	2.56244e-06	7.28194
ENSG00000198759	-0.821186	#NAME?	-5.39057	1.0998e-07	2.60495e-06	7.2713
ENSG00000243284	-0.71068	#NAME?	-5.3896	1.10346e-07	2.61126e-06	7.26737
ENSG00000157734	0.700803	5.21007	5.38735	1.08392e-07	2.57059e-06	7.26399
ENSG00000275542	0.599663	#NAME?	5.38741	1.08776e-07	2.57862e-06	7.26339
ENSG00000075275	-0.775333	-0.612419	-5.38388	1.10386e-07	2.61126e-06	7.24661
ENSG00000238194	0.604863	#NAME?	5.38163	1.12315e-07	2.65241e-06	7.23398
ENSG00000153404	-0.976753	#NAME?	-5.38056	1.12423e-07	2.65386e-06	7.22973
ENSG00000186973	-1.29203	#NAME?	-5.38607	1.19778e-07	2.80505e-06	7.22543
ENSG00000260990	0.661417	#NAME?	5.37428	1.17201e-07	2.75597e-06	7.19621
ENSG00000232040	-0.86042	#NAME?	-5.37277	1.17577e-07	2.76159e-06	7.18977
ENSG00000163864	-0.737564	1.64334	-5.37177	1.17649e-07	2.76213e-06	7.18585
ENSG00000279320	-0.626869	#NAME?	-5.37104	1.1874e-07	2.7854e-06	7.18096
ENSG00000138166	-0.762733	2.38832	-5.36351	1.22868e-07	2.86906e-06	7.14447
ENSG00000008226	-0.697182	0.579187	-5.36326	1.23028e-07	2.87042e-06	7.14323
ENSG00000235241	-0.662552	1.73375	-5.36074	1.24665e-07	2.90617e-06	7.13063
ENSG00000038945	-0.729157	2.08086	-5.35523	1.28319e-07	2.98021e-06	7.10309
ENSG00000165084	-0.874008	-0.87897	-5.35378	1.29297e-07	3.00045e-06	7.09586
ENSG00000224318	-0.707888	#NAME?	-5.35041	1.31701e-07	3.05119e-06	7.07886
ENSG00000182742	-1.14263	#NAME?	-5.35039	1.39526e-07	3.21127e-06	7.06244
ENSG00000136286	-0.612124	-0.964973	-5.3453	1.35172e-07	3.12517e-06	7.0535
ENSG00000237290	-0.603085	#NAME?	-5.35817	1.53342e-07	3.48779e-06	7.03264
ENSG00000174125	-0.590763	1.66129	-5.34081	1.38387e-07	3.18768e-06	7.03109
ENSG00000185567	-0.725735	0.0267646	-5.33913	1.39608e-07	3.21183e-06	7.02273
ENSG00000261295	-0.91666	#NAME?	-5.33909	1.4037e-07	3.22674e-06	7.02146
ENSG00000237980	-0.617427	#NAME?	-5.33774	1.44718e-07	3.31716e-06	7.0089
ENSG00000197099	-0.59712	#NAME?	-5.33627	1.46584e-07	3.35583e-06	7.00028
ENSG00000211445	0.83496	6.9221	5.32952	1.46791e-07	3.3592e-06	6.97491
ENSG00000108231	-0.832565	2.10806	-5.32715	1.48622e-07	3.39417e-06	6.9631
ENSG00000173376	-0.98818	#NAME?	-5.32712	1.48756e-07	3.39585e-06	6.9628
ENSG00000239704	-0.59904	#NAME?	-5.32687	1.4917e-07	3.40392e-06	6.96128
ENSG00000228789	-0.951443	#NAME?	-5.32519	1.50485e-07	3.42975e-06	6.95291
ENSG00000250761	-0.651316	#NAME?	-5.32638	1.57729e-07	3.57633e-06	6.94431
ENSG00000165685	-0.678775	#NAME?	-5.3227	1.52227e-07	3.46524e-06	6.94082
ENSG00000109625	-0.765155	#NAME?	-5.32131	1.59411e-07	3.60973e-06	6.92428
ENSG00000172497	-0.779174	#NAME?	-5.32404	1.66267e-07	3.74383e-06	6.91753
ENSG00000249752	-0.614766	#NAME?	-5.31849	1.58253e-07	3.58641e-06	6.91631
ENSG00000124875	-0.808336	#NAME?	-5.32029	1.62315e-07	3.66367e-06	6.91558
ENSG00000233654	-0.645719	#NAME?	-5.31687	1.57506e-07	3.57405e-06	6.91116
ENSG00000225986	-0.876187	#NAME?	-5.31521	1.61888e-07	3.6555e-06	6.89875
ENSG00000072858	-0.636564	1.94537	-5.3129	1.60084e-07	3.6206e-06	6.8923
ENSG00000012223	-1.4129	#NAME?	-5.31285	1.60243e-07	3.62272e-06	6.89193
ENSG00000142959	-0.603995	#NAME?	-5.31265	1.6041e-07	3.62506e-06	6.89093
ENSG00000187037	-0.83287	#NAME?	-5.31479	1.66078e-07	3.74222e-06	6.89004
ENSG00000163735	-0.813648	0.992437	-5.31222	1.60647e-07	3.62893e-06	6.88896
ENSG00000253983	-0.776103	#NAME?	-5.32094	1.74536e-07	3.90031e-06	6.88641
ENSG00000233258	-0.70944	#NAME?	-5.31317	1.66128e-07	3.74222e-06	6.88449
ENSG00000227954	-0.726911	#NAME?	-5.31264	1.69028e-07	3.79688e-06	6.87722
ENSG00000081041	-0.701847	#NAME?	-5.30909	1.63406e-07	3.68681e-06	6.8733
ENSG00000278464	-0.696002	#NAME?	-5.31231	1.71457e-07	3.84375e-06	6.87147
ENSG00000254154	-0.591742	#NAME?	-5.30556	1.673e-07	3.75956e-06	6.85485
ENSG00000113088	-0.963271	#NAME?	-5.30645	1.73716e-07	3.88479e-06	6.84882
ENSG00000115008	-0.839615	#NAME?	-5.30205	1.7013e-07	3.8201e-06	6.83774
ENSG00000170577	-0.724566	#NAME?	-5.29949	1.72916e-07	3.86872e-06	6.82452
ENSG00000173917	-0.968568	#NAME?	-5.29797	1.73772e-07	3.88479e-06	6.81758
ENSG00000258181	-0.609784	#NAME?	-5.29479	1.81918e-07	4.04594e-06	6.79557
ENSG00000244247	-0.724635	#NAME?	-5.29795	1.92085e-07	4.2552e-06	6.78535
ENSG00000221972	-0.643432	#NAME?	-5.29504	1.92559e-07	4.26065e-06	6.77663
ENSG00000263155	-0.777523	-0.780113	-5.28905	1.81208e-07	4.03334e-06	6.77422
ENSG00000281628	-0.608932	#NAME?	-5.2858	1.89929e-07	4.21077e-06	6.75195
ENSG00000136244	-0.947575	#NAME?	-5.27959	1.91419e-07	4.24212e-06	6.72658
ENSG00000173432	-1.47603	#NAME?	-5.29218	2.15173e-07	4.70538e-06	6.71391
ENSG00000118432	-0.65351	3.70315	-5.27266	1.97272e-07	4.35293e-06	6.69332
ENSG00000173156	-0.715436	#NAME?	-5.2725	1.97575e-07	4.3579e-06	6.69243
ENSG00000123496	-1.25278	#NAME?	-5.27077	1.99774e-07	4.40296e-06	6.68361
ENSG00000212766	-0.730686	#NAME?	-5.27036	2.02127e-07	4.44957e-06	6.67994
ENSG00000261924	0.696748	#NAME?	5.26884	2.01493e-07	4.43909e-06	6.6743
ENSG00000170381	-1.15288	#NAME?	-5.26731	2.02943e-07	4.46289e-06	6.6669
ENSG00000248518	0.845462	#NAME?	5.26228	2.13707e-07	4.67697e-06	6.63804
ENSG00000227039	-0.607135	0.338115	-5.25838	2.12385e-07	4.65167e-06	6.62303
ENSG00000234810	-0.755508	#NAME?	-5.25597	2.20943e-07	4.81655e-06	6.60626
ENSG00000163394	-0.864716	#NAME?	-5.27379	2.51361e-07	5.40015e-06	6.58639
ENSG00000253882	-0.665999	#NAME?	-5.24926	2.24694e-07	4.88883e-06	6.57688
ENSG00000179546	-0.717589	#NAME?	-5.2454	2.27726e-07	4.95096e-06	6.55892
ENSG00000196758	-0.82479	#NAME?	-5.26206	2.58868e-07	5.53372e-06	6.55042
ENSG00000180535	-0.728506	#NAME?	-5.24401	2.34015e-07	5.07183e-06	6.54875
ENSG00000185668	-0.701519	0.173212	-5.2413	2.31932e-07	5.03656e-06	6.5392
ENSG00000251381	-0.80159	#NAME?	-5.24234	2.41991e-07	5.22669e-06	6.53489
ENSG00000229671	-0.608685	#NAME?	-5.24031	2.34098e-07	5.07183e-06	6.53381
ENSG00000114805	-0.697458	1.6801	-5.23991	2.33594e-07	5.0648e-06	6.5324
ENSG00000257067	-0.727068	#NAME?	-5.25716	2.67172e-07	5.69606e-06	6.52556
ENSG00000100351	-0.590767	#NAME?	-5.23672	2.37624e-07	5.14227e-06	6.51669
ENSG00000181541	-1.01311	#NAME?	-5.24512	2.59735e-07	5.54803e-06	6.51582
ENSG00000135480	-0.906452	#NAME?	-5.23583	2.43661e-07	5.2567e-06	6.5091
ENSG00000260633	0.592011	#NAME?	5.23452	2.40326e-07	5.19273e-06	6.50592
ENSG00000135903	-1.81747	#NAME?	-5.27063	2.80163e-07	5.94143e-06	6.50382
ENSG00000152254	1.07494	#NAME?	5.23155	2.49643e-07	5.3713e-06	6.48775
ENSG00000235902	-0.63339	#NAME?	-5.22996	2.50721e-07	5.39035e-06	6.4808
ENSG00000253123	-0.785183	#NAME?	-5.23195	2.6486e-07	5.65104e-06	6.47235
ENSG00000152779	-0.780199	#NAME?	-5.2268	2.51465e-07	5.40015e-06	6.46743
ENSG00000225511	-1.18569	#NAME?	-5.22479	2.60494e-07	5.56213e-06	6.45319
ENSG00000133067	-1.27721	#NAME?	-5.22342	2.54613e-07	5.45947e-06	6.45154
ENSG00000197921	0.915433	3.92624	5.22315	2.54616e-07	5.45947e-06	6.45037
ENSG00000108846	-1.13657	-0.702928	-5.22263	2.55289e-07	5.46971e-06	6.44786
ENSG00000154914	0.65693	2.66645	5.22248	2.55488e-07	5.47189e-06	6.44712
ENSG00000124749	-0.783124	-0.844459	-5.2211	2.57306e-07	5.50662e-06	6.44037
ENSG00000187955	-0.716753	1.09056	-5.22048	2.58124e-07	5.51991e-06	6.43735
ENSG00000257219	-0.755153	#NAME?	-5.21997	2.65928e-07	5.67168e-06	6.43089
ENSG00000137868	-0.738376	#NAME?	-5.21757	2.6219e-07	5.59621e-06	6.42305
ENSG00000224743	-0.995485	#NAME?	-5.21916	2.78712e-07	5.91736e-06	6.41551
ENSG00000266970	-0.809866	#NAME?	-5.21151	2.77675e-07	5.90205e-06	6.38953
ENSG00000231964	-0.626668	#NAME?	-5.21014	2.7645e-07	5.88045e-06	6.38507
ENSG00000164434	-0.718735	5.9281	-5.20882	2.74022e-07	5.83323e-06	6.38046
ENSG00000258249	-0.635903	#NAME?	-5.20755	2.87272e-07	6.07383e-06	6.36774
ENSG00000169385	-0.856049	1.99934	-5.20597	2.78047e-07	5.90547e-06	6.36659
ENSG00000227279	-0.621135	#NAME?	-5.20393	2.85577e-07	6.04254e-06	6.35459
ENSG00000140839	-0.704083	0.0312909	-5.20338	2.81761e-07	5.97081e-06	6.35396
ENSG00000279123	-0.678372	#NAME?	-5.201	2.88407e-07	6.09325e-06	6.3411
ENSG00000196132	0.739081	4.27537	5.1924	2.98034e-07	6.28494e-06	6.30053
ENSG00000164251	-0.774281	1.68524	-5.19234	2.98131e-07	6.28494e-06	6.30022
ENSG00000261195	0.643788	#NAME?	5.19098	3.004e-07	6.32282e-06	6.29359
ENSG00000005844	-0.6135	1.61802	-5.18787	3.05016e-07	6.40797e-06	6.2785
ENSG00000134532	-0.595981	2.86147	-5.18547	3.08773e-07	6.48178e-06	6.26685
ENSG00000159640	-0.608304	1.03236	-5.1854	3.08876e-07	6.48178e-06	6.26653
ENSG00000243620	-0.756226	#NAME?	-5.18707	3.23733e-07	6.74814e-06	6.26486
ENSG00000137090	-0.714863	#NAME?	-5.19819	3.49228e-07	7.21151e-06	6.26232
ENSG00000268686	-0.607956	#NAME?	-5.18272	3.14612e-07	6.58246e-06	6.25313
ENSG00000279191	-0.586988	#NAME?	-5.20632	3.63447e-07	7.4733e-06	6.24938
ENSG00000280186	-0.631746	#NAME?	-5.17989	3.3368e-07	6.92208e-06	6.23199
ENSG00000264357	-0.669862	#NAME?	-5.1814	3.47451e-07	7.18594e-06	6.22475
ENSG00000100628	-0.772222	-1.29575	-5.17513	3.2548e-07	6.77449e-06	6.21672
ENSG00000137745	-1.07547	#NAME?	-5.24229	3.9056e-07	7.9724e-06	6.20657
ENSG00000237560	-0.899002	#NAME?	-5.17254	3.43424e-07	7.11368e-06	6.19851
ENSG00000250033	-0.640018	#NAME?	-5.16566	3.48518e-07	7.20326e-06	6.16896
ENSG00000162739	-0.739652	#NAME?	-5.16129	3.51325e-07	7.24794e-06	6.14936
ENSG00000112303	-0.644363	-0.357204	-5.16088	3.4995e-07	7.22222e-06	6.14777
ENSG00000143107	-0.728063	#NAME?	-5.1562	3.59806e-07	7.41473e-06	6.12488
ENSG00000134061	-0.606755	0.783789	-5.15493	3.60695e-07	7.42759e-06	6.119
ENSG00000117122	-0.886962	-0.542862	-5.15362	3.63099e-07	7.46898e-06	6.11268
ENSG00000109943	-0.682972	#NAME?	-5.15363	3.69874e-07	7.59433e-06	6.11121
ENSG00000184313	-0.671272	#NAME?	-5.1528	3.6485e-07	7.49664e-06	6.1087
ENSG00000186188	-0.585859	-0.12714	-5.14656	3.76347e-07	7.71876e-06	6.0786
ENSG00000271984	-0.669719	#NAME?	-5.14635	3.91703e-07	7.98411e-06	6.07301
ENSG00000149972	-0.914231	#NAME?	-5.14386	3.8228e-07	7.81759e-06	6.06549
ENSG00000026508	-0.695305	5.59274	-5.13894	3.91158e-07	7.97612e-06	6.0419
ENSG00000173391	-0.777189	4.34098	-5.13894	3.91169e-07	7.97612e-06	6.04187
ENSG00000279881	-0.714112	#NAME?	-5.17669	4.6224e-07	9.20463e-06	6.0416
ENSG00000241158	-0.677207	#NAME?	-5.13506	4.00209e-07	8.13682e-06	6.0231
ENSG00000186529	-0.855359	#NAME?	-5.13261	4.04163e-07	8.20829e-06	6.01139
ENSG00000260711	-0.828708	#NAME?	-5.13087	4.14079e-07	8.37332e-06	6.00204
ENSG00000137959	-0.698323	3.69684	-5.12953	4.10231e-07	8.31347e-06	5.99663
ENSG00000223652	-0.653374	#NAME?	-5.13381	4.46709e-07	8.93088e-06	5.99357
ENSG00000132793	-0.605069	0.148116	-5.12839	4.12606e-07	8.35179e-06	5.99114
ENSG00000226025	-1.13819	#NAME?	-5.13597	4.59747e-07	9.16473e-06	5.98749
ENSG00000232949	-0.605167	#NAME?	-5.12846	4.33525e-07	8.6914e-06	5.98586
ENSG00000260978	0.722786	#NAME?	5.12572	4.18739e-07	8.44322e-06	5.9783
ENSG00000242797	0.692072	1.26581	5.12426	4.21306e-07	8.48278e-06	5.9713
ENSG00000168421	-0.601958	-1.22415	-5.12151	4.27206e-07	8.58618e-06	5.95808
ENSG00000001460	-0.644296	0.530108	-5.11976	4.30984e-07	8.64973e-06	5.94971
ENSG00000167654	0.733261	6.6196	5.11687	4.37325e-07	8.76132e-06	5.93583
ENSG00000105976	-0.896623	-0.0275154	-5.11556	4.40221e-07	8.8162e-06	5.92955
ENSG00000204347	0.655453	5.61661	5.11314	4.45625e-07	8.91807e-06	5.91795
ENSG00000086300	-0.590913	4.26639	-5.11019	4.52316e-07	9.02301e-06	5.90379
ENSG00000254319	-0.698765	#NAME?	-5.10755	4.68305e-07	9.29571e-06	5.88999
ENSG00000106952	-0.637476	#NAME?	-5.1064	4.6132e-07	9.19283e-06	5.88565
ENSG00000279526	-0.587647	#NAME?	-5.10632	4.65099e-07	9.25172e-06	5.88505
ENSG00000277013	-0.665791	#NAME?	-5.10371	4.69413e-07	9.31113e-06	5.87273
ENSG00000232531	-0.628244	#NAME?	-5.10706	5.38105e-07	1.04738e-05	5.84635
ENSG00000091490	-0.770298	1.96292	-5.09723	4.82803e-07	9.543e-06	5.84179
ENSG00000272927	-0.638986	#NAME?	-5.097	4.8398e-07	9.56291e-06	5.84068
ENSG00000267013	-0.848042	#NAME?	-5.13512	5.85258e-07	1.12512e-05	5.82616
ENSG00000213512	-0.644313	#NAME?	-5.09262	4.96633e-07	9.78537e-06	5.81973
ENSG00000138792	-0.627911	0.342602	-5.09099	4.98192e-07	9.80575e-06	5.81197
ENSG00000188004	-0.614863	0.775859	-5.08843	5.04643e-07	9.92229e-06	5.79975
ENSG00000255864	-0.597855	#NAME?	-5.08778	5.08842e-07	9.99086e-06	5.79666
ENSG00000179133	-0.664102	#NAME?	-5.08613	5.22495e-07	1.0216e-05	5.78787
ENSG00000145242	-0.882763	0.437905	-5.08448	5.14757e-07	1.00894e-05	5.78089
ENSG00000172346	0.758508	5.79209	5.08237	5.20232e-07	1.01789e-05	5.77084
ENSG00000196167	-0.807866	#NAME?	-5.07652	5.3605e-07	1.04411e-05	5.74297
ENSG00000163823	-0.588764	3.26306	-5.07646	5.35884e-07	1.04411e-05	5.74267
ENSG00000197565	-0.787027	-0.0507661	-5.07533	5.3891e-07	1.04859e-05	5.73732
ENSG00000246596	-0.694043	#NAME?	-5.07461	5.44273e-07	1.05755e-05	5.73397
ENSG00000129048	-0.625227	#NAME?	-5.07246	5.48071e-07	1.06346e-05	5.7237
ENSG00000125531	-0.735812	#NAME?	-5.07189	5.56074e-07	1.07639e-05	5.72086
ENSG00000115290	-0.858818	#NAME?	-5.0704	5.52724e-07	1.07101e-05	5.71387
ENSG00000113749	-0.716954	#NAME?	-5.0684	5.5829e-07	1.0803e-05	5.70436
ENSG00000272279	-0.81839	#NAME?	-5.06383	5.74431e-07	1.10696e-05	5.6827
ENSG00000183742	-0.825769	#NAME?	-5.06289	5.79724e-07	1.11601e-05	5.67829
ENSG00000280135	-0.825028	#NAME?	-5.06646	6.44431e-07	1.22794e-05	5.66995
ENSG00000183273	-0.589224	#NAME?	-5.06256	6.28108e-07	1.19969e-05	5.66375
ENSG00000169508	-0.646295	2.86559	-5.05645	5.92298e-07	1.13783e-05	5.64758
ENSG00000169174	-0.729717	#NAME?	-5.05272	6.2302e-07	1.19078e-05	5.62904
ENSG00000205362	-0.788357	#NAME?	-5.04902	6.18875e-07	1.18366e-05	5.61254
ENSG00000225101	-0.75363	#NAME?	-5.04594	6.43426e-07	1.22644e-05	5.59728
ENSG00000259203	-1.07384	#NAME?	-5.07066	7.42742e-07	1.39258e-05	5.5931
ENSG00000111981	-0.848067	#NAME?	-5.0434	6.40521e-07	1.22132e-05	5.5861
ENSG00000164626	-0.917316	#NAME?	-5.0402	6.52081e-07	1.24125e-05	5.57104
ENSG00000272555	-0.646571	#NAME?	-5.04012	6.76522e-07	1.28169e-05	5.56775
ENSG00000162543	-1.094	#NAME?	-5.03669	6.54827e-07	1.24564e-05	5.55407
ENSG00000111249	0.997719	2.09134	5.03532	6.58146e-07	1.2511e-05	5.54746
ENSG00000253690	-1.36466	#NAME?	-5.15485	7.90714e-07	1.47065e-05	5.52102
ENSG00000227550	-0.626546	#NAME?	-5.03859	7.81232e-07	1.45737e-05	5.51108
ENSG00000016402	-0.865811	#NAME?	-5.02656	6.88264e-07	1.3013e-05	5.50618
ENSG00000104951	-0.623014	0.386195	-5.02393	6.96474e-07	1.31594e-05	5.49371
ENSG00000129654	-0.725838	3.22983	-5.02201	7.03164e-07	1.32679e-05	5.48463
ENSG00000185436	-0.669273	0.728889	-5.02173	7.04143e-07	1.3282e-05	5.48331
ENSG00000131094	0.69717	8.40684	5.02143	7.05206e-07	1.32931e-05	5.48188
ENSG00000148604	0.829108	2.81857	5.01915	7.13213e-07	1.34305e-05	5.47116
ENSG00000157765	-1.03471	#NAME?	-5.01875	7.25335e-07	1.36404e-05	5.46993
ENSG00000133101	-0.830046	#NAME?	-5.0164	7.23439e-07	1.36093e-05	5.45825
ENSG00000175591	-0.735733	#NAME?	-5.01177	7.45624e-07	1.39752e-05	5.43691
ENSG00000103710	-0.587516	5.27811	-5.01002	7.46276e-07	1.39827e-05	5.42814
ENSG00000100450	-0.763928	#NAME?	-5.00637	7.70645e-07	1.44008e-05	5.4119
ENSG00000225039	-0.704788	#NAME?	-5.0367	9.12983e-07	1.66397e-05	5.4078
ENSG00000218027	-0.807779	#NAME?	-5.00723	8.34032e-07	1.53755e-05	5.4047
ENSG00000115009	-0.675305	#NAME?	-5.00219	7.98889e-07	1.48201e-05	5.3924
ENSG00000178562	-0.708001	#NAME?	-5.00223	7.85074e-07	1.46267e-05	5.3923
ENSG00000177398	-0.674112	#NAME?	-4.99995	7.896e-07	1.47012e-05	5.38131
ENSG00000086288	-0.696224	#NAME?	-4.99981	8.05547e-07	1.49283e-05	5.38096
ENSG00000230148	-0.890345	#NAME?	-4.99949	8.07908e-07	1.49577e-05	5.37991
ENSG00000225671	-1.08552	#NAME?	-5.08308	9.49083e-07	1.71694e-05	5.37951
ENSG00000227098	0.686814	#NAME?	4.99787	8.37061e-07	1.54161e-05	5.36972
ENSG00000124731	-0.967025	#NAME?	-4.99725	8.01154e-07	1.48572e-05	5.36874
ENSG00000254057	-0.66193	#NAME?	-5.02984	9.5507e-07	1.72444e-05	5.36809
ENSG00000273394	-0.66829	#NAME?	-4.99772	8.45273e-07	1.55521e-05	5.36794
ENSG00000230830	0.655394	#NAME?	4.99576	8.15783e-07	1.50737e-05	5.3623
ENSG00000064886	-1.03215	3.53356	-4.99329	8.10699e-07	1.50045e-05	5.34954
ENSG00000109846	0.585824	10.7601	4.99318	8.11128e-07	1.50075e-05	5.34904
ENSG00000213694	-0.609725	3.25925	-4.99104	8.1975e-07	1.5142e-05	5.339
ENSG00000174791	-0.593163	1.50578	-4.98963	8.25519e-07	1.52386e-05	5.33234
ENSG00000225742	-0.798912	#NAME?	-4.99235	9.51404e-07	1.72003e-05	5.31515
ENSG00000203650	-0.70682	#NAME?	-4.98542	8.48823e-07	1.56123e-05	5.31334
ENSG00000178163	-0.585564	1.81881	-4.98342	8.51211e-07	1.56455e-05	5.30326
ENSG00000136689	-0.844324	-1.10094	-4.9829	8.534e-07	1.56708e-05	5.30082
ENSG00000204290	-0.717854	#NAME?	-4.9799	8.9207e-07	1.63115e-05	5.28845
ENSG00000235649	-0.837499	#NAME?	-4.98521	9.97913e-07	1.79028e-05	5.2756
ENSG00000234754	-0.742701	#NAME?	-4.97398	9.69494e-07	1.74599e-05	5.25467
ENSG00000204277	-0.922222	#NAME?	-4.97531	9.9348e-07	1.78461e-05	5.25098
ENSG00000152953	-0.661172	1.71812	-4.97157	9.02412e-07	1.64631e-05	5.24783
ENSG00000228695	-0.903955	#NAME?	-5.02435	1.12261e-06	1.98338e-05	5.22948
ENSG00000112319	-0.980209	#NAME?	-4.96579	9.31135e-07	1.69156e-05	5.22121
ENSG00000161133	0.638667	#NAME?	4.96483	9.43932e-07	1.70983e-05	5.21761
ENSG00000230699	0.760396	#NAME?	4.96455	9.36832e-07	1.69971e-05	5.2154
ENSG00000086991	-0.634386	-1.26302	-4.96379	9.37622e-07	1.70059e-05	5.21151
ENSG00000173699	-0.702051	#NAME?	-4.96334	9.64268e-07	1.73769e-05	5.2113
ENSG00000165168	-0.605293	4.80233	-4.96157	9.47916e-07	1.71539e-05	5.20116
ENSG00000140057	-0.739539	#NAME?	-4.9592	9.5957e-07	1.73145e-05	5.19018
ENSG00000169083	-0.69894	1.76939	-4.95853	9.62213e-07	1.73455e-05	5.18695
ENSG00000006747	-0.826876	2.01895	-4.95598	9.74344e-07	1.75416e-05	5.17507
ENSG00000251521	-0.691522	#NAME?	-4.95561	1.02837e-06	1.83436e-05	5.17446
ENSG00000231107	-0.881043	#NAME?	-4.95901	1.11281e-06	1.96872e-05	5.16611
ENSG00000254670	-0.910127	#NAME?	-4.9586	1.12943e-06	1.99374e-05	5.16014
ENSG00000137878	-0.638935	#NAME?	-4.94863	1.05059e-06	1.87143e-05	5.14293
ENSG00000047597	-0.841708	-0.00915121	-4.94873	1.00962e-06	1.80838e-05	5.14133
ENSG00000256884	-0.725791	#NAME?	-4.95362	1.15219e-06	2.03007e-05	5.13773
ENSG00000278772	-0.628229	#NAME?	-4.95617	1.16816e-06	2.05049e-05	5.13698
ENSG00000162692	-0.84789	3.70244	-4.94584	1.02404e-06	1.82839e-05	5.12788
ENSG00000234961	-0.739579	#NAME?	-4.94531	1.05115e-06	1.87143e-05	5.12776
ENSG00000240764	-0.609667	3.08198	-4.94536	1.02645e-06	1.83211e-05	5.12565
ENSG00000227579	1.13439	#NAME?	4.94414	1.05108e-06	1.87143e-05	5.12214
ENSG00000163564	-0.712906	#NAME?	-4.94314	1.08776e-06	1.92987e-05	5.11764
ENSG00000259675	-0.586659	#NAME?	-4.94877	1.25812e-06	2.18924e-05	5.08546
ENSG00000217275	0.585427	#NAME?	4.93147	1.10304e-06	1.95391e-05	5.06173
ENSG00000254204	-0.796759	#NAME?	-4.94247	1.30731e-06	2.26709e-05	5.0528
ENSG00000118785	-0.741243	8.92534	-4.92542	1.13168e-06	1.99644e-05	5.03309
ENSG00000227987	-0.9973	#NAME?	-4.93799	1.35928e-06	2.34562e-05	5.02499
ENSG00000075461	0.604262	7.05783	4.91978	1.16332e-06	2.04648e-05	5.00694
ENSG00000187678	-0.779635	3.03748	-4.91952	1.16477e-06	2.04649e-05	5.00576
ENSG00000153347	-1.02742	#NAME?	-4.91879	1.19018e-06	2.08134e-05	5.00484
ENSG00000115361	-0.724161	#NAME?	-4.91885	1.17117e-06	2.05384e-05	5.00306
ENSG00000144230	0.862366	6.12722	4.91853	1.17044e-06	2.05384e-05	5.00116
ENSG00000124343	-0.779901	#NAME?	-4.91711	1.21876e-06	2.12733e-05	4.99812
ENSG00000140030	-0.736554	0.401461	-4.91748	1.17646e-06	2.06248e-05	4.99629
ENSG00000182035	-0.752805	#NAME?	-4.9149	1.23958e-06	2.16032e-05	4.98822
ENSG00000151892	0.759949	3.58235	4.9157	1.18669e-06	2.07652e-05	4.98809
ENSG00000189334	-0.627975	#NAME?	-4.91163	1.22142e-06	2.13132e-05	4.97073
ENSG00000154118	0.712954	4.66632	4.91084	1.21517e-06	2.12173e-05	4.9656
ENSG00000140287	-1.02838	#NAME?	-4.91103	1.33932e-06	2.31616e-05	4.96225
ENSG00000182397	-0.620366	#NAME?	-4.90618	1.24857e-06	2.17397e-05	4.9449
ENSG00000250786	-0.665305	0.803053	-4.90596	1.24441e-06	2.16806e-05	4.94306
ENSG00000274750	-0.696912	#NAME?	-4.90535	1.25859e-06	2.18936e-05	4.94177
ENSG00000224389	-0.710634	2.9659	-4.89929	1.28549e-06	2.23339e-05	4.91227
ENSG00000105997	-1.69199	#NAME?	-4.90194	1.49753e-06	2.54893e-05	4.89933
ENSG00000229196	-0.702265	#NAME?	-4.89512	1.42937e-06	2.45163e-05	4.89352
ENSG00000226497	-0.696374	#NAME?	-4.89316	1.44813e-06	2.47762e-05	4.883
ENSG00000279798	-0.697215	#NAME?	-4.88939	1.37703e-06	2.37261e-05	4.86991
ENSG00000171864	-0.825455	#NAME?	-4.88639	1.42978e-06	2.45163e-05	4.85819
ENSG00000183798	-1.18359	#NAME?	-4.88507	1.37967e-06	2.37643e-05	4.84714
ENSG00000104901	-0.682548	#NAME?	-4.88397	1.39945e-06	2.40534e-05	4.8438
ENSG00000241131	-0.600934	#NAME?	-4.89069	1.61028e-06	2.72022e-05	4.84046
ENSG00000125869	-0.601794	4.67107	-4.88228	1.39621e-06	2.40123e-05	4.83396
ENSG00000249001	-1.24991	#NAME?	-4.92326	1.74372e-06	2.91235e-05	4.82181
ENSG00000261568	-0.590608	#NAME?	-4.87722	1.43864e-06	2.46439e-05	4.81196
ENSG00000256616	-0.69866	#NAME?	-4.8768	1.44158e-06	2.46717e-05	4.80996
ENSG00000108691	-0.807207	4.02536	-4.87378	1.4549e-06	2.48768e-05	4.79494
ENSG00000259420	0.611812	1.49571	4.87042	1.47878e-06	2.52162e-05	4.77951
ENSG00000263154	0.654651	#NAME?	4.86911	1.50977e-06	2.56743e-05	4.7766
ENSG00000137571	0.621243	#NAME?	4.86913	1.48886e-06	2.53648e-05	4.77371
ENSG00000176971	-0.659261	6.354	-4.86013	1.55422e-06	2.63266e-05	4.73237
ENSG00000125810	-0.624098	2.96335	-4.85844	1.56694e-06	2.65259e-05	4.72465
ENSG00000279041	-0.585712	#NAME?	-4.85707	1.59918e-06	2.70391e-05	4.72161
ENSG00000124143	-0.66356	#NAME?	-4.85244	1.63706e-06	2.75966e-05	4.70038
ENSG00000214146	-0.632574	#NAME?	-4.85077	1.71631e-06	2.87169e-05	4.6953
ENSG00000237919	-0.615388	#NAME?	-4.84859	1.73175e-06	2.8958e-05	4.68574
ENSG00000101670	-0.687146	0.850298	-4.84931	1.63758e-06	2.7597e-05	4.68288
ENSG00000236090	-0.625132	#NAME?	-4.84562	1.70676e-06	2.85911e-05	4.67079
ENSG00000124491	-0.785627	1.8411	-4.84516	1.67068e-06	2.80957e-05	4.66392
ENSG00000178965	-0.972646	0.511585	-4.84496	1.67224e-06	2.81135e-05	4.66304
ENSG00000105143	0.812351	#NAME?	4.84324	1.69059e-06	2.83625e-05	4.65586
ENSG00000133962	-0.675526	#NAME?	-4.84151	1.81886e-06	3.01808e-05	4.65324
ENSG00000196684	-0.708967	#NAME?	-4.841	1.71629e-06	2.87169e-05	4.64665
ENSG00000115507	-0.737172	#NAME?	-4.83771	1.73263e-06	2.8964e-05	4.63007
ENSG00000272568	-0.640097	-0.173139	-4.83746	1.7338e-06	2.8975e-05	4.62879
ENSG00000079101	-0.703177	#NAME?	-4.83652	1.74253e-06	2.91121e-05	4.62468
ENSG00000276980	-0.847069	#NAME?	-4.83539	1.75843e-06	2.93429e-05	4.62053
ENSG00000184908	-0.596239	#NAME?	-4.82865	1.85259e-06	3.0677e-05	4.59384
ENSG00000171051	-0.688915	3.7376	-4.82533	1.8379e-06	3.04518e-05	4.57358
ENSG00000151812	-0.638439	#NAME?	-4.82468	1.86225e-06	3.08189e-05	4.57331
ENSG00000257259	-0.702806	#NAME?	-4.82132	1.98992e-06	3.26144e-05	4.56318
ENSG00000256637	-1.21385	#NAME?	-4.84156	2.27945e-06	3.67398e-05	4.55803
ENSG00000102924	0.792883	#NAME?	4.82101	1.87932e-06	3.10738e-05	4.55438
ENSG00000119147	-0.644079	1.71929	-4.81939	1.89103e-06	3.12399e-05	4.54659
ENSG00000137462	-0.631547	3.00655	-4.8184	1.90002e-06	3.13792e-05	4.5421
ENSG00000105996	-1.69324	#NAME?	-4.82634	2.26036e-06	3.65138e-05	4.54128
ENSG00000233529	-0.72348	#NAME?	-4.8154	2.04969e-06	3.34962e-05	4.53632
ENSG00000171540	-1.32381	#NAME?	-4.81078	2.15265e-06	3.49347e-05	4.51299
ENSG00000137757	-0.667656	#NAME?	-4.81124	1.98604e-06	3.25792e-05	4.51238
ENSG00000279161	0.612206	0.475243	4.81058	1.97268e-06	3.23886e-05	4.50657
ENSG00000229886	-0.945981	#NAME?	-4.82073	2.41862e-06	3.85708e-05	4.49413
ENSG00000233264	0.611022	#NAME?	4.80594	2.02417e-06	3.31177e-05	4.48664
ENSG00000267334	0.769968	#NAME?	4.80353	2.05953e-06	3.36374e-05	4.47741
ENSG00000152503	-0.602352	1.9329	-4.79911	2.08399e-06	3.39775e-05	4.45461
ENSG00000271201	-0.773165	#NAME?	-4.79967	2.40768e-06	3.84186e-05	4.44895
ENSG00000138678	-0.646143	#NAME?	-4.79744	2.10492e-06	3.42927e-05	4.44773
ENSG00000231742	-0.642221	#NAME?	-4.79585	2.1469e-06	3.48615e-05	4.44393
ENSG00000232650	-0.741553	#NAME?	-4.80937	2.55321e-06	4.04072e-05	4.44192
ENSG00000136634	-0.703903	#NAME?	-4.7946	2.13469e-06	3.47034e-05	4.43506
ENSG00000157703	-0.730926	#NAME?	-4.79124	2.19577e-06	3.55727e-05	4.42324
ENSG00000092758	-0.740485	3.28707	-4.78936	2.18329e-06	3.53807e-05	4.41055
ENSG00000181773	-0.663757	1.14441	-4.78732	2.20462e-06	3.56913e-05	4.40135
ENSG00000229323	-0.653285	#NAME?	-4.78642	2.57967e-06	4.07341e-05	4.38937
ENSG00000204754	-0.663085	#NAME?	-4.81178	2.79427e-06	4.36318e-05	4.38226
ENSG00000106236	-0.939735	3.34898	-4.78162	2.26536e-06	3.65736e-05	4.37563
ENSG00000133863	-0.596041	#NAME?	-4.78113	2.27186e-06	3.66678e-05	4.37356
ENSG00000125430	-0.86024	#NAME?	-4.7795	2.28956e-06	3.68793e-05	4.36621
ENSG00000149948	-1.15613	#NAME?	-4.7759	2.52392e-06	4.0034e-05	4.36002
ENSG00000073792	-0.814147	-0.556112	-4.77668	2.3193e-06	3.72642e-05	4.35336
ENSG00000170439	-0.855775	3.81768	-4.77599	2.32694e-06	3.73315e-05	4.35025
ENSG00000278869	-0.610695	#NAME?	-4.77325	2.54706e-06	4.03212e-05	4.34809
ENSG00000100987	-0.821396	#NAME?	-4.76981	2.40839e-06	3.84186e-05	4.32412
ENSG00000257718	-0.64126	#NAME?	-4.76609	2.46661e-06	3.91913e-05	4.30939
ENSG00000144339	0.626138	3.98145	4.7662	2.43794e-06	3.88018e-05	4.30616
ENSG00000269720	-0.727876	#NAME?	-4.76286	2.73798e-06	4.2908e-05	4.29887
ENSG00000180660	-0.723735	#NAME?	-4.76259	2.48132e-06	3.9414e-05	4.29012
ENSG00000018280	-0.70797	2.17501	-4.7614	2.49418e-06	3.96071e-05	4.28458
ENSG00000108405	-0.620574	#NAME?	-4.75964	2.51625e-06	3.99235e-05	4.27689
ENSG00000186891	-0.594671	#NAME?	-4.75867	2.53797e-06	4.02e-05	4.27392
ENSG00000139915	0.625114	#NAME?	4.75893	2.52484e-06	4.00372e-05	4.27367
ENSG00000260401	-0.735923	#NAME?	-4.75538	2.57396e-06	4.06669e-05	4.25866
ENSG00000113924	-0.659568	#NAME?	-4.75329	2.62365e-06	4.13239e-05	4.2523
ENSG00000254300	-0.857283	#NAME?	-4.76773	3.24869e-06	4.97857e-05	4.2337
ENSG00000225764	-0.614736	#NAME?	-4.74634	2.76033e-06	4.31859e-05	4.22625
ENSG00000198502	-0.739617	5.94306	-4.74823	2.65499e-06	4.17824e-05	4.22548
ENSG00000084674	-0.717964	#NAME?	-4.74583	2.72652e-06	4.27642e-05	4.21991
ENSG00000184937	-1.11307	#NAME?	-4.74564	3.0638e-06	4.73401e-05	4.21706
ENSG00000261997	-0.586041	#NAME?	-4.74505	2.70571e-06	4.24972e-05	4.21275
ENSG00000224431	-0.591347	#NAME?	-4.74088	2.86582e-06	4.46993e-05	4.20421
ENSG00000122574	-0.713553	1.96788	-4.74344	2.7159e-06	4.2635e-05	4.20403
ENSG00000184454	-0.738358	#NAME?	-4.74145	2.7618e-06	4.31969e-05	4.19792
ENSG00000133640	-0.873207	#NAME?	-4.73976	2.79976e-06	4.37053e-05	4.19236
ENSG00000143674	-0.626128	-1.68301	-4.73968	2.76466e-06	4.32175e-05	4.1872
ENSG00000160856	-0.597267	#NAME?	-4.73331	2.99519e-06	4.64718e-05	4.1713
ENSG00000234020	-0.671691	#NAME?	-4.73413	2.90839e-06	4.52735e-05	4.17026
ENSG00000223774	0.62463	1.72226	4.73184	2.86905e-06	4.47373e-05	4.15215
ENSG00000277427	-0.625054	#NAME?	-4.72899	3.00775e-06	4.66538e-05	4.14951
ENSG00000189068	-0.806343	#NAME?	-4.72634	3.15996e-06	4.85985e-05	4.14114
ENSG00000168743	-0.768011	2.13423	-4.72761	2.92681e-06	4.55368e-05	4.1333
ENSG00000188770	0.721534	#NAME?	4.71521	3.13188e-06	4.82304e-05	4.0817
ENSG00000247131	0.632268	#NAME?	4.71381	3.12504e-06	4.81406e-05	4.07199
ENSG00000106526	-0.586162	#NAME?	-4.71146	3.16728e-06	4.86977e-05	4.06257
ENSG00000197405	-0.588197	2.78424	-4.71075	3.16899e-06	4.87107e-05	4.05814
ENSG00000095777	-0.836754	#NAME?	-4.70242	3.48631e-06	5.29503e-05	4.03543
ENSG00000164796	0.765305	#NAME?	4.70339	3.28214e-06	5.02434e-05	4.02563
ENSG00000228058	-0.722189	#NAME?	-4.70273	3.29697e-06	5.04431e-05	4.02331
ENSG00000228962	-0.649454	#NAME?	-4.70145	3.32155e-06	5.07775e-05	4.01826
ENSG00000257514	-0.614121	#NAME?	-4.72804	4.20274e-06	6.24956e-05	4.01076
ENSG00000184292	-0.781522	#NAME?	-4.6948	3.45719e-06	5.26104e-05	3.99235
ENSG00000233817	-0.644349	#NAME?	-4.69612	4.03696e-06	6.03019e-05	3.98793
ENSG00000151789	-0.760721	-0.133193	-4.69286	3.44687e-06	5.2479e-05	3.9787
ENSG00000130487	-0.647747	#NAME?	-4.69231	3.45737e-06	5.26104e-05	3.97647
ENSG00000147138	-0.802157	#NAME?	-4.69167	4.20683e-06	6.25398e-05	3.96299
ENSG00000236511	-0.651868	#NAME?	-4.68692	4.15603e-06	6.18994e-05	3.95573
ENSG00000250771	-0.873089	#NAME?	-4.68546	3.58685e-06	5.42132e-05	3.94829
ENSG00000178789	-0.637662	#NAME?	-4.68453	3.59749e-06	5.43465e-05	3.94353
ENSG00000224592	-0.590041	#NAME?	-4.68442	3.5976e-06	5.43465e-05	3.94284
ENSG00000150275	0.825238	#NAME?	4.68158	3.63566e-06	5.48623e-05	3.92896
ENSG00000226808	-0.683933	#NAME?	-4.68058	3.68934e-06	5.55678e-05	3.92896
ENSG00000213886	-0.788153	#NAME?	-4.68074	3.67399e-06	5.53693e-05	3.92831
ENSG00000167580	-0.627507	#NAME?	-4.67154	4.42009e-06	6.53124e-05	3.89519
ENSG00000272398	0.633167	6.03904	4.67105	3.81749e-06	5.73134e-05	3.8822
ENSG00000259236	-0.624179	#NAME?	-4.66598	3.93059e-06	5.88226e-05	3.8625
ENSG00000104918	-0.776647	#NAME?	-4.67053	4.72884e-06	6.91646e-05	3.86199
ENSG00000100012	-0.620831	#NAME?	-4.66096	4.33175e-06	6.41251e-05	3.85613
ENSG00000276851	-0.77256	#NAME?	-4.66196	4.54031e-06	6.67899e-05	3.85372
ENSG00000204252	-0.705954	3.22251	-4.66238	3.97515e-06	5.94578e-05	3.84397
ENSG00000164651	-1.12152	#NAME?	-4.65961	4.13428e-06	6.16081e-05	3.84254
ENSG00000166897	0.644788	4.65016	4.66042	4.01165e-06	5.99398e-05	3.83534
ENSG00000133135	-0.907489	#NAME?	-4.65928	4.05916e-06	6.05851e-05	3.83345
ENSG00000145491	-0.727	#NAME?	-4.65893	4.05615e-06	6.05726e-05	3.83085
ENSG00000121570	-0.618357	#NAME?	-4.65448	4.26499e-06	6.3237e-05	3.82252
ENSG00000165309	-0.852366	#NAME?	-4.65451	4.13682e-06	6.16297e-05	3.81091
ENSG00000259038	-0.690724	#NAME?	-4.64729	4.29606e-06	6.36472e-05	3.78125
ENSG00000134531	-0.644698	4.84325	-4.64813	4.24816e-06	6.30208e-05	3.78123
ENSG00000211648	-0.951652	#NAME?	-4.64204	4.65536e-06	6.8232e-05	3.7735
ENSG00000153902	-0.602056	3.71212	-4.64619	4.28668e-06	6.35418e-05	3.77271
ENSG00000172322	-0.876708	#NAME?	-4.64283	4.43582e-06	6.55103e-05	3.76653
ENSG00000107485	-0.751844	#NAME?	-4.64368	4.36658e-06	6.45897e-05	3.76519
ENSG00000183644	-0.781093	#NAME?	-4.64072	4.52749e-06	6.66362e-05	3.76104
ENSG00000257920	-0.65393	#NAME?	-4.64253	5.30652e-06	7.65762e-05	3.75353
ENSG00000163508	-0.694335	#NAME?	-4.63865	4.53656e-06	6.67522e-05	3.74972
ENSG00000245164	-0.618631	#NAME?	-4.63777	4.51164e-06	6.64378e-05	3.74193
ENSG00000183346	-0.635052	#NAME?	-4.63806	4.45366e-06	6.57392e-05	3.73729
ENSG00000229588	-0.765736	#NAME?	-4.63305	4.93143e-06	7.17165e-05	3.73707
ENSG00000270933	-0.756423	#NAME?	-4.63241	4.88674e-06	7.12142e-05	3.73458
ENSG00000121552	-0.838089	#NAME?	-4.63621	4.5207e-06	6.65537e-05	3.73245
ENSG00000236354	-0.611862	#NAME?	-4.62913	5.01287e-06	7.27501e-05	3.71999
ENSG00000236045	-0.588486	#NAME?	-4.62531	5.3636e-06	7.72674e-05	3.69929
ENSG00000223838	-0.628157	#NAME?	-4.64999	6.09753e-06	8.64355e-05	3.67292
ENSG00000140873	-1.0448	#NAME?	-4.61977	4.92757e-06	7.16895e-05	3.6655
ENSG00000128713	-1.92492	#NAME?	-4.642	6.1262e-06	8.67982e-05	3.66351
ENSG00000178734	-0.843042	#NAME?	-4.61576	5.74505e-06	8.2133e-05	3.65349
ENSG00000216490	-0.606587	#NAME?	-4.61753	4.90484e-06	7.14223e-05	3.64817
ENSG00000116147	0.649757	7.13454	4.61612	4.9283e-06	7.16895e-05	3.64103
ENSG00000055957	-0.610837	#NAME?	-4.61116	5.26694e-06	7.60638e-05	3.63714
ENSG00000253557	-0.65811	#NAME?	-4.61213	5.84656e-06	8.33409e-05	3.63572
ENSG00000173705	0.800416	3.66797	4.61398	4.97736e-06	7.23094e-05	3.63168
ENSG00000246350	-0.61315	#NAME?	-4.6043	5.99371e-06	8.50713e-05	3.60623
ENSG00000100985	-0.930255	#NAME?	-4.60791	5.12328e-06	7.41691e-05	3.60573
ENSG00000261678	0.867394	3.58989	4.60659	5.15012e-06	7.45144e-05	3.59947
ENSG00000112041	-0.635852	#NAME?	-4.60062	5.64758e-06	8.09293e-05	3.59859
ENSG00000107159	-0.62125	#NAME?	-4.60415	5.21302e-06	7.53238e-05	3.58934
ENSG00000248693	-0.88385	#NAME?	-4.60894	6.569e-06	9.24188e-05	3.58051
ENSG00000261488	-0.683049	#NAME?	-4.59626	6.07386e-06	8.61435e-05	3.57933
ENSG00000211714	-0.641177	#NAME?	-4.61711	6.84837e-06	9.59165e-05	3.56111
ENSG00000250305	-0.696371	0.498074	-4.59241	5.49843e-06	7.90205e-05	3.53772
ENSG00000135374	-0.732042	#NAME?	-4.58507	6.29444e-06	8.88455e-05	3.53445
ENSG00000268555	-0.750953	#NAME?	-4.58462	5.77315e-06	8.24322e-05	3.51151
ENSG00000260850	-0.689255	#NAME?	-4.58125	6.06098e-06	8.59825e-05	3.51016
ENSG00000180178	-0.70289	#NAME?	-4.57538	6.45203e-06	9.09326e-05	3.48953
ENSG00000009694	-0.630018	1.21721	-4.57748	5.8891e-06	8.38884e-05	3.47297
ENSG00000120075	-1.03917	#NAME?	-4.57094	7.0492e-06	9.83611e-05	3.46312
ENSG00000117215	-0.599455	#NAME?	-4.57218	6.16552e-06	8.72231e-05	3.46177
ENSG00000273983	-0.801787	#NAME?	-4.5629	7.34096e-06	0.000101825	3.43346
ENSG00000227825	-0.662367	#NAME?	-4.56673	6.18963e-06	8.74761e-05	3.42669
ENSG00000163600	-0.776774	#NAME?	-4.55538	7.18315e-06	0.00010006	3.40829
ENSG00000102271	-0.615873	2.44972	-4.56193	6.32461e-06	8.92264e-05	3.40568
ENSG00000229403	-0.652966	#NAME?	-4.56002	6.46155e-06	9.1044e-05	3.40516
ENSG00000188523	-0.751326	0.044804	-4.56013	6.37688e-06	8.98961e-05	3.39792
ENSG00000249610	-0.74731	#NAME?	-4.54977	7.02765e-06	9.81092e-05	3.37752
ENSG00000204764	0.590862	0.185192	4.55301	6.58817e-06	9.26592e-05	3.36718
ENSG00000126778	0.790844	1.4875	4.54981	6.68539e-06	9.38916e-05	3.35337
ENSG00000205810	0.704091	#NAME?	4.54764	6.76583e-06	9.48551e-05	3.34544
ENSG00000111057	-0.729146	#NAME?	-4.54742	6.76419e-06	9.48551e-05	3.34366
ENSG00000218052	-0.714289	#NAME?	-4.54416	6.89738e-06	9.64584e-05	3.33271
ENSG00000230062	-0.744475	#NAME?	-4.53764	7.49484e-06	0.000103601	3.32724
ENSG00000183032	0.595701	#NAME?	4.54043	6.99489e-06	9.77248e-05	3.31476
ENSG00000259530	-0.642388	#NAME?	-4.54293	8.96375e-06	0.000121424	3.29994
ENSG00000163364	-0.759927	#NAME?	-4.53087	7.30038e-06	0.000101387	3.27311
ENSG00000130176	-0.65456	0.297648	-4.5267	7.42831e-06	0.000102858	3.25404
ENSG00000248801	-0.823087	#NAME?	-4.52367	7.56535e-06	0.000104498	3.24425
ENSG00000117560	-0.683308	#NAME?	-4.51677	8.43807e-06	0.00011508	3.2437
ENSG00000266709	-0.657852	#NAME?	-4.51509	8.23385e-06	0.000112596	3.22987
ENSG00000211710	-0.74331	#NAME?	-4.56087	1.01338e-05	0.000134929	3.21845
ENSG00000203747	-0.641504	5.10349	-4.51729	7.75284e-06	0.000106832	3.21374
ENSG00000244731	-0.659657	2.80039	-4.517	7.76326e-06	0.000106916	3.21248
ENSG00000163792	-0.836138	#NAME?	-4.51354	8.02278e-06	0.000110058	3.20915
ENSG00000211815	-0.615005	#NAME?	-4.50684	9.39228e-06	0.000126375	3.19719
ENSG00000188803	-0.880313	2.61751	-4.5117	7.95215e-06	0.000109169	3.18982
ENSG00000275358	-0.74008	#NAME?	-4.49787	8.96775e-06	0.000121449	3.15965
ENSG00000260135	-0.94285	#NAME?	-4.49742	9.97552e-06	0.000133169	3.15747
ENSG00000187867	-0.604114	1.18607	-4.50279	8.28021e-06	0.00011312	3.15174
ENSG00000090382	-0.7709	2.73011	-4.4972	8.49256e-06	0.000115795	3.12788
ENSG00000070159	-0.828573	-0.996205	-4.49666	8.51322e-06	0.000116021	3.12559
ENSG00000151790	-0.62804	#NAME?	-4.4956	8.55733e-06	0.000116497	3.12141
ENSG00000237813	-0.589933	#NAME?	-4.54623	1.12899e-05	0.000148386	3.11896
ENSG00000223486	-0.67868	#NAME?	-4.48822	9.27795e-06	0.000124972	3.11642
ENSG00000139572	-0.627139	#NAME?	-4.49367	8.64259e-06	0.000117499	3.1141
ENSG00000173110	-0.693117	1.43682	-4.49146	8.71593e-06	0.000118352	3.10343
ENSG00000178602	-0.881612	#NAME?	-4.48672	8.9768e-06	0.000121513	3.08942
ENSG00000235947	-0.723163	#NAME?	-4.49429	1.14588e-05	0.000150219	3.08527
ENSG00000258107	-0.752938	#NAME?	-4.47826	9.92581e-06	0.0001326	3.08043
ENSG00000233521	-0.965065	#NAME?	-4.47712	1.23069e-05	0.000159955	3.01968
ENSG00000149573	-0.622491	-0.626592	-4.46822	9.67905e-06	0.000129612	3.00473
ENSG00000231660	-0.66695	#NAME?	-4.46645	1.22574e-05	0.000159386	3.0042
ENSG00000232879	-0.919425	#NAME?	-4.61085	1.18023e-05	0.00015429	3.00255
ENSG00000205361	-0.653989	#NAME?	-4.45903	1.06453e-05	0.000141003	2.99716
ENSG00000184613	-0.758891	4.12491	-4.46587	9.78181e-06	0.000130832	2.99479
ENSG00000198203	-0.8014	#NAME?	-4.46373	9.93082e-06	0.000132604	2.99028
ENSG00000214688	-0.881135	#NAME?	-4.46337	9.90405e-06	0.000132341	2.98513
ENSG00000134339	-0.787395	#NAME?	-4.45519	1.09311e-05	0.000144312	2.9834
ENSG00000204287	-0.662476	8.54846	-4.46086	1.00049e-05	0.000133466	2.97356
ENSG00000114204	-0.601657	0.532061	-4.46003	1.00421e-05	0.000133898	2.97007
ENSG00000214290	-0.651772	2.26728	-4.45966	1.00589e-05	0.000134059	2.96849
ENSG00000230646	-0.620873	#NAME?	-4.45151	1.10409e-05	0.000145454	2.96709
ENSG00000251144	0.77698	#NAME?	4.43904	1.22428e-05	0.000159233	2.92244
ENSG00000136235	-0.731951	3.40642	-4.44535	1.07261e-05	0.00014194	2.90805
ENSG00000167419	0.701133	#NAME?	4.44478	1.07575e-05	0.000142288	2.90597
ENSG00000227835	-0.666403	#NAME?	-4.43043	1.2407e-05	0.000161036	2.88867
ENSG00000101323	-0.741203	#NAME?	-4.42776	1.42673e-05	0.000181732	2.86078
ENSG00000230040	-0.806523	#NAME?	-4.42205	1.32347e-05	0.000170241	2.85688
ENSG00000205038	-0.646897	#NAME?	-4.42395	1.25756e-05	0.000162845	2.85462
ENSG00000170162	-1.14881	#NAME?	-4.41762	1.39877e-05	0.000178699	2.83386
ENSG00000280485	-0.629501	#NAME?	-4.41842	1.2737e-05	0.000164706	2.83045
ENSG00000225964	-0.603954	#NAME?	-4.42423	1.18515e-05	0.000154826	2.82396
ENSG00000120068	-1.54979	#NAME?	-4.42486	1.52526e-05	0.000192201	2.81787
ENSG00000242902	-0.612486	#NAME?	-4.41478	1.44577e-05	0.000183741	2.81714
ENSG00000026559	-0.77408	#NAME?	-4.41673	1.21987e-05	0.000158733	2.78837
ENSG00000158104	-0.775262	-0.986747	-4.41645	1.22048e-05	0.000158775	2.78654
ENSG00000106631	-0.605516	#NAME?	-4.40638	1.33195e-05	0.000171214	2.77517
ENSG00000034239	-0.767831	#NAME?	-4.41301	1.24073e-05	0.000161036	2.77314
ENSG00000130600	-1.08409	#NAME?	-4.40549	1.29907e-05	0.000167567	2.75242
ENSG00000004846	-0.700542	#NAME?	-4.39898	1.6091e-05	0.000201488	2.74349
ENSG00000275710	-0.718727	#NAME?	-4.40341	1.67375e-05	0.000208605	2.73907
ENSG00000198491	-0.742198	#NAME?	-4.39464	1.42102e-05	0.000181087	2.73131
ENSG00000256039	-0.612457	#NAME?	-4.39195	1.58413e-05	0.000198779	2.72914
ENSG00000276107	-0.592288	#NAME?	-4.3885	1.59349e-05	0.000199667	2.71713
ENSG00000143851	-0.63663	-0.389931	-4.39935	1.31694e-05	0.000169557	2.715
ENSG00000132164	-0.732789	#NAME?	-4.39214	1.36029e-05	0.000174457	2.68523
ENSG00000112175	-0.874592	#NAME?	-4.38219	1.49555e-05	0.00018887	2.68001
ENSG00000229644	-0.707482	0.644171	-4.38365	1.41195e-05	0.000180177	2.64951
ENSG00000251165	-0.657369	#NAME?	-4.37562	1.52652e-05	0.000192306	2.64816
ENSG00000145850	-0.597663	#NAME?	-4.38053	1.44113e-05	0.000183234	2.64296
ENSG00000169894	-0.686542	#NAME?	-4.3776	1.46385e-05	0.000185577	2.63313
ENSG00000231934	0.868091	#NAME?	4.36597	1.66652e-05	0.000207796	2.62426
ENSG00000277135	-0.698506	#NAME?	-4.36263	1.75933e-05	0.000217437	2.61292
ENSG00000077279	0.64913	4.20314	4.37471	1.46894e-05	0.000186053	2.61232
ENSG00000118898	-0.843361	0.183948	-4.37286	1.48095e-05	0.000187322	2.60466
ENSG00000163064	-1.27801	#NAME?	-4.36471	1.59308e-05	0.000199659	2.60026
ENSG00000199899	-0.895964	#NAME?	-4.35561	1.84347e-05	0.000226291	2.58511
ENSG00000163673	-0.765521	#NAME?	-4.36546	1.53508e-05	0.000193254	2.57719
ENSG00000135333	-0.730121	-0.0223154	-4.35753	1.58464e-05	0.000198779	2.54107
ENSG00000006555	-0.609849	#NAME?	-4.3425	1.72187e-05	0.000213655	2.49605
ENSG00000257114	-0.687871	#NAME?	-4.33396	1.86966e-05	0.000229456	2.49187
ENSG00000257894	-0.630567	#NAME?	-4.33978	1.75747e-05	0.000217341	2.491
ENSG00000175592	-0.599615	1.20653	-4.34452	1.67799e-05	0.000208901	2.4873
ENSG00000130876	-1.07807	#NAME?	-4.34065	1.7128e-05	0.000212764	2.47499
ENSG00000276822	-0.623874	#NAME?	-4.34774	2.29926e-05	0.000275553	2.46795
ENSG00000176076	-0.868412	#NAME?	-4.33849	1.72485e-05	0.000213929	2.46351
ENSG00000235013	-0.605976	#NAME?	-4.32496	2.20061e-05	0.000264953	2.45416
ENSG00000249959	-0.767844	#NAME?	-4.35267	2.36126e-05	0.00028184	2.45099
ENSG00000248596	-0.693327	0.380776	-4.33568	1.74448e-05	0.000215983	2.4508
ENSG00000232869	-0.75305	#NAME?	-4.32744	2.32542e-05	0.000278094	2.43691
ENSG00000248227	-0.848298	#NAME?	-4.31695	2.04649e-05	0.000248442	2.42493
ENSG00000151962	-0.714857	#NAME?	-4.31901	1.94454e-05	0.000237608	2.4142
ENSG00000255794	-0.636847	0.33953	-4.32325	1.84207e-05	0.00022617	2.39968
ENSG00000266256	-0.616382	#NAME?	-4.32093	1.87333e-05	0.000229806	2.39738
ENSG00000183242	-1.31973	#NAME?	-4.31466	2.44318e-05	0.000290383	2.38872
ENSG00000160224	-0.594745	#NAME?	-4.31897	1.87888e-05	0.000230436	2.3832
ENSG00000122592	-1.45295	#NAME?	-4.30037	2.26378e-05	0.000271765	2.3648
ENSG00000258867	-0.752943	#NAME?	-4.30813	2.01639e-05	0.000245213	2.362
ENSG00000136110	-0.745091	#NAME?	-4.31072	1.94781e-05	0.000237904	2.34938
ENSG00000073756	-0.656676	0.387377	-4.3093	1.95792e-05	0.000239034	2.34242
ENSG00000224957	-0.645611	#NAME?	-4.30655	1.99826e-05	0.000243271	2.34029
ENSG00000233593	-0.593622	0.362746	-4.30786	1.97028e-05	0.000240282	2.33651
ENSG00000230018	-0.643023	#NAME?	-4.30612	1.99625e-05	0.000243079	2.33555
ENSG00000175206	0.730756	4.08528	4.30689	1.9786e-05	0.000241139	2.33256
ENSG00000259660	-0.607549	#NAME?	-4.29811	2.08072e-05	0.000252043	2.30988
ENSG00000255521	-0.589795	#NAME?	-4.29686	2.07122e-05	0.000251064	2.29384
ENSG00000182329	-0.724024	#NAME?	-4.29481	2.0941e-05	0.000253408	2.28779
ENSG00000172139	-0.602228	#NAME?	-4.28044	2.39675e-05	0.00028559	2.28253
ENSG00000135824	-0.647541	0.250956	-4.29033	2.12666e-05	0.000257118	2.26484
ENSG00000180347	-0.97093	#NAME?	-4.28191	2.28531e-05	0.000274115	2.26398
ENSG00000228630	-1.98528	#NAME?	-4.29418	2.91043e-05	0.000337658	2.25734
ENSG00000238043	-0.623098	#NAME?	-4.2786	2.84802e-05	0.000331276	2.2542
ENSG00000275713	-0.797254	#NAME?	-4.26001	2.71024e-05	0.000317818	2.20738
ENSG00000155070	-0.60572	#NAME?	-4.25822	2.6948e-05	0.000316194	2.19922
ENSG00000180458	0.679799	0.216971	4.27403	2.28264e-05	0.000273912	2.19843
ENSG00000230838	-0.76197	#NAME?	-4.25229	2.94021e-05	0.000340517	2.18067
ENSG00000275395	-0.791922	3.33957	-4.26723	2.35084e-05	0.000280775	2.17082
ENSG00000145287	-0.652285	-0.912126	-4.25796	2.44706e-05	0.000290782	2.1332
ENSG00000122224	-0.613788	#NAME?	-4.25151	2.5578e-05	0.000302087	2.12674
ENSG00000134640	-0.60416	#NAME?	-4.23131	3.0265e-05	0.000349142	2.0943
ENSG00000250133	-1.29883	#NAME?	-4.23667	3.41586e-05	0.000387216	2.08714
ENSG00000106366	-0.779857	3.43663	-4.24628	2.57355e-05	0.000303738	2.08595
ENSG00000272668	-0.598367	#NAME?	-4.24408	2.59967e-05	0.000306388	2.07789
ENSG00000224184	-0.626506	#NAME?	-4.2364	2.73441e-05	0.000319983	2.06744
ENSG00000156127	-0.589082	#NAME?	-4.23898	2.65834e-05	0.000312515	2.05768
ENSG00000203446	-0.594119	#NAME?	-4.22091	3.37081e-05	0.000382727	2.05287
ENSG00000184349	-0.609409	0.905566	-4.23344	2.71984e-05	0.000318744	2.03412
ENSG00000233589	-0.775842	#NAME?	-4.21468	3.41167e-05	0.000386819	2.03238
ENSG00000196126	-0.608467	7.56637	-4.23177	2.73948e-05	0.00032051	2.02738
ENSG00000104760	-0.599001	#NAME?	-4.22906	2.77859e-05	0.000324343	2.01978
ENSG00000206199	-0.76142	#NAME?	-4.22508	2.86483e-05	0.000332886	2.01968
ENSG00000224810	-0.72415	#NAME?	-4.22137	2.95186e-05	0.000341655	2.01923
ENSG00000144820	-1.84604	#NAME?	-4.23245	3.81922e-05	0.000426226	2.01591
ENSG00000170091	0.695614	6.71042	4.22677	2.7989e-05	0.000326374	2.00727
ENSG00000164935	-0.675878	#NAME?	-4.21674	2.98358e-05	0.000344758	1.99158
ENSG00000166329	-0.593273	#NAME?	-4.19976	3.38111e-05	0.000383742	1.96268
ENSG00000230749	-0.599399	#NAME?	-4.19723	3.47393e-05	0.000393243	1.95885
ENSG00000091181	-0.696066	#NAME?	-4.20057	3.25683e-05	0.000371364	1.94428
ENSG00000267452	-0.604863	#NAME?	-4.20708	3.08378e-05	0.000355166	1.94405
ENSG00000258748	0.636969	#NAME?	4.20363	3.14429e-05	0.000360876	1.93591
ENSG00000265555	-0.678866	#NAME?	-4.20035	4.23083e-05	0.000466505	1.91677
ENSG00000101349	0.592129	2.37251	4.20053	3.13186e-05	0.000359671	1.90197
ENSG00000142871	-0.656959	5.14793	-4.19749	3.17278e-05	0.000363694	1.88981
ENSG00000146530	-0.741531	#NAME?	-4.18241	3.57936e-05	0.000403306	1.88539
ENSG00000116194	-0.604917	1.79359	-4.19618	3.19053e-05	0.000365362	1.88458
ENSG00000251361	-0.587294	#NAME?	-4.18834	3.36056e-05	0.000381718	1.87707
ENSG00000223865	-0.591876	5.99573	-4.19124	3.25856e-05	0.000371486	1.86483
ENSG00000186115	-0.611231	#NAME?	-4.18274	3.44907e-05	0.000390665	1.85727
ENSG00000167332	-0.705284	#NAME?	-4.17295	3.73485e-05	0.000417891	1.85104
ENSG00000218358	-0.792145	#NAME?	-4.16167	4.35598e-05	0.000478612	1.82712
ENSG00000180818	-1.43807	#NAME?	-4.16039	4.06921e-05	0.000450634	1.81741
ENSG00000273771	-0.600771	#NAME?	-4.17479	3.53883e-05	0.000399323	1.81621
ENSG00000130675	0.86748	#NAME?	4.17452	3.54541e-05	0.000399963	1.81604
ENSG00000141052	-0.59471	#NAME?	-4.17355	3.53852e-05	0.000399323	1.80434
ENSG00000198178	-0.70614	#NAME?	-4.21406	4.89026e-05	0.000527203	1.79857
ENSG00000258144	-0.592743	#NAME?	-4.15204	4.45771e-05	0.00048788	1.79346
ENSG00000261934	-0.77531	1.58541	-4.16808	3.59596e-05	0.000404933	1.77259
ENSG00000267521	-0.770676	#NAME?	-4.14542	4.50063e-05	0.000491715	1.76817
ENSG00000147869	-0.739366	#NAME?	-4.14171	4.43331e-05	0.000485588	1.75309
ENSG00000241231	-0.789823	#NAME?	-4.16148	3.70577e-05	0.000415133	1.74948
ENSG00000266088	-0.630156	#NAME?	-4.14105	4.80542e-05	0.000519854	1.74899
ENSG00000249948	-0.697096	#NAME?	-4.14963	4.05192e-05	0.000449071	1.74894
ENSG00000233213	-0.735788	#NAME?	-4.1471	5.0343e-05	0.000540449	1.74583
ENSG00000248285	0.699242	#NAME?	4.15393	3.85246e-05	0.000429254	1.72925
ENSG00000182223	-0.679453	#NAME?	-4.12958	4.73771e-05	0.000513221	1.71526
ENSG00000263709	-0.731007	#NAME?	-4.13676	5.15051e-05	0.000551132	1.71417
ENSG00000241527	0.659392	#NAME?	4.15023	3.88991e-05	0.000432997	1.70627
ENSG00000153789	-0.940267	#NAME?	-4.12906	4.73956e-05	0.000513323	1.70538
ENSG00000037965	-1.29508	#NAME?	-4.12673	4.96017e-05	0.000533463	1.69567
ENSG00000196420	-0.615211	#NAME?	-4.12791	4.63906e-05	0.000503994	1.69351
ENSG00000081248	-0.60678	#NAME?	-4.14589	3.95597e-05	0.000439565	1.6869
ENSG00000211721	-0.586244	#NAME?	-4.12366	5.2575e-05	0.000561617	1.67921
ENSG00000244681	-0.996302	#NAME?	-4.12105	4.86582e-05	0.000525275	1.67467
ENSG00000138115	-0.62431	#NAME?	-4.13576	4.15389e-05	0.000459103	1.65599
ENSG00000073734	-0.732298	#NAME?	-4.11624	4.82633e-05	0.000521614	1.64502
ENSG00000236213	-0.596001	#NAME?	-4.1551	5.83711e-05	0.000614874	1.64445
ENSG00000170454	-0.941763	#NAME?	-4.10622	5.18372e-05	0.000554263	1.61731
ENSG00000211640	-1.18438	#NAME?	-4.09652	5.92514e-05	0.000623094	1.57499
ENSG00000103569	-0.683839	#NAME?	-4.11436	4.52284e-05	0.000493757	1.56459
ENSG00000250946	-0.671004	#NAME?	-4.10355	4.83486e-05	0.000522334	1.55209
ENSG00000234362	-0.669135	#NAME?	-4.08871	5.4895e-05	0.000583071	1.54475
ENSG00000188064	0.72054	3.24839	4.1095	4.60413e-05	0.000500878	1.54143
ENSG00000267714	-0.791101	#NAME?	-4.09543	5.05075e-05	0.000541904	1.53158
ENSG00000162598	-0.787482	#NAME?	-4.10164	4.81128e-05	0.000520287	1.52761
ENSG00000272511	-0.632214	#NAME?	-4.10463	4.70026e-05	0.000510149	1.52284
ENSG00000228549	-0.614764	#NAME?	-4.09893	4.86286e-05	0.000525056	1.51624
ENSG00000170775	-0.627892	#NAME?	-4.10064	4.77951e-05	0.000517351	1.50721
ENSG00000211668	-1.24313	#NAME?	-4.07663	6.48525e-05	0.000674915	1.49914
ENSG00000268560	-0.615007	#NAME?	-4.0714	6.19539e-05	0.000647873	1.49359
ENSG00000134460	-0.848742	#NAME?	-4.08683	5.17935e-05	0.000553901	1.48611
ENSG00000125851	0.777631	3.04839	4.09504	4.89145e-05	0.00052723	1.48485
ENSG00000255528	-0.840368	#NAME?	-4.07634	6.87563e-05	0.00070819	1.47352
ENSG00000245694	-0.778994	0.929265	-4.08935	5.00909e-05	0.000537947	1.46265
ENSG00000082293	-0.698543	#NAME?	-4.08642	5.10295e-05	0.000546772	1.46166
ENSG00000131401	-0.724905	3.47131	-4.08709	5.05663e-05	0.00054243	1.45382
ENSG00000250740	-0.59948	#NAME?	-4.06092	6.67304e-05	0.000691127	1.44983
ENSG00000144488	-0.606005	#NAME?	-4.0825	5.16303e-05	0.000552367	1.43872
ENSG00000099937	-0.681335	#NAME?	-4.07669	5.33818e-05	0.000569369	1.43072
ENSG00000179930	-0.616424	#NAME?	-4.07291	5.44357e-05	0.00057885	1.42198
ENSG00000255819	0.692415	#NAME?	4.07687	5.28107e-05	0.000563813	1.41543
ENSG00000211934	-1.31593	#NAME?	-4.06187	7.4251e-05	0.000756242	1.41155
ENSG00000186191	-0.752129	#NAME?	-4.04982	6.84478e-05	0.000706049	1.40964
ENSG00000171049	-0.639396	#NAME?	-4.07266	5.39577e-05	0.000574311	1.40571
ENSG00000132465	-0.735162	#NAME?	-4.07172	5.39861e-05	0.000574504	1.39633
ENSG00000278012	0.724181	#NAME?	4.06458	5.62935e-05	0.000595558	1.38802
ENSG00000254211	-0.640136	#NAME?	-4.06783	5.48369e-05	0.000582565	1.38027
ENSG00000246084	-0.594661	#NAME?	-4.04	7.36947e-05	0.000751924	1.37396
ENSG00000211829	-0.655246	#NAME?	-4.06353	5.60267e-05	0.000593072	1.36988
ENSG00000136231	-0.947311	#NAME?	-4.05676	5.75899e-05	0.0006079	1.34262
ENSG00000228408	-0.745656	#NAME?	-4.05624	5.75396e-05	0.000607482	1.33535
ENSG00000014257	-0.650357	#NAME?	-4.05562	5.76552e-05	0.000608474	1.33203
ENSG00000248208	-0.623074	#NAME?	-4.05344	5.82581e-05	0.000614029	1.32599
ENSG00000121898	-0.634455	0.418464	-4.05297	5.82789e-05	0.000614133	1.32125
ENSG00000182870	0.637964	2.76988	4.05231	5.84381e-05	0.000615464	1.3187
ENSG00000174343	-0.837863	#NAME?	-4.03813	6.23625e-05	0.00065166	1.27517
ENSG00000224513	-0.586284	#NAME?	-4.01777	7.21683e-05	0.000738994	1.26937
ENSG00000197587	-0.714228	#NAME?	-4.01088	7.594e-05	0.000771146	1.25675
ENSG00000223669	-0.644078	#NAME?	-4.00643	8.24931e-05	0.000827363	1.25264
ENSG00000237987	-0.918366	#NAME?	-4.00472	8.08699e-05	0.0008137	1.25113
ENSG00000165891	-0.66712	-0.892566	-4.03329	6.32197e-05	0.000659832	1.2453
ENSG00000077080	0.657031	#NAME?	4.03076	6.3901e-05	0.000665877	1.23603
ENSG00000231651	-0.625192	#NAME?	-4.01231	9.06376e-05	0.00089893	1.23534
[truncated: 394 more rows]
