# Supplementary material for: Integrated analysis of genome-wide DNA methylation and cancer-associated fibroblasts identified prognostic biomarkers and immune checkpoint blockade in lower grade gliomas
Source: Front Oncol. 2023 Jan 16;12:977251. doi: 10.3389/fonc.2022.977251 (PMC9885112; doi:10.3389/fonc.2022.977251)
Supplement: Supplementary Table 4 — DMGs in TSS200 region [file Table_4.xlsx]

## Sheet: Sheet1
Tag	logFC	AveExpr	t	P.Value	adj.P.Val	B
ENSG00000225683	-0.662074	-0.035183	-10.032	8.99958e-22	1.97424e-17	38.656
ENSG00000137221	-0.612483	-2.25134	-9.72242	1.21331e-20	1.33082e-16	36.1192
ENSG00000227432	-0.794842	-1.99861	-9.64263	2.35108e-20	1.46517e-16	35.4743
ENSG00000204241	-0.712512	-1.70848	-9.62717	2.6716e-20	1.46517e-16	35.3497
ENSG00000084112	-0.409755	-0.328988	-9.52394	6.24699e-20	2.45214e-16	34.5217
ENSG00000144230	-0.897312	-0.917825	-9.5114	6.92308e-20	2.45214e-16	34.4215
ENSG00000139445	-0.338671	0.381403	-9.49645	7.82468e-20	2.45214e-16	34.3022
ENSG00000027847	-0.32671	-0.213942	-9.44734	1.1686e-19	2.86827e-16	33.9113
ENSG00000141577	-0.345622	0.126599	-9.44648	1.17675e-19	2.86827e-16	33.9045
ENSG00000157306	-0.681757	-1.1792	-9.40372	1.66678e-19	3.65642e-16	33.5653
ENSG00000164877	-0.336675	-0.0309045	-9.3709	2.17563e-19	4.13337e-16	33.3056
ENSG00000204323	-0.441383	-0.508816	-9.36615	2.26104e-19	4.13337e-16	33.2681
ENSG00000100364	-0.363953	-1.04282	-9.33015	3.02593e-19	5.10614e-16	32.9842
ENSG00000078687	-0.425174	-0.657924	-9.26512	5.11196e-19	8.01008e-16	32.4733
ENSG00000142459	-0.282705	0.0229673	-9.2465	5.93707e-19	8.68277e-16	32.3275
ENSG00000183010	-0.295108	-1.37667	-9.23337	6.59746e-19	9.02446e-16	32.2248
ENSG00000173320	-0.279112	-0.500824	-9.21368	7.72571e-19	9.02446e-16	32.071
ENSG00000090097	-0.360288	-1.09718	-9.21354	7.73455e-19	9.02446e-16	32.0699
ENSG00000234455	-0.647407	-1.87663	-9.21186	7.83953e-19	9.02446e-16	32.0568
ENSG00000184465	-0.343064	0.20878	-9.20583	8.22761e-19	9.02446e-16	32.0097
ENSG00000141568	-0.315444	-0.322539	-9.19686	8.84006e-19	9.2345e-16	31.9398
ENSG00000225180	-0.646677	-1.56429	-9.19062	9.29237e-19	9.26576e-16	31.8911
ENSG00000103197	-0.339792	0.726543	-9.15402	1.24477e-18	1.18724e-15	31.6064
ENSG00000103365	-0.328037	-0.0271973	-9.14075	1.38372e-18	1.2478e-15	31.5033
ENSG00000129951	-0.426598	0.117008	-9.13732	1.42203e-18	1.2478e-15	31.4767
ENSG00000004468	1.02887	0.200792	9.11851	1.65173e-18	1.39362e-15	31.3309
ENSG00000168594	-0.351787	-0.596567	-9.10687	1.81193e-18	1.47216e-15	31.2407
ENSG00000160190	-0.281212	0.678657	-9.09238	2.03298e-18	1.49544e-15	31.1286
ENSG00000185359	-0.291235	-1.06279	-9.09221	2.03578e-18	1.49544e-15	31.1273
ENSG00000144847	-0.33513	0.0375369	-9.09163	2.04509e-18	1.49544e-15	31.1228
ENSG00000153187	-0.343105	-0.619533	-9.06369	2.55236e-18	1.80617e-15	30.907
ENSG00000186417	-0.398979	-1.07453	-9.0538	2.76032e-18	1.86192e-15	30.8308
ENSG00000157429	-0.34787	0.765869	-9.04897	2.86792e-18	1.86192e-15	30.7935
ENSG00000198598	-0.314626	0.112042	-9.04818	2.88578e-18	1.86192e-15	30.7875
ENSG00000133104	-0.460059	-2.58736	-9.04028	3.07197e-18	1.92542e-15	30.7266
ENSG00000155034	-0.303094	-0.428911	-9.03039	3.32158e-18	2.02278e-15	30.6505
ENSG00000253729	-0.333468	-0.741352	-9.027	3.41172e-18	2.02278e-15	30.6244
ENSG00000023171	-0.431082	-0.707876	-9.02219	3.54409e-18	2.03239e-15	30.5874
ENSG00000157693	-0.317047	0.000975706	-9.01974	3.61322e-18	2.03239e-15	30.5686
ENSG00000117480	-0.493077	-0.836672	-9.00711	3.99183e-18	2.14759e-15	30.4715
ENSG00000141837	-0.327728	-0.232837	-9.00477	4.06623e-18	2.14759e-15	30.4535
ENSG00000157954	-0.303135	-0.590798	-9.00336	4.11171e-18	2.14759e-15	30.4427
ENSG00000034152	-0.268979	-0.864651	-8.98683	4.68338e-18	2.38929e-15	30.316
ENSG00000119392	-0.563815	-1.84726	-8.98069	4.91536e-18	2.40704e-15	30.2689
ENSG00000169925	-0.361886	-1.1837	-8.9791	4.97734e-18	2.40704e-15	30.2567
ENSG00000205913	-0.343248	-0.175062	-8.97695	5.06246e-18	2.40704e-15	30.2402
ENSG00000197415	0.501673	1.1607	8.97459	5.15708e-18	2.40704e-15	30.2221
ENSG00000079308	-0.288636	0.434147	-8.97147	5.28525e-18	2.41547e-15	30.1982
ENSG00000115255	-0.28776	-0.867634	-8.96659	5.49186e-18	2.45867e-15	30.1609
ENSG00000137266	-0.291761	0.444343	-8.96287	5.65505e-18	2.4811e-15	30.1324
ENSG00000160953	-0.325816	-1.14088	-8.95914	5.82304e-18	2.50471e-15	30.1039
ENSG00000006025	-0.368771	0.553744	-8.95041	6.23661e-18	2.59238e-15	30.0371
ENSG00000182087	-0.293125	-0.459805	-8.94986	6.2632e-18	2.59238e-15	30.0329
ENSG00000012232	-0.301082	-0.957192	-8.9473	6.3907e-18	2.59616e-15	30.0133
ENSG00000156671	-0.390015	0.287539	-8.93627	6.96826e-18	2.75259e-15	29.9291
ENSG00000130734	-0.234632	-0.798728	-8.93152	7.23287e-18	2.75259e-15	29.8928
ENSG00000207955	-0.660307	-1.54099	-8.92976	7.33299e-18	2.75259e-15	29.8794
ENSG00000159363	-0.311477	-0.0978692	-8.92795	7.43821e-18	2.75259e-15	29.8655
ENSG00000090565	-0.328383	0.631643	-8.92762	7.45727e-18	2.75259e-15	29.8631
ENSG00000145819	-0.314545	-0.319683	-8.9264	7.52862e-18	2.75259e-15	29.8538
ENSG00000188368	-0.291209	-1.12286	-8.92109	7.84847e-18	2.78805e-15	29.8133
ENSG00000256925	-0.340727	-0.263997	-8.91877	7.99235e-18	2.78805e-15	29.7956
ENSG00000149554	-0.285907	-1.14987	-8.91691	8.10965e-18	2.78805e-15	29.7814
ENSG00000223501	-0.304556	-0.755322	-8.91653	8.13399e-18	2.78805e-15	29.7785
ENSG00000021762	-0.300753	-0.496559	-8.90442	8.943e-18	3.0182e-15	29.6862
ENSG00000138741	-0.336248	0.340305	-8.90155	9.14589e-18	3.0399e-15	29.6643
ENSG00000187535	-0.29556	-1.64237	-8.89732	9.45331e-18	3.09518e-15	29.6322
ENSG00000166783	-0.326549	-0.0715074	-8.89537	9.59886e-18	3.09662e-15	29.6173
ENSG00000185049	-0.287138	-0.6939	-8.88943	1.00546e-17	3.15558e-15	29.5721
ENSG00000213398	-0.515477	-0.613799	-8.88843	1.01331e-17	3.15558e-15	29.5646
ENSG00000166682	-0.719256	-1.64918	-8.88743	1.02132e-17	3.15558e-15	29.5569
ENSG00000187609	-0.334223	-0.120237	-8.88537	1.03784e-17	3.16211e-15	29.5413
ENSG00000141639	-0.355379	0.841995	-8.88243	1.06199e-17	3.16829e-15	29.5189
ENSG00000078808	-0.331568	-0.0848185	-8.88161	1.06876e-17	3.16829e-15	29.5127
ENSG00000082684	-0.348075	-0.711245	-8.87705	1.10753e-17	3.23944e-15	29.478
ENSG00000026036	-0.382599	0.202581	-8.87466	1.12839e-17	3.25704e-15	29.4598
ENSG00000176909	-0.39652	-0.546042	-8.86581	1.20907e-17	3.44459e-15	29.3926
ENSG00000270885	-0.346924	-0.295479	-8.86354	1.23062e-17	3.46103e-15	29.3754
ENSG00000154914	-0.309833	0.540406	-8.8588	1.27699e-17	3.546e-15	29.3394
ENSG00000167930	-0.281704	-0.746207	-8.85497	1.31562e-17	3.57631e-15	29.3104
ENSG00000234616	-0.250949	0.31058	-8.85449	1.32051e-17	3.57631e-15	29.3068
ENSG00000149503	-0.305815	-0.705582	-8.84811	1.38788e-17	3.71291e-15	29.2584
ENSG00000086159	-0.296011	0.30511	-8.81649	1.77473e-17	4.58323e-15	29.019
ENSG00000113758	-0.325321	-0.217063	-8.81587	1.7833e-17	4.58323e-15	29.0143
ENSG00000144040	-0.318449	-1.0724	-8.81551	1.78834e-17	4.58323e-15	29.0116
ENSG00000104880	-0.354562	0.279178	-8.81425	1.80589e-17	4.58323e-15	29.0021
ENSG00000067606	-0.367934	0.225975	-8.81342	1.81766e-17	4.58323e-15	28.9958
ENSG00000133612	-0.338927	0.512363	-8.8099	1.86798e-17	4.65658e-15	28.9692
ENSG00000198597	-0.273527	0.183203	-8.8048	1.94345e-17	4.79027e-15	28.9306
ENSG00000125459	-0.290486	-1.0219	-8.80029	2.01253e-17	4.90542e-15	28.8966
ENSG00000204653	-0.398428	-0.863963	-8.79745	2.05743e-17	4.95976e-15	28.8752
ENSG00000126861	-0.935379	-1.17679	-8.79206	2.14516e-17	5.10825e-15	28.8345
ENSG00000168394	-0.372558	0.963195	-8.79084	2.1656e-17	5.10825e-15	28.8253
ENSG00000164880	-0.312665	-0.185685	-8.78912	2.19475e-17	5.12193e-15	28.8123
ENSG00000054654	-0.33821	-0.089985	-8.78421	2.27973e-17	5.2081e-15	28.7753
ENSG00000050820	-0.507657	-3.17146	-8.78136	2.33065e-17	5.2081e-15	28.7538
ENSG00000140464	-0.348991	0.0398151	-8.78126	2.33246e-17	5.2081e-15	28.7531
ENSG00000204351	-0.29037	-1.06725	-8.77972	2.3604e-17	5.2081e-15	28.7415
ENSG00000151498	-0.274179	-0.853108	-8.77945	2.36531e-17	5.2081e-15	28.7394
ENSG00000204371	-0.334556	0.133162	-8.77897	2.37412e-17	5.2081e-15	28.7358
ENSG00000053918	-0.291389	-0.0962017	-8.76864	2.57186e-17	5.58603e-15	28.658
ENSG00000130764	-0.314293	-0.892809	-8.75593	2.83742e-17	6.10239e-15	28.5623
ENSG00000141012	-0.347254	0.366079	-8.75382	2.88402e-17	6.1424e-15	28.5465
ENSG00000248592	-0.314916	-0.60184	-8.7483	3.00978e-17	6.28752e-15	28.5049
ENSG00000185624	-0.279651	0.262361	-8.74619	3.0592e-17	6.28752e-15	28.4891
ENSG00000114739	-0.285288	-0.91771	-8.74556	3.07409e-17	6.28752e-15	28.4844
ENSG00000196547	-0.265848	-0.232803	-8.74451	3.0992e-17	6.28752e-15	28.4764
ENSG00000111145	-0.3356	-0.302544	-8.74342	3.12544e-17	6.28752e-15	28.4682
ENSG00000171703	-0.288265	-0.656568	-8.74282	3.13997e-17	6.28752e-15	28.4637
ENSG00000172893	-0.290546	-0.962214	-8.74229	3.15279e-17	6.28752e-15	28.4598
ENSG00000197530	-0.300722	0.0850531	-8.73995	3.21032e-17	6.34458e-15	28.4422
ENSG00000135439	-0.428636	-0.440275	-8.73621	3.30421e-17	6.47183e-15	28.4141
ENSG00000103326	-0.34821	0.0442088	-8.73153	3.42566e-17	6.65032e-15	28.379
ENSG00000134308	-0.26051	-1.62542	-8.72844	3.5083e-17	6.75101e-15	28.3558
ENSG00000174915	-0.307738	-0.831179	-8.7262	3.56946e-17	6.80897e-15	28.339
ENSG00000072864	-0.340086	-0.0820271	-8.72246	3.67387e-17	6.91776e-15	28.3109
ENSG00000108669	-0.854311	-1.20005	-8.72191	3.68955e-17	6.91776e-15	28.3068
ENSG00000184220	-0.270644	-1.72631	-8.71892	3.77555e-17	7.01756e-15	28.2843
ENSG00000208009	-0.544896	-2.19122	-8.71557	3.87427e-17	7.01756e-15	28.2592
ENSG00000251369	-0.325986	-0.378204	-8.71552	3.87576e-17	7.01756e-15	28.2589
ENSG00000105426	-0.355662	0.0401707	-8.71519	3.8854e-17	7.01756e-15	28.2564
ENSG00000100399	-0.602063	-1.24435	-8.71462	3.90273e-17	7.01756e-15	28.2521
ENSG00000102606	-0.282855	-0.168086	-8.71132	4.00323e-17	7.13975e-15	28.2274
ENSG00000167123	-0.356769	0.0694781	-8.70866	4.08606e-17	7.2287e-15	28.2074
ENSG00000093010	-0.319767	-1.43694	-8.70569	4.18029e-17	7.27221e-15	28.1853
ENSG00000204564	-0.26972	-0.878115	-8.70529	4.19347e-17	7.27221e-15	28.1822
ENSG00000087460	-0.330979	-0.0606964	-8.70477	4.2101e-17	7.27221e-15	28.1783
ENSG00000232803	-0.527225	-1.07028	-8.70346	4.25282e-17	7.28861e-15	28.1685
ENSG00000183971	-0.270877	-1.08523	-8.70232	4.29043e-17	7.29606e-15	28.1599
ENSG00000175287	-0.404854	-0.545236	-8.69969	4.37804e-17	7.38207e-15	28.1403
ENSG00000131591	-0.332981	-0.355712	-8.69879	4.40831e-17	7.38207e-15	28.1336
ENSG00000188878	-0.298614	-0.777689	-8.69717	4.46355e-17	7.41794e-15	28.1215
ENSG00000132670	-0.307801	-0.714461	-8.68991	4.71997e-17	7.69653e-15	28.0671
ENSG00000085733	-0.31023	-0.503694	-8.68924	4.74432e-17	7.69653e-15	28.0621
ENSG00000138615	-0.565714	-2.24132	-8.6886	4.76767e-17	7.69653e-15	28.0573
ENSG00000204580	-0.350619	-0.93242	-8.68723	4.81804e-17	7.69653e-15	28.0471
ENSG00000174227	-0.332497	-0.168378	-8.68682	4.83357e-17	7.69653e-15	28.044
ENSG00000176845	-0.306639	-0.210083	-8.6866	4.84169e-17	7.69653e-15	28.0423
ENSG00000167969	-0.308904	0.000808364	-8.68489	4.90574e-17	7.74224e-15	28.0295
ENSG00000172530	-0.325552	-0.45581	-8.68099	5.05463e-17	7.85207e-15	28.0004
ENSG00000204469	-0.293547	-0.217949	-8.67997	5.09464e-17	7.85207e-15	27.9928
ENSG00000101311	-1.05813	-0.953748	-8.67954	5.11155e-17	7.85207e-15	27.9895
ENSG00000196923	-0.287542	-0.578518	-8.67936	5.1185e-17	7.85207e-15	27.9882
ENSG00000137106	-0.307667	-0.0445121	-8.67488	5.2978e-17	7.98399e-15	27.9547
ENSG00000141956	-0.333128	-0.0725685	-8.67487	5.29812e-17	7.98399e-15	27.9547
ENSG00000184381	-0.295749	-0.833438	-8.67449	5.31368e-17	7.98399e-15	27.9518
ENSG00000156515	-0.263314	-1.31647	-8.67102	5.45704e-17	8.10481e-15	27.9259
ENSG00000240370	-0.363911	0.428814	-8.67048	5.47968e-17	8.10481e-15	27.9219
ENSG00000166091	-0.764338	-2.26116	-8.66931	5.52887e-17	8.10481e-15	27.9132
ENSG00000133027	-0.315987	-0.250553	-8.66901	5.54188e-17	8.10481e-15	27.9109
ENSG00000225697	-0.288042	-1.06275	-8.66567	5.68586e-17	8.22382e-15	27.8859
ENSG00000072062	-0.261994	-1.02663	-8.66509	5.71116e-17	8.22382e-15	27.8816
ENSG00000229140	-0.830788	-1.99601	-8.66453	5.73572e-17	8.22382e-15	27.8774
ENSG00000188243	-0.323068	-0.577954	-8.66334	5.78826e-17	8.24527e-15	27.8686
ENSG00000106397	-0.310225	-0.671774	-8.6575	6.05316e-17	8.56697e-15	27.825
ENSG00000005486	-0.321276	0.275143	-8.65562	6.14109e-17	8.63571e-15	27.811
ENSG00000162105	-0.31965	-1.28092	-8.65452	6.19321e-17	8.65354e-15	27.8028
ENSG00000116128	-0.289829	-0.242799	-8.65207	6.31062e-17	8.76178e-15	27.7845
ENSG00000115694	-0.278361	-0.690951	-8.64799	6.51085e-17	8.98293e-15	27.7541
ENSG00000141551	-0.331851	0.0600465	-8.64568	6.62695e-17	9.08596e-15	27.7369
ENSG00000078902	-0.319804	-0.176921	-8.64403	6.71131e-17	9.14447e-15	27.7246
ENSG00000197912	-0.303358	-0.421094	-8.64215	6.8087e-17	9.2199e-15	27.7106
ENSG00000173020	-0.302191	-0.358649	-8.63923	6.96244e-17	9.37024e-15	27.6889
ENSG00000020577	-0.345712	-0.121511	-8.63212	7.35211e-17	9.83434e-15	27.6359
ENSG00000168397	-0.341934	0.00632217	-8.62985	7.48095e-17	9.94604e-15	27.619
ENSG00000115414	-0.282673	-1.51642	-8.62882	7.53964e-17	9.96368e-15	27.6114
ENSG00000156113	-0.325289	-0.0377982	-8.62775	7.60206e-17	9.98601e-15	27.6034
ENSG00000140688	-0.319093	-0.344699	-8.62231	7.92471e-17	1.0268e-14	27.5629
ENSG00000050748	-0.346962	-0.100286	-8.62225	7.92829e-17	1.0268e-14	27.5625
ENSG00000071894	-0.356924	0.499473	-8.62178	7.95712e-17	1.0268e-14	27.559
ENSG00000134452	-0.315438	-0.493363	-8.61437	8.42022e-17	1.0802e-14	27.5039
ENSG00000101203	-0.424509	0.258511	-8.6135	8.47658e-17	1.08111e-14	27.4974
ENSG00000258366	-0.302051	-1.29108	-8.61185	8.58424e-17	1.08851e-14	27.4852
ENSG00000087274	-0.310089	-0.521235	-8.60995	8.70922e-17	1.09801e-14	27.4711
ENSG00000176715	-0.339862	-0.0175123	-8.60802	8.83847e-17	1.10794e-14	27.4568
ENSG00000198125	-0.242392	0.472544	-8.60499	9.04563e-17	1.12343e-14	27.4342
ENSG00000089163	-0.314922	-0.477502	-8.60472	9.06443e-17	1.12343e-14	27.4322
ENSG00000122966	-0.322597	-1.57705	-8.60272	9.20357e-17	1.13419e-14	27.4174
ENSG00000105397	-0.32719	-0.245528	-8.602	9.25468e-17	1.13419e-14	27.412
ENSG00000204634	-0.295304	-1.0621	-8.59931	9.44621e-17	1.14774e-14	27.3921
ENSG00000177084	-0.333808	-0.215534	-8.59869	9.49107e-17	1.14774e-14	27.3875
ENSG00000154856	-0.336647	0.621494	-8.59826	9.5222e-17	1.14774e-14	27.3843
ENSG00000149474	-0.347931	0.967908	-8.59728	9.59351e-17	1.15002e-14	27.377
ENSG00000131653	-0.313068	-0.450492	-8.59372	9.85778e-17	1.17527e-14	27.3506
ENSG00000118432	-0.359748	0.282894	-8.59279	9.92798e-17	1.17724e-14	27.3437
ENSG00000206611	-0.557456	-0.810412	-8.58706	1.03708e-16	1.22314e-14	27.3012
ENSG00000174444	-0.305699	-0.948811	-8.58389	1.06249e-16	1.23267e-14	27.2777
ENSG00000171811	-0.315674	0.344239	-8.58358	1.06501e-16	1.23267e-14	27.2754
ENSG00000142208	-0.33203	0.576768	-8.58328	1.06741e-16	1.23267e-14	27.2732
ENSG00000038002	-0.31311	-0.933097	-8.58287	1.07077e-16	1.23267e-14	27.2701
ENSG00000145014	-0.276656	-1.8661	-8.58256	1.07325e-16	1.23267e-14	27.2679
ENSG00000262098	-0.608605	-1.63394	-8.58076	1.08812e-16	1.24324e-14	27.2545
ENSG00000260456	-0.364696	0.872573	-8.57311	1.15338e-16	1.30879e-14	27.1978
ENSG00000128294	-0.315963	-0.550601	-8.57265	1.15743e-16	1.30879e-14	27.1944
ENSG00000127663	-0.314224	-0.434619	-8.56742	1.20441e-16	1.34157e-14	27.1557
ENSG00000129353	-0.48926	-1.07506	-8.56728	1.20573e-16	1.34157e-14	27.1546
ENSG00000188338	-0.330174	-0.318426	-8.56672	1.21089e-16	1.34157e-14	27.1505
ENSG00000111206	-0.298465	-1.05262	-8.56619	1.21574e-16	1.34157e-14	27.1466
ENSG00000105325	-0.31271	-0.887119	-8.56605	1.217e-16	1.34157e-14	27.1456
ENSG00000104980	-0.266891	-0.76297	-8.56288	1.24675e-16	1.3675e-14	27.1221
ENSG00000171105	-0.297035	-1.29666	-8.56218	1.2534e-16	1.36795e-14	27.1169
ENSG00000137216	-0.263601	-1.35801	-8.55993	1.275e-16	1.38283e-14	27.1003
ENSG00000130508	-0.346158	0.0294321	-8.55945	1.27964e-16	1.38283e-14	27.0968
ENSG00000113946	-0.30836	0.485075	-8.55627	1.31102e-16	1.40708e-14	27.0732
ENSG00000131848	-0.319403	-0.732252	-8.55503	1.32341e-16	1.40708e-14	27.0641
ENSG00000004975	-0.300964	-1.04987	-8.55485	1.32524e-16	1.40708e-14	27.0627
ENSG00000108469	-0.292158	-0.992875	-8.5546	1.32774e-16	1.40708e-14	27.0609
ENSG00000168395	-0.287756	-0.347588	-8.55091	1.36554e-16	1.43295e-14	27.0336
ENSG00000214655	-0.325083	-0.235694	-8.55036	1.37123e-16	1.43295e-14	27.0295
ENSG00000162641	-0.336633	-0.0655411	-8.54916	1.38378e-16	1.43295e-14	27.0207
ENSG00000130702	-0.328463	1.07825	-8.54908	1.38457e-16	1.43295e-14	27.0201
ENSG00000175931	-0.332007	-0.200575	-8.54906	1.3848e-16	1.43295e-14	27.0199
ENSG00000163531	-0.339757	1.22748	-8.54843	1.39148e-16	1.4331e-14	27.0153
ENSG00000175643	-0.325392	-0.501114	-8.54778	1.39837e-16	1.43346e-14	27.0105
ENSG00000115289	-0.292584	-0.929929	-8.5338	1.55493e-16	1.57654e-14	26.9072
ENSG00000119927	-0.343593	-0.0489165	-8.53347	1.55884e-16	1.57654e-14	26.9048
ENSG00000175467	-0.269174	-1.45904	-8.53334	1.5604e-16	1.57654e-14	26.9038
ENSG00000196110	-0.286502	-1.47522	-8.53281	1.5667e-16	1.57654e-14	26.8999
ENSG00000080603	-0.319608	-0.740012	-8.53088	1.58971e-16	1.58573e-14	26.8857
ENSG00000198417	1.06309	-1.40795	8.53084	1.59028e-16	1.58573e-14	26.8854
ENSG00000198561	-0.369615	0.920113	-8.53012	1.59889e-16	1.5871e-14	26.8801
ENSG00000160877	-0.304251	-0.888434	-8.52673	1.64059e-16	1.61533e-14	26.8551
ENSG00000162738	-0.30352	-1.07793	-8.52661	1.64206e-16	1.61533e-14	26.8542
ENSG00000053254	-0.349681	0.974061	-8.51837	1.74788e-16	1.71175e-14	26.7935
ENSG00000167377	-0.300093	-1.6455	-8.51758	1.75839e-16	1.71439e-14	26.7876
ENSG00000219438	-0.341417	0.0361884	-8.51567	1.78406e-16	1.73009e-14	26.7735
ENSG00000249700	-0.346517	-0.115162	-8.51521	1.79027e-16	1.73009e-14	26.7702
ENSG00000160781	-0.676929	-2.10564	-8.51444	1.80075e-16	1.73184e-14	26.7645
ENSG00000104728	-0.325527	-0.111347	-8.51392	1.80787e-16	1.73184e-14	26.7606
ENSG00000087076	-0.335545	-1.42262	-8.51236	1.82926e-16	1.74471e-14	26.7492
ENSG00000111602	-0.285342	-1.6377	-8.50787	1.89256e-16	1.79728e-14	26.7161
ENSG00000036565	-0.747828	-1.40914	-8.50535	1.92901e-16	1.81752e-14	26.6976
ENSG00000068024	-0.267847	-1.07792	-8.50482	1.93678e-16	1.81752e-14	26.6937
ENSG00000166833	-0.259612	-1.25399	-8.50468	1.93873e-16	1.81752e-14	26.6927
ENSG00000168924	-0.33793	0.0441616	-8.50316	1.96125e-16	1.82677e-14	26.6814
ENSG00000149609	-0.34815	0.72515	-8.50289	1.96525e-16	1.82677e-14	26.6795
ENSG00000197136	-0.348708	0.762265	-8.50103	1.99308e-16	1.84482e-14	26.6658
ENSG00000144152	-0.309391	0.243814	-8.4981	2.03773e-16	1.86524e-14	26.6442
ENSG00000161996	-0.305049	0.400204	-8.49805	2.03851e-16	1.86524e-14	26.6439
ENSG00000196372	-0.334106	0.00986534	-8.49791	2.04065e-16	1.86524e-14	26.6428
ENSG00000180346	-0.307299	-0.88841	-8.49697	2.05523e-16	1.87077e-14	26.6359
ENSG00000213780	-0.310288	0.407369	-8.49642	2.06385e-16	1.87085e-14	26.6319
ENSG00000100726	-0.334778	0.57646	-8.495	2.08608e-16	1.87668e-14	26.6214
ENSG00000142541	-0.300071	-0.821872	-8.49492	2.08739e-16	1.87668e-14	26.6208
ENSG00000182612	-0.296527	-0.23692	-8.49065	2.15582e-16	1.9303e-14	26.5894
ENSG00000150275	-0.577714	-3.00756	-8.48997	2.16691e-16	1.93234e-14	26.5845
ENSG00000107929	-0.346851	0.728294	-8.48908	2.18155e-16	1.93752e-14	26.5779
ENSG00000116691	-0.288285	-1.49202	-8.48641	2.22612e-16	1.96298e-14	26.5582
ENSG00000107020	-0.332067	-0.0380146	-8.48582	2.23598e-16	1.96298e-14	26.5539
ENSG00000237352	0.913777	1.17151	8.48576	2.23707e-16	1.96298e-14	26.5535
ENSG00000184271	-0.310675	1.22467	-8.4822	2.29795e-16	2.0031e-14	26.5274
ENSG00000087087	-0.333015	0.0451731	-8.48202	2.30104e-16	2.0031e-14	26.526
ENSG00000138028	-0.312597	-1.90966	-8.48033	2.33061e-16	2.02082e-14	26.5136
ENSG00000008838	-0.298201	-0.988598	-8.47703	2.38952e-16	2.05969e-14	26.4894
ENSG00000116786	-0.301088	-0.958618	-8.4767	2.39535e-16	2.05969e-14	26.487
ENSG00000064545	-0.292154	-1.04977	-8.47625	2.40361e-16	2.05969e-14	26.4836
ENSG00000233452	-0.350649	0.0301039	-8.47407	2.44345e-16	2.08401e-14	26.4676
ENSG00000186197	-0.309948	0.411249	-8.47317	2.46013e-16	2.08401e-14	26.461
ENSG00000241684	0.682878	0.852078	8.47315	2.46049e-16	2.08401e-14	26.4609
ENSG00000204267	-0.327379	0.381885	-8.46979	2.52374e-16	2.12936e-14	26.4362
ENSG00000112293	-0.328413	0.816931	-8.46521	2.61235e-16	2.19567e-14	26.4026
ENSG00000166402	-0.462486	-1.99499	-8.46367	2.64296e-16	2.19833e-14	26.3913
ENSG00000204394	-0.290324	-0.206505	-8.46293	2.65775e-16	2.19833e-14	26.3859
ENSG00000188916	-0.281828	-1.95417	-8.46246	2.66716e-16	2.19833e-14	26.3825
ENSG00000275342	-0.361821	0.736407	-8.46236	2.66923e-16	2.19833e-14	26.3817
ENSG00000099331	-0.330285	-0.022956	-8.46219	2.67252e-16	2.19833e-14	26.3805
ENSG00000159842	-0.261736	0.197301	-8.46204	2.67564e-16	2.19833e-14	26.3794
ENSG00000167792	-0.300672	-1.03358	-8.45759	2.76684e-16	2.26479e-14	26.3468
ENSG00000179967	-0.378516	0.311773	-8.45082	2.91158e-16	2.3744e-14	26.2972
ENSG00000163872	-0.306813	-0.89607	-8.44996	2.93059e-16	2.38105e-14	26.2909
ENSG00000140992	-0.233988	-0.441361	-8.44882	2.9559e-16	2.39275e-14	26.2825
ENSG00000076201	-0.258099	-0.985797	-8.44459	3.0514e-16	2.46098e-14	26.2516
ENSG00000165801	-0.305642	-0.9502	-8.44231	3.10427e-16	2.49444e-14	26.2349
ENSG00000164713	-0.289819	-0.719311	-8.44181	3.11597e-16	2.49471e-14	26.2312
ENSG00000205336	-0.350256	-0.158638	-8.44083	3.13917e-16	2.50415e-14	26.224
ENSG00000134247	-0.280088	-0.502017	-8.43989	3.16145e-16	2.51278e-14	26.2171
ENSG00000096746	-0.300246	-2.0353	-8.43679	3.2359e-16	2.56267e-14	26.1945
ENSG00000133216	-0.3579	0.854589	-8.43603	3.25468e-16	2.56827e-14	26.1889
ENSG00000071051	-0.359198	0.644185	-8.43441	3.29438e-16	2.57736e-14	26.1771
ENSG00000183048	-0.348445	0.766299	-8.43421	3.29943e-16	2.57736e-14	26.1756
ENSG00000116809	-0.28155	-0.668046	-8.43413	3.30145e-16	2.57736e-14	26.175
ENSG00000108557	-0.304879	-0.944592	-8.43207	3.35304e-16	2.60835e-14	26.1599
ENSG00000142303	-0.309948	-0.225001	-8.43084	3.38409e-16	2.62321e-14	26.1509
ENSG00000125450	-0.266238	-1.14365	-8.42876	3.43754e-16	2.65526e-14	26.1357
ENSG00000141503	-0.296327	-0.940288	-8.42651	3.4961e-16	2.69102e-14	26.1193
ENSG00000104983	-0.35504	0.858491	-8.42536	3.52647e-16	2.7049e-14	26.1109
ENSG00000126934	-0.331943	0.63789	-8.42109	3.64131e-16	2.77951e-14	26.0797
ENSG00000172765	-0.29985	-0.960895	-8.42081	3.64909e-16	2.77951e-14	26.0776
ENSG00000135205	-0.309292	-0.868231	-8.41846	3.71412e-16	2.81926e-14	26.0605
ENSG00000187653	-0.370291	0.305419	-8.41661	3.76615e-16	2.84883e-14	26.0469
ENSG00000204851	-0.341104	-1.49336	-8.41615	3.77904e-16	2.84883e-14	26.0436
ENSG00000105357	-0.317911	-1.54096	-8.41364	3.85103e-16	2.89315e-14	26.0253
ENSG00000181222	-0.340717	0.309455	-8.41186	3.90279e-16	2.92203e-14	26.0123
ENSG00000205704	-0.619146	-2.33139	-8.40626	4.07033e-16	3.0371e-14	25.9714
ENSG00000163930	-0.29446	-1.44297	-8.40339	4.15901e-16	3.09275e-14	25.9504
ENSG00000156860	-0.358328	0.973165	-8.40159	4.21554e-16	3.1242e-14	25.9373
ENSG00000213023	-0.241557	-1.03241	-8.3994	4.28524e-16	3.16516e-14	25.9214
ENSG00000285693	-0.772771	-1.36323	-8.39855	4.3128e-16	3.17483e-14	25.9151
ENSG00000152254	-1.02184	-1.44079	-8.39791	4.33359e-16	3.17946e-14	25.9105
ENSG00000167548	-0.277613	-0.471904	-8.3967	4.37277e-16	3.19751e-14	25.9017
ENSG00000131584	-0.342045	-0.779822	-8.39477	4.4365e-16	3.2268e-14	25.8876
ENSG00000109920	-0.28078	-0.473332	-8.3946	4.44223e-16	3.2268e-14	25.8864
ENSG00000140548	-0.276835	-1.03536	-8.39387	4.46671e-16	3.23387e-14	25.881
ENSG00000196132	-0.840092	-1.67905	-8.39238	4.5167e-16	3.25604e-14	25.8702
ENSG00000014164	-0.324108	-0.0250428	-8.39208	4.52702e-16	3.25604e-14	25.868
ENSG00000167106	-0.574049	-1.02687	-8.39086	4.56846e-16	3.26826e-14	25.8591
ENSG00000105778	-0.303176	-0.979316	-8.39071	4.5738e-16	3.26826e-14	25.858
ENSG00000170417	-0.337551	-0.0418088	-8.38693	4.70494e-16	3.34399e-14	25.8305
ENSG00000141905	-0.313685	-0.58222	-8.38678	4.71027e-16	3.34399e-14	25.8294
ENSG00000151718	-0.315621	-0.630536	-8.38587	4.74244e-16	3.35597e-14	25.8228
ENSG00000121904	-0.260856	-0.967068	-8.38542	4.75857e-16	3.35655e-14	25.8195
ENSG00000137274	-0.291316	-1.40881	-8.38344	4.82954e-16	3.39569e-14	25.8051
ENSG00000163050	-0.297778	-0.992959	-8.38062	4.93266e-16	3.45711e-14	25.7846
ENSG00000227057	-0.268176	-1.94497	-8.37652	5.08637e-16	3.5535e-14	25.7547
ENSG00000184281	-0.340257	0.113431	-8.373	5.22219e-16	3.6368e-14	25.7291
ENSG00000204262	1.08028	0.878183	8.37228	5.25059e-16	3.64501e-14	25.7238
ENSG00000142798	-0.272375	-0.150287	-8.37083	5.30755e-16	3.67292e-14	25.7133
ENSG00000139926	-0.329543	-0.0490995	-8.3704	5.32504e-16	3.67344e-14	25.7101
ENSG00000185615	-0.319589	1.19072	-8.3632	5.61924e-16	3.86424e-14	25.6579
ENSG00000146909	-0.318557	-0.54437	-8.35926	5.78714e-16	3.96726e-14	25.6292
ENSG00000184619	-0.292405	-0.998685	-8.35732	5.87196e-16	4.01287e-14	25.6151
ENSG00000108379	0.936592	-2.88619	8.35159	6.12855e-16	4.16835e-14	25.5735
ENSG00000140391	-0.307846	-0.113833	-8.3514	6.13747e-16	4.16835e-14	25.5721
ENSG00000106266	-0.28608	-1.00799	-8.34912	6.24261e-16	4.22667e-14	25.5556
ENSG00000214553	-0.336565	-0.0475365	-8.3452	6.42788e-16	4.33872e-14	25.5271
ENSG00000157881	-0.263861	-1.437	-8.34383	6.49421e-16	4.37005e-14	25.5172
ENSG00000139915	-0.334768	-0.0274049	-8.33963	6.70067e-16	4.49518e-14	25.4867
ENSG00000264589	-0.275159	-0.415261	-8.33823	6.77112e-16	4.5286e-14	25.4766
ENSG00000096070	-0.307644	-1.22669	-8.33532	6.91964e-16	4.61386e-14	25.4555
ENSG00000198837	-0.256544	-0.977893	-8.33474	6.94945e-16	4.6197e-14	25.4513
ENSG00000120693	-0.312557	-0.166606	-8.33417	6.97908e-16	4.62538e-14	25.4472
ENSG00000077782	-0.270704	-1.18206	-8.32865	7.27267e-16	4.80544e-14	25.4071
ENSG00000104522	-0.284008	-1.11682	-8.32565	7.43713e-16	4.89232e-14	25.3854
ENSG00000149328	-0.301332	-0.259831	-8.32544	7.44876e-16	4.89232e-14	25.3838
ENSG00000180209	-0.290938	-0.192614	-8.32223	7.6287e-16	4.99555e-14	25.3606
ENSG00000083457	-0.288584	-0.0779105	-8.32168	7.66018e-16	5.00123e-14	25.3566
ENSG00000168675	-0.269113	-1.23785	-8.32093	7.70272e-16	5.01408e-14	25.3513
ENSG00000138834	-0.290436	-0.107273	-8.31879	7.82649e-16	5.06605e-14	25.3358
ENSG00000110047	-0.291096	-0.910197	-8.31876	7.82875e-16	5.06605e-14	25.3355
ENSG00000037474	-0.292118	-1.19824	-8.31679	7.94414e-16	5.1256e-14	25.3213
ENSG00000175711	-0.28297	-1.10068	-8.31475	8.0658e-16	5.18884e-14	25.3065
ENSG00000162062	-0.279342	-1.7017	-8.31363	8.13333e-16	5.21698e-14	25.2984
ENSG00000033122	-0.391476	0.759327	-8.31206	8.22867e-16	5.26275e-14	25.287
ENSG00000039650	-0.286684	-0.684159	-8.31156	8.25949e-16	5.2671e-14	25.2834
ENSG00000161714	-0.281373	-0.58134	-8.30953	8.38495e-16	5.33161e-14	25.2688
ENSG00000205476	-0.330652	-0.122984	-8.30681	8.55664e-16	5.42506e-14	25.2491
ENSG00000178950	-0.286086	-1.1309	-8.30588	8.61625e-16	5.44711e-14	25.2423
ENSG00000073169	-0.285534	-1.09273	-8.30504	8.66969e-16	5.46514e-14	25.2363
ENSG00000116871	-0.357775	0.923015	-8.30457	8.70024e-16	5.46869e-14	25.2329
ENSG00000244560	-0.349549	0.533241	-8.29866	9.09112e-16	5.69806e-14	25.1902
ENSG00000157045	-0.288573	-1.38736	-8.29798	9.1371e-16	5.71056e-14	25.1853
ENSG00000137776	-0.294295	-1.54201	-8.29659	9.23218e-16	5.75359e-14	25.1752
ENSG00000198720	-0.292335	-1.31151	-8.29504	9.3389e-16	5.80361e-14	25.164
ENSG00000128482	-0.58242	-1.97492	-8.29411	9.404e-16	5.82756e-14	25.1573
ENSG00000135686	-0.296943	-0.959341	-8.2935	9.44622e-16	5.83549e-14	25.1529
ENSG00000189077	-0.278021	-1.32211	-8.29316	9.47e-16	5.83549e-14	25.1505
ENSG00000167658	-0.27639	-1.07891	-8.29172	9.57226e-16	5.88198e-14	25.14
ENSG00000134324	-0.276898	-0.128171	-8.28735	9.88813e-16	6.0591e-14	25.1085
ENSG00000106344	-0.299155	-1.03051	-8.28423	1.01194e-15	6.18355e-14	25.086
ENSG00000224272	-0.68578	-1.90926	-8.28183	1.03013e-15	6.27722e-14	25.0687
ENSG00000109846	-0.324605	-0.791046	-8.27691	1.06845e-15	6.47577e-14	25.0332
ENSG00000166822	-0.294635	-1.52303	-8.27689	1.06862e-15	6.47577e-14	25.033
ENSG00000166012	-0.296071	-0.777879	-8.27651	1.07166e-15	6.47616e-14	25.0303
ENSG00000142002	-0.30993	-0.388972	-8.27611	1.07483e-15	6.47616e-14	25.0274
ENSG00000148935	-0.265912	-0.500015	-8.27577	1.07754e-15	6.47616e-14	25.0249
ENSG00000132003	-0.246621	-0.964991	-8.27475	1.08568e-15	6.50728e-14	25.0176
ENSG00000148090	-0.318826	-0.127071	-8.27194	1.10858e-15	6.62639e-14	24.9973
ENSG00000188582	-0.345969	0.357424	-8.27119	1.11473e-15	6.64505e-14	24.992
ENSG00000153993	-0.323775	-0.103734	-8.2707	1.11885e-15	6.65153e-14	24.9884
ENSG00000213020	-0.291601	-1.43724	-8.26972	1.12701e-15	6.67196e-14	24.9813
ENSG00000122490	-0.299831	-0.906443	-8.26955	1.12837e-15	6.67196e-14	24.9801
ENSG00000152760	0.857212	-2.39061	8.26121	1.20031e-15	7.06505e-14	24.9201
ENSG00000076356	-0.355659	0.920003	-8.2611	1.20129e-15	7.06505e-14	24.9193
ENSG00000162728	-0.529023	-1.98739	-8.26007	1.21049e-15	7.10011e-14	24.9119
ENSG00000164659	-0.307602	0.277465	-8.25911	1.21914e-15	7.10884e-14	24.9049
ENSG00000160972	-0.313722	-1.21483	-8.25902	1.21998e-15	7.10884e-14	24.9043
ENSG00000109686	-0.388686	-0.20041	-8.25883	1.2217e-15	7.10884e-14	24.9029
ENSG00000182173	-0.292856	-0.822619	-8.25642	1.24368e-15	7.1932e-14	24.8856
ENSG00000126602	-0.292638	-1.42384	-8.25627	1.24509e-15	7.1932e-14	24.8845
ENSG00000123352	-0.384212	-2.8892	-8.25616	1.24603e-15	7.1932e-14	24.8837
ENSG00000182871	-0.417315	-0.473219	-8.25318	1.27383e-15	7.33436e-14	24.8623
ENSG00000141510	-0.288103	-1.3626	-8.25114	1.29328e-15	7.42687e-14	24.8476
ENSG00000235374	-0.29056	-0.200216	-8.24971	1.307e-15	7.48609e-14	24.8373
ENSG00000131069	-0.294703	-1.08036	-8.24932	1.31076e-15	7.48807e-14	24.8345
ENSG00000272578	-0.27045	-1.64062	-8.24775	1.32615e-15	7.55631e-14	24.8232
ENSG00000089639	-0.272915	-1.4805	-8.2459	1.34437e-15	7.64028e-14	24.8099
ENSG00000140682	-0.213835	-0.109917	-8.2455	1.34841e-15	7.64341e-14	24.807
ENSG00000254718	-0.290617	-0.914785	-8.24288	1.3747e-15	7.77235e-14	24.7882
ENSG00000170004	-0.644313	-0.566039	-8.23998	1.40451e-15	7.92052e-14	24.7674
ENSG00000230074	1.14658	-2.59749	8.23785	1.42683e-15	8.02576e-14	24.752
ENSG00000132382	-0.287487	-1.41511	-8.23318	1.47696e-15	8.28648e-14	24.7185
ENSG00000277534	0.903837	0.936875	8.23231	1.48644e-15	8.31836e-14	24.7123
ENSG00000099953	0.876728	-2.38304	8.22967	1.51574e-15	8.46074e-14	24.6933
ENSG00000257315	-0.246715	-1.54724	-8.2288	1.52548e-15	8.48623e-14	24.6871
ENSG00000196557	-0.274681	-0.690381	-8.22858	1.52804e-15	8.48623e-14	24.6854
ENSG00000185163	-0.289309	-1.49853	-8.22768	1.53818e-15	8.52096e-14	24.679
ENSG00000124251	-0.260956	0.479382	-8.22681	1.54807e-15	8.55417e-14	24.6728
ENSG00000072182	-0.56982	-3.45929	-8.22607	1.55664e-15	8.57989e-14	24.6674
ENSG00000204536	-0.258929	-1.84073	-8.22505	1.56834e-15	8.62273e-14	24.6601
ENSG00000108582	-0.273862	-1.3331	-8.22349	1.58655e-15	8.70106e-14	24.6489
ENSG00000183751	-0.266523	-1.36994	-8.2231	1.59108e-15	8.70411e-14	24.6462
ENSG00000121964	-0.321848	-0.713219	-8.21881	1.64227e-15	8.96184e-14	24.6154
ENSG00000148604	-0.604473	-2.39822	-8.21832	1.64822e-15	8.97194e-14	24.6119
ENSG00000185917	-0.289707	-1.29538	-8.2175	1.65822e-15	8.9978e-14	24.606
ENSG00000169660	-0.29017	0.953756	-8.21726	1.66117e-15	8.9978e-14	24.6043
ENSG00000235169	1.42381	-1.3154	8.21586	1.67838e-15	9.06861e-14	24.5942
ENSG00000134376	-0.395702	0.167859	-8.21233	1.72271e-15	9.28529e-14	24.5689
ENSG00000147606	-0.304806	0.0461874	-8.21104	1.73918e-15	9.33448e-14	24.5597
ENSG00000139083	-0.325956	0.454463	-8.21095	1.74035e-15	9.33448e-14	24.559
ENSG00000141198	0.979372	-0.995927	8.21051	1.74596e-15	9.34173e-14	24.5559
ENSG00000199990	0.770267	-1.72893	8.20584	1.80719e-15	9.64582e-14	24.5224
ENSG00000164818	-0.269714	-0.748899	-8.20515	1.81631e-15	9.64994e-14	24.5175
ENSG00000205903	-0.294886	-0.298203	-8.20512	1.81676e-15	9.64994e-14	24.5172
ENSG00000164307	-0.335414	-0.174977	-8.20344	1.83934e-15	9.71817e-14	24.5052
ENSG00000140104	-0.288747	-0.620654	-8.20337	1.84037e-15	9.71817e-14	24.5047
ENSG00000236156	-0.6541	-1.41173	-8.20299	1.84545e-15	9.71817e-14	24.502
ENSG00000138101	-0.302234	-0.919324	-8.20286	1.84732e-15	9.71817e-14	24.501
ENSG00000123064	-0.258657	-1.21749	-8.19936	1.89549e-15	9.94769e-14	24.476
ENSG00000103056	-0.28292	-0.907961	-8.19754	1.92112e-15	1.00361e-13	24.463
ENSG00000187775	-0.346669	1.51739	-8.19751	1.92149e-15	1.00361e-13	24.4628
ENSG00000250538	0.683347	-2.7972	8.19683	1.93121e-15	1.00629e-13	24.4579
ENSG00000224897	-0.315362	-0.148167	-8.19169	2.0057e-15	1.04263e-13	24.4211
ENSG00000183018	-0.255003	-1.21538	-8.19087	2.01777e-15	1.04643e-13	24.4153
ENSG00000101361	-0.367299	0.708389	-8.18913	2.04378e-15	1.05742e-13	24.4028
ENSG00000066032	-0.283004	-1.53335	-8.18494	2.10785e-15	1.088e-13	24.3728
ENSG00000112941	-0.286085	-1.54697	-8.18284	2.14058e-15	1.1023e-13	24.3579
ENSG00000177239	-0.267534	-0.653464	-8.18103	2.16927e-15	1.11446e-13	24.3449
ENSG00000144406	-0.286907	-1.74851	-8.17886	2.20416e-15	1.12771e-13	24.3294
ENSG00000145198	-0.268009	-1.41286	-8.1787	2.20678e-15	1.12771e-13	24.3283
ENSG00000146090	-0.310676	0.994435	-8.17847	2.21049e-15	1.12771e-13	24.3266
ENSG00000105576	-0.274392	-1.59092	-8.17493	2.26875e-15	1.1536e-13	24.3013
ENSG00000173064	-0.308017	1.12538	-8.17475	2.27176e-15	1.1536e-13	24.3001
ENSG00000166924	-0.285465	-1.47665	-8.17066	2.34105e-15	1.18604e-13	24.2709
ENSG00000170579	-0.524004	0.333799	-8.16819	2.38393e-15	1.20499e-13	24.2532
ENSG00000188674	-0.691102	-2.18372	-8.16742	2.39758e-15	1.2091e-13	24.2477
ENSG00000144619	-0.654137	-2.69423	-8.16462	2.44729e-15	1.23134e-13	24.2277
ENSG00000105520	-0.22885	-0.868243	-8.16141	2.50567e-15	1.25782e-13	24.2048
ENSG00000130560	-0.317966	1.35307	-8.16062	2.52021e-15	1.26223e-13	24.1992
ENSG00000167554	-0.285668	-1.53405	-8.15879	2.55436e-15	1.27642e-13	24.1861
ENSG00000146006	-0.718643	-2.14632	-8.15684	2.59119e-15	1.28834e-13	24.1722
ENSG00000168300	-0.287321	-1.55907	-8.15661	2.59564e-15	1.28834e-13	24.1706
ENSG00000260807	-0.445011	-2.98729	-8.1566	2.59583e-15	1.28834e-13	24.1705
ENSG00000134909	-0.284987	-1.03848	-8.15599	2.60746e-15	1.29119e-13	24.1661
ENSG00000232044	-0.48473	-2.71365	-8.15313	2.66272e-15	1.31157e-13	24.1458
ENSG00000173267	-0.689762	-2.63719	-8.153	2.66529e-15	1.31157e-13	24.1448
ENSG00000175029	-0.256524	-1.10921	-8.15286	2.66795e-15	1.31157e-13	24.1439
ENSG00000141994	-0.280271	-1.15776	-8.15263	2.67253e-15	1.31157e-13	24.1422
ENSG00000260372	0.809119	1.46315	8.15159	2.69293e-15	1.31863e-13	24.1348
ENSG00000131697	-0.260534	-1.78034	-8.1506	2.71262e-15	1.32398e-13	24.1277
ENSG00000164663	-0.287099	-1.47314	-8.15043	2.71591e-15	1.32398e-13	24.1265
ENSG00000136636	-0.3001	-1.15006	-8.14975	2.72951e-15	1.32765e-13	24.1217
ENSG00000070087	-0.284039	-1.51881	-8.14846	2.75549e-15	1.33733e-13	24.1125
ENSG00000187672	-0.362602	-0.0642704	-8.14102	2.90991e-15	1.40915e-13	24.0595
ENSG00000079313	-0.33954	1.08679	-8.13999	2.93189e-15	1.41667e-13	24.0522
ENSG00000111666	-0.287104	-1.47171	-8.1395	2.94256e-15	1.4187e-13	24.0487
ENSG00000140694	-0.292731	-1.00156	-8.13702	2.99635e-15	1.44147e-13	24.0311
ENSG00000073060	-0.274091	-1.78961	-8.13661	3.00537e-15	1.44264e-13	24.0281
ENSG00000130816	-0.278058	-1.47127	-8.13594	3.02023e-15	1.44661e-13	24.0234
ENSG00000179526	-0.278104	-0.878497	-8.13506	3.03971e-15	1.45277e-13	24.0171
ENSG00000175634	-0.270423	-1.39384	-8.13138	3.12266e-15	1.48917e-13	23.9909
ENSG00000100888	-0.282589	-1.81059	-8.12909	3.1756e-15	1.51113e-13	23.9746
ENSG00000204713	-0.271647	-1.32399	-8.12756	3.21138e-15	1.52485e-13	23.9637
ENSG00000187123	-0.304603	-1.04479	-8.12692	3.22648e-15	1.52871e-13	23.9592
ENSG00000197182	-0.706014	-1.30625	-8.12505	3.27075e-15	1.54439e-13	23.9459
ENSG00000131748	-0.27804	-1.58785	-8.12493	3.27365e-15	1.54439e-13	23.9451
ENSG00000033100	-0.260454	-1.38864	-8.12407	3.29436e-15	1.54852e-13	23.9389
ENSG00000160055	-0.272699	-1.27991	-8.12398	3.29653e-15	1.54852e-13	23.9383
ENSG00000170776	-0.290595	-1.22931	-8.12104	3.36817e-15	1.57842e-13	23.9174
ENSG00000132361	-0.277144	1.00812	-8.12078	3.37456e-15	1.57842e-13	23.9156
ENSG00000130529	-0.274366	-0.998257	-8.11788	3.44694e-15	1.60884e-13	23.895
ENSG00000181523	-0.291159	-0.287252	-8.11704	3.46813e-15	1.6153e-13	23.889
ENSG00000118777	0.644766	-1.34849	8.11382	3.55082e-15	1.65031e-13	23.8661
ENSG00000257261	-0.316513	-0.199752	-8.1107	3.63258e-15	1.68473e-13	23.844
ENSG00000141959	-0.234643	-0.801372	-8.10899	3.67826e-15	1.70232e-13	23.8319
ENSG00000188869	-0.644486	-1.80246	-8.10709	3.72971e-15	1.71987e-13	23.8184
ENSG00000136295	-0.298895	0.222219	-8.10701	3.73186e-15	1.71987e-13	23.8178
ENSG00000114867	-0.248636	-0.402058	-8.10298	3.84346e-15	1.76759e-13	23.7892
ENSG00000101306	-0.553549	-1.10731	-8.1007	3.90803e-15	1.79352e-13	23.773
ENSG00000110400	-0.291078	-1.08011	-8.09917	3.95185e-15	1.80985e-13	23.7621
ENSG00000055483	-0.263568	-1.37283	-8.09831	3.97686e-15	1.81636e-13	23.756
ENSG00000207971	-0.593023	-2.71821	-8.09811	3.98263e-15	1.81636e-13	23.7546
ENSG00000182718	0.793263	-1.47019	8.09535	4.0636e-15	1.84944e-13	23.7351
ENSG00000109794	-0.282221	0.151357	-8.0942	4.09781e-15	1.85744e-13	23.7269
ENSG00000140015	-0.39492	0.53265	-8.09419	4.09811e-15	1.85744e-13	23.7268
ENSG00000186635	-0.304375	-0.241358	-8.0931	4.13084e-15	1.86842e-13	23.7191
ENSG00000066136	-0.283396	-1.24862	-8.09196	4.16541e-15	1.88018e-13	23.711
ENSG00000109991	-0.712588	-1.03362	-8.09144	4.18108e-15	1.88338e-13	23.7074
ENSG00000002822	-0.290287	0.780425	-8.08684	4.32378e-15	1.94366e-13	23.6748
ENSG00000204316	-0.25808	-1.64814	-8.0837	4.42394e-15	1.98462e-13	23.6525
ENSG00000072778	-0.242731	-1.3213	-8.08286	4.45096e-15	1.98866e-13	23.6466
ENSG00000119737	-0.636445	-0.856721	-8.08286	4.45108e-15	1.98866e-13	23.6466
ENSG00000131620	-0.319629	0.0884913	-8.08067	4.52255e-15	2.01649e-13	23.6311
ENSG00000198646	-0.275888	-1.40735	-8.08006	4.54291e-15	2.02146e-13	23.6267
ENSG00000108100	-0.33797	1.21665	-8.07688	4.64942e-15	2.06466e-13	23.6042
ENSG00000080854	-0.311623	-0.90787	-8.0759	4.68277e-15	2.07527e-13	23.5973
ENSG00000157087	-0.296097	1.27039	-8.07236	4.80485e-15	2.12508e-13	23.5723
ENSG00000245522	2.14056	-0.52636	8.07055	4.86873e-15	2.14469e-13	23.5595
ENSG00000246273	2.14056	-0.52636	8.07055	4.86873e-15	2.14469e-13	23.5595
ENSG00000100416	-0.282477	-1.56631	-8.06937	4.91072e-15	2.15885e-13	23.5511
ENSG00000197603	-0.330603	-0.0299079	-8.06797	4.96097e-15	2.17657e-13	23.5412
ENSG00000127616	-0.320615	0.982947	-8.06441	5.09099e-15	2.22916e-13	23.5161
ENSG00000060237	-0.293984	-1.07013	-8.06203	5.1802e-15	2.26203e-13	23.4992
ENSG00000157483	-0.274927	-1.37511	-8.06185	5.18669e-15	2.26203e-13	23.498
ENSG00000065809	-0.294909	1.19736	-8.06027	5.24693e-15	2.28377e-13	23.4868
ENSG00000006210	-0.648675	-1.81657	-8.05909	5.29184e-15	2.29875e-13	23.4785
ENSG00000187961	-0.31257	0.386853	-8.05835	5.32065e-15	2.3067e-13	23.4732
ENSG00000160094	-0.301492	-0.981606	-8.05504	5.45004e-15	2.35814e-13	23.4499
ENSG00000115239	-0.474758	-2.11888	-8.05446	5.47323e-15	2.36351e-13	23.4458
ENSG00000161203	-0.335164	-0.477708	-8.05372	5.50276e-15	2.37159e-13	23.4405
ENSG00000152292	-0.418268	-2.94735	-8.05312	5.52691e-15	2.37724e-13	23.4363
ENSG00000132740	-0.259125	-1.89456	-8.05285	5.53753e-15	2.37724e-13	23.4344
ENSG00000173599	-0.287274	-0.678613	-8.0511	5.60856e-15	2.40303e-13	23.422
ENSG00000095713	-0.302396	1.20986	-8.04353	5.92548e-15	2.53386e-13	23.3687
ENSG00000110711	-0.26457	-2.04186	-8.04283	5.9559e-15	2.54192e-13	23.3637
ENSG00000137501	-0.301641	1.39084	-8.04186	5.99771e-15	2.55479e-13	23.3569
ENSG00000256458	-0.416933	-1.14392	-8.03834	6.15285e-15	2.6158e-13	23.3321
ENSG00000250705	-0.368832	0.562419	-8.03791	6.17217e-15	2.61794e-13	23.329
ENSG00000198563	-0.278578	-1.76868	-8.0377	6.18177e-15	2.61794e-13	23.3275
ENSG00000160191	-0.277701	-1.55477	-8.03662	6.23027e-15	2.6334e-13	23.3199
ENSG00000205268	-0.286766	-0.604767	-8.03516	6.29687e-15	2.65643e-13	23.3096
ENSG00000051180	-0.252959	-2.54748	-8.03322	6.38595e-15	2.68884e-13	23.296
ENSG00000110921	-0.276267	-2.22891	-8.03256	6.41664e-15	2.69659e-13	23.2913
ENSG00000110811	-0.272128	-1.18909	-8.03178	6.45286e-15	2.70663e-13	23.2858
ENSG00000163638	-0.261844	-1.54255	-8.03076	6.50107e-15	2.72164e-13	23.2786
ENSG00000136478	-0.28501	-1.47232	-8.03003	6.53546e-15	2.73083e-13	23.2735
ENSG00000005206	-0.236887	-1.39993	-8.0294	6.56527e-15	2.73654e-13	23.2691
ENSG00000187260	-0.240552	-0.437685	-8.02922	6.57408e-15	2.73654e-13	23.2678
ENSG00000006118	-0.236054	-1.24876	-8.02792	6.63633e-15	2.75722e-13	23.2586
ENSG00000206113	-0.283061	-1.02463	-8.0272	6.67073e-15	2.76627e-13	23.2536
ENSG00000155254	0.800691	1.29365	8.02569	6.74442e-15	2.79156e-13	23.2429
ENSG00000149527	-0.212727	0.430301	-8.02426	6.81455e-15	2.81527e-13	23.2329
ENSG00000221829	-0.289464	-1.06856	-8.0239	6.83226e-15	2.81728e-13	23.2303
ENSG00000124145	1.04145	-2.21415	8.02359	6.84798e-15	2.81846e-13	23.2281
ENSG00000100109	-0.267796	-1.97785	-8.02276	6.88893e-15	2.82503e-13	23.2223
ENSG00000251532	-0.572881	-1.85484	-8.02275	6.88969e-15	2.82503e-13	23.2222
ENSG00000244009	-0.359126	1.42249	-8.02019	7.01876e-15	2.87258e-13	23.2042
ENSG00000032444	-0.262759	-2.29543	-8.01876	7.09158e-15	2.89698e-13	23.1942
ENSG00000182095	-0.292874	-0.380959	-8.01772	7.14526e-15	2.91349e-13	23.1868
ENSG00000176619	-0.268119	-0.716326	-8.01672	7.19734e-15	2.92928e-13	23.1798
ENSG00000204590	-0.268083	-1.66078	-8.01537	7.26785e-15	2.9525e-13	23.1703
ENSG00000185345	-0.251118	-0.847631	-8.0143	7.32438e-15	2.96638e-13	23.1628
ENSG00000105290	-0.257204	-1.10684	-8.01422	7.32907e-15	2.96638e-13	23.1622
ENSG00000188315	1.25113	-0.420369	8.01276	7.40687e-15	2.99235e-13	23.1519
ENSG00000176108	-0.270943	-1.71095	-8.01175	7.46107e-15	3.0086e-13	23.1448
ENSG00000099625	-0.280229	-0.976618	-8.0115	7.47466e-15	3.0086e-13	23.1431
ENSG00000182985	-0.278312	-1.84692	-8.01125	7.48824e-15	3.0086e-13	23.1413
ENSG00000071564	-0.310881	1.16987	-8.0101	7.55085e-15	3.02821e-13	23.1332
ENSG00000151320	-0.739233	-1.88953	-8.00897	7.61255e-15	3.04293e-13	23.1253
ENSG00000222033	1.41411	-1.64534	8.00892	7.61529e-15	3.04293e-13	23.125
ENSG00000103657	-0.281144	-1.03952	-8.00781	7.67701e-15	3.06201e-13	23.1171
ENSG00000161013	-0.240542	0.897759	-8.00634	7.75922e-15	3.08919e-13	23.1068
ENSG00000167962	-0.287268	-0.706957	-8.00495	7.83778e-15	3.11146e-13	23.097
ENSG00000142347	-0.343766	0.827666	-8.00482	7.84498e-15	3.11146e-13	23.0961
ENSG00000006432	-0.289271	-1.59594	-8.00459	7.85773e-15	3.11146e-13	23.0945
ENSG00000152767	-0.289901	-0.117787	-8.0043	7.87422e-15	3.11237e-13	23.0925
ENSG00000200623	-0.707391	0.276518	-8.00368	7.90969e-15	3.12077e-13	23.0881
ENSG00000204248	0.980653	0.575727	8.00326	7.93405e-15	3.12476e-13	23.0851
ENSG00000002746	-0.275029	-1.33953	-7.99908	8.17718e-15	3.21475e-13	23.0558
ENSG00000025770	-0.259849	-1.98411	-7.99623	8.34775e-15	3.27451e-13	23.0358
ENSG00000270049	-0.239453	-2.0487	-7.99604	8.35906e-15	3.27451e-13	23.0345
ENSG00000147588	-0.698482	-1.21895	-7.99459	8.44703e-15	3.30085e-13	23.0243
ENSG00000198276	-0.319685	0.843901	-7.99444	8.4564e-15	3.30085e-13	23.0232
ENSG00000155324	-0.343814	0.588099	-7.9923	8.58814e-15	3.34632e-13	23.0082
ENSG00000151136	-0.235697	-0.755973	-7.98596	8.99056e-15	3.49691e-13	22.9637
ENSG00000249915	-0.278877	-1.68553	-7.98513	9.04499e-15	3.51186e-13	22.9579
ENSG00000131238	-0.242752	-1.45001	-7.98421	9.10501e-15	3.52892e-13	22.9514
ENSG00000166348	-0.506108	-3.18236	-7.98334	9.16261e-15	3.54498e-13	22.9453
ENSG00000138780	-0.243295	-1.5453	-7.9814	9.29183e-15	3.58864e-13	22.9317
ENSG00000105289	-0.277044	-1.1485	-7.98094	9.32253e-15	3.59417e-13	22.9285
ENSG00000157911	-0.273499	0.480438	-7.98048	9.35388e-15	3.59993e-13	22.9253
ENSG00000132334	-0.252807	-0.274567	-7.97776	9.53905e-15	3.66477e-13	22.9062
ENSG00000225595	-0.289915	-0.280037	-7.97567	9.68438e-15	3.71409e-13	22.8915
ENSG00000177156	-0.272675	-2.03933	-7.97497	9.73342e-15	3.72639e-13	22.8866
ENSG00000115657	-0.273734	-1.97931	-7.9693	1.01398e-14	3.87519e-13	22.8469
ENSG00000198752	-0.337914	1.38953	-7.96796	1.02382e-14	3.90601e-13	22.8375
ENSG00000149761	-0.267471	-2.21285	-7.96704	1.03063e-14	3.92517e-13	22.8311
ENSG00000150201	-0.248277	1.67738	-7.96274	1.06306e-14	4.04167e-13	22.801
ENSG00000179335	-0.22089	-1.2196	-7.96226	1.06674e-14	4.04864e-13	22.7976
ENSG00000177595	-0.248275	-1.54149	-7.96188	1.06966e-14	4.05269e-13	22.795
ENSG00000272540	-0.530521	-1.61161	-7.96012	1.0833e-14	4.09729e-13	22.7827
ENSG00000104824	-0.247937	-2.58052	-7.95933	1.08952e-14	4.11372e-13	22.7771
ENSG00000162510	-0.242046	-0.82095	-7.95471	1.12636e-14	4.24554e-13	22.7448
ENSG00000164961	-0.274973	-1.54961	-7.94492	1.20863e-14	4.54782e-13	22.6764
ENSG00000075651	-0.295614	0.366699	-7.94214	1.23299e-14	4.62512e-13	22.657
ENSG00000134871	-0.304846	-0.0949426	-7.9421	1.23339e-14	4.62512e-13	22.6567
ENSG00000167291	-0.31361	-1.13681	-7.94093	1.24377e-14	4.65605e-13	22.6486
ENSG00000180354	-0.274572	-1.47027	-7.93948	1.25685e-14	4.69703e-13	22.6384
ENSG00000176871	-0.317697	0.746424	-7.93693	1.28009e-14	4.77575e-13	22.6206
ENSG00000065000	-0.259872	-1.42824	-7.93577	1.29079e-14	4.80748e-13	22.6125
ENSG00000197177	-0.271158	-0.97158	-7.92991	1.34633e-14	5.00583e-13	22.5716
ENSG00000185379	-0.246378	-2.27132	-7.92927	1.35249e-14	5.01975e-13	22.5672
ENSG00000183520	-0.26192	-1.81959	-7.92905	1.35465e-14	5.01975e-13	22.5656
ENSG00000129103	-0.28317	-1.57534	-7.92394	1.40529e-14	5.19829e-13	22.53
ENSG00000153930	-0.431025	-1.11865	-7.92372	1.40757e-14	5.19829e-13	22.5284
ENSG00000135454	-0.294355	-2.10813	-7.92267	1.41813e-14	5.22307e-13	22.5212
ENSG00000167523	-0.305376	-0.653462	-7.92258	1.41904e-14	5.22307e-13	22.5205
ENSG00000242802	-0.263665	-1.50261	-7.92218	1.4232e-14	5.22962e-13	22.5177
ENSG00000161960	-0.319173	-2.25924	-7.92176	1.42747e-14	5.23653e-13	22.5148
ENSG00000162456	-0.285494	0.854435	-7.9207	1.43838e-14	5.26774e-13	22.5074
ENSG00000158315	-0.558576	-2.09649	-7.9151	1.49732e-14	5.47444e-13	22.4684
ENSG00000236048	-0.37377	0.503055	-7.91307	1.51937e-14	5.54582e-13	22.4542
ENSG00000130193	-0.253779	-1.66864	-7.90838	1.57127e-14	5.72576e-13	22.4216
ENSG00000132330	-0.243065	-1.80296	-7.90438	1.61703e-14	5.8827e-13	22.3937
ENSG00000145920	-0.351483	-1.89954	-7.90396	1.62186e-14	5.89053e-13	22.3908
ENSG00000186814	-0.238667	-2.00639	-7.90121	1.65409e-14	5.99315e-13	22.3717
ENSG00000134183	-0.322024	0.00284745	-7.90109	1.65558e-14	5.99315e-13	22.3709
ENSG00000188157	-0.232465	0.238152	-7.90034	1.66451e-14	6.00904e-13	22.3656
ENSG00000011451	-0.278785	-0.355097	-7.90026	1.66545e-14	6.00904e-13	22.3651
ENSG00000180263	-0.272304	-2.07656	-7.89802	1.69239e-14	6.09223e-13	22.3495
ENSG00000265000	1.52543	-0.929754	7.89788	1.69406e-14	6.09223e-13	22.3486
ENSG00000107331	-0.31784	0.492293	-7.89614	1.71532e-14	6.15861e-13	22.3364
ENSG00000087095	-0.238632	-1.62333	-7.89442	1.73656e-14	6.2182e-13	22.3245
ENSG00000126216	-0.255534	-2.2135	-7.89434	1.73759e-14	6.2182e-13	22.3239
ENSG00000163608	-0.272525	-1.78592	-7.8927	1.75812e-14	6.28141e-13	22.3125
ENSG00000157216	-0.278075	-0.372945	-7.89043	1.78685e-14	6.37203e-13	22.2968
ENSG00000205861	-0.26458	-1.7473	-7.89017	1.79024e-14	6.37203e-13	22.2949
ENSG00000116198	-0.261151	-2.13307	-7.89002	1.7922e-14	6.37203e-13	22.2939
ENSG00000100503	-0.267411	-1.86537	-7.88525	1.85441e-14	6.58256e-13	22.2608
ENSG00000168216	-0.291966	-0.260871	-7.88217	1.89561e-14	6.71792e-13	22.2394
ENSG00000263069	-0.272089	-2.27629	-7.88083	1.91389e-14	6.76949e-13	22.2301
ENSG00000107551	-0.282021	-1.10901	-7.88065	1.91633e-14	6.76949e-13	22.2289
ENSG00000185122	-0.306609	1.04992	-7.87992	1.92646e-14	6.79435e-13	22.2237
ENSG00000122986	0.921939	-1.06492	7.87926	1.93553e-14	6.81537e-13	22.2192
ENSG00000141519	-0.266535	-1.74257	-7.87785	1.9551e-14	6.87324e-13	22.2094
ENSG00000140443	-0.333971	1.30187	-7.87643	1.97503e-14	6.93218e-13	22.1996
ENSG00000105298	-0.274575	-1.48416	-7.87514	1.99343e-14	6.98559e-13	22.1906
ENSG00000269113	-0.292684	-0.259618	-7.8734	2.01837e-14	7.06173e-13	22.1785
ENSG00000272602	-0.397612	-0.665419	-7.87239	2.03299e-14	7.09209e-13	22.1715
ENSG00000167635	-0.253836	-1.55452	-7.87235	2.03352e-14	7.09209e-13	22.1712
ENSG00000144868	-0.28928	-1.82401	-7.87068	2.05787e-14	7.16563e-13	22.1597
ENSG00000026025	0.701892	-1.47701	7.87012	2.06625e-14	7.1834e-13	22.1557
ENSG00000153113	0.825052	-2.65804	7.8694	2.07681e-14	7.2087e-13	22.1508
ENSG00000164776	-0.564688	-2.94099	-7.86721	2.10958e-14	7.31089e-13	22.1356
ENSG00000109320	-0.281925	-1.45864	-7.8669	2.11429e-14	7.31534e-13	22.1334
ENSG00000224924	-0.609674	-1.93567	-7.86668	2.11754e-14	7.31534e-13	22.1319
ENSG00000180902	-0.330718	0.826008	-7.86428	2.15423e-14	7.43039e-13	22.1153
ENSG00000188958	-0.371821	-1.94407	-7.8603	2.21617e-14	7.63205e-13	22.0877
ENSG00000131386	-0.609051	-2.78134	-7.85861	2.24319e-14	7.71299e-13	22.076
ENSG00000099949	-0.264696	-1.84639	-7.85551	2.29324e-14	7.87274e-13	22.0546
ENSG00000171735	-0.243671	-2.36942	-7.85447	2.31038e-14	7.90741e-13	22.0473
ENSG00000173464	-0.281548	-0.235648	-7.85446	2.31055e-14	7.90741e-13	22.0473
ENSG00000140983	-0.284048	-1.79465	-7.85299	2.33494e-14	7.97844e-13	22.0371
ENSG00000099364	-0.279393	-0.230127	-7.85253	2.34259e-14	7.99212e-13	22.0339
ENSG00000153317	-0.29298	-0.790339	-7.85098	2.36857e-14	8.0682e-13	22.0232
ENSG00000083807	-0.242558	-0.168619	-7.84928	2.39756e-14	8.15431e-13	22.0114
ENSG00000268564	-0.550602	-1.70193	-7.84799	2.4196e-14	8.21653e-13	22.0025
ENSG00000260664	-0.691487	-2.98477	-7.84457	2.47934e-14	8.4064e-13	21.9788
ENSG00000110046	-0.267874	-1.99991	-7.84396	2.49006e-14	8.4297e-13	21.9746
ENSG00000008311	-0.271485	-2.0432	-7.84272	2.51228e-14	8.4918e-13	21.966
ENSG00000204256	-0.272961	-2.17382	-7.84246	2.51691e-14	8.49438e-13	21.9642
ENSG00000230873	1.12533	-1.19039	7.84101	2.54294e-14	8.56906e-13	21.9542
ENSG00000189167	-0.268846	-1.56571	-7.83755	2.60644e-14	8.76954e-13	21.9303
ENSG00000272888	-0.521278	-2.58657	-7.83597	2.63589e-14	8.85505e-13	21.9194
ENSG00000115286	-0.246666	-1.8721	-7.8348	2.65805e-14	8.91583e-13	21.9113
ENSG00000079841	-0.223913	-0.657913	-7.8336	2.68078e-14	8.97838e-13	21.903
ENSG00000105127	-0.262924	-1.58946	-7.83297	2.69294e-14	9.00535e-13	21.8986
ENSG00000131477	-0.20463	-1.09244	-7.8326	2.69993e-14	9.01498e-13	21.8961
ENSG00000103168	-0.308568	-0.247325	-7.83223	2.70702e-14	9.02492e-13	21.8935
ENSG00000172613	-0.250695	-2.23831	-7.83104	2.73011e-14	9.08807e-13	21.8853
ENSG00000042286	0.918001	0.270328	7.83003	2.74978e-14	9.13969e-13	21.8783
ENSG00000072609	-0.347123	0.155569	-7.82491	2.85174e-14	9.46426e-13	21.843
ENSG00000132612	-0.307201	0.408356	-7.82372	2.8761e-14	9.53066e-13	21.8347
ENSG00000108061	-0.277691	-2.19516	-7.82318	2.88699e-14	9.5518e-13	21.8311
ENSG00000104866	-0.279266	-1.97417	-7.82279	2.89515e-14	9.5518e-13	21.8283
ENSG00000204427	-0.24457	-2.15239	-7.82277	2.89554e-14	9.5518e-13	21.8282
ENSG00000163565	0.898128	-1.89103	7.82187	2.91413e-14	9.59869e-13	21.822
ENSG00000157870	-0.273762	-1.86543	-7.82104	2.93145e-14	9.64128e-13	21.8162
ENSG00000179630	1.08929	-1.00236	7.81965	2.96044e-14	9.72204e-13	21.8067
ENSG00000091656	-0.286222	-1.86712	-7.81618	3.03445e-14	9.93617e-13	21.7827
ENSG00000125755	-0.257618	-2.12576	-7.81617	3.03471e-14	9.93617e-13	21.7826
ENSG00000109339	-0.258614	-2.25537	-7.8151	3.05785e-14	9.9926e-13	21.7753
ENSG00000280202	-0.641958	-1.58425	-7.81492	3.06172e-14	9.9926e-13	21.774
ENSG00000250198	-0.804924	-1.46116	-7.81474	3.0656e-14	9.9926e-13	21.7728
ENSG00000131943	-0.282037	-0.280921	-7.81309	3.10183e-14	1.00957e-12	21.7614
ENSG00000198876	-0.279223	-1.2748	-7.81212	3.12312e-14	1.01499e-12	21.7548
ENSG00000171720	-0.265269	-2.20368	-7.81067	3.15544e-14	1.02332e-12	21.7448
ENSG00000253230	-0.253238	-1.56355	-7.81056	3.15808e-14	1.02332e-12	21.744
ENSG00000255292	-0.266707	-1.74807	-7.80928	3.18673e-14	1.03108e-12	21.7352
ENSG00000204655	-0.370177	0.369491	-7.80597	3.26272e-14	1.05411e-12	21.7123
ENSG00000196236	-0.270611	-1.45175	-7.8029	3.33439e-14	1.07568e-12	21.6912
ENSG00000172296	1.00979	-2.59058	7.80006	3.40244e-14	1.09603e-12	21.6716
ENSG00000006715	-0.269458	-1.54267	-7.79853	3.4394e-14	1.10631e-12	21.6611
ENSG00000185324	-0.28973	-1.73878	-7.79825	3.44626e-14	1.10689e-12	21.6592
ENSG00000090621	-0.282876	-1.4197	-7.79049	3.64128e-14	1.16782e-12	21.6058
ENSG00000131187	-0.228721	-1.48977	-7.78842	3.69514e-14	1.18336e-12	21.5915
ENSG00000148737	-0.257007	-1.96343	-7.78781	3.71123e-14	1.18678e-12	21.5873
ENSG00000127586	-0.301183	-1.2662	-7.78706	3.73087e-14	1.19133e-12	21.5822
ENSG00000221978	-0.27709	-2.19723	-7.78647	3.74643e-14	1.19333e-12	21.5781
ENSG00000159461	-0.268105	-0.264475	-7.78641	3.74803e-14	1.19333e-12	21.5777
ENSG00000048991	-0.232662	-2.36286	-7.78565	3.76844e-14	1.19809e-12	21.5725
ENSG00000146267	-0.257813	-0.989243	-7.77804	3.97716e-14	1.26262e-12	21.5201
ENSG00000078018	-0.371532	-2.80324	-7.77319	4.11595e-14	1.30479e-12	21.4869
ENSG00000135063	0.720569	1.02159	7.77235	4.14053e-14	1.31069e-12	21.4811
ENSG00000175166	-0.266786	-1.89691	-7.76969	4.21924e-14	1.33368e-12	21.4628
ENSG00000052126	-0.269476	-1.10782	-7.76267	4.43381e-14	1.39949e-12	21.4147
ENSG00000143036	1.08253	-2.30124	7.75928	4.54142e-14	1.43139e-12	21.3914
ENSG00000104872	-0.255717	-1.78324	-7.75789	4.58612e-14	1.44341e-12	21.3819
ENSG00000180332	-0.963625	-1.82972	-7.75735	4.60367e-14	1.44686e-12	21.3782
ENSG00000167967	-0.24901	-2.50238	-7.75538	4.66824e-14	1.46505e-12	21.3647
ENSG00000237750	-0.674746	-2.285	-7.75476	4.68881e-14	1.46941e-12	21.3604
ENSG00000167107	1.01792	-1.72977	7.7538	4.72071e-14	1.47729e-12	21.3538
ENSG00000140265	-0.255505	-1.77624	-7.75305	4.74575e-14	1.48301e-12	21.3487
ENSG00000153046	-0.248129	-0.546349	-7.75144	4.79992e-14	1.49781e-12	21.3377
ENSG00000140829	-0.257453	-1.68755	-7.75031	4.83845e-14	1.50769e-12	21.3299
ENSG00000196220	-0.259271	-2.42611	-7.74717	4.94678e-14	1.53926e-12	21.3084
ENSG00000157150	-0.596667	-2.23729	-7.74516	5.01752e-14	1.55906e-12	21.2946
ENSG00000111052	0.661906	-1.26688	7.73658	5.33063e-14	1.654e-12	21.2359
ENSG00000168036	-0.286434	-1.47399	-7.7351	5.38641e-14	1.66895e-12	21.2258
ENSG00000063015	-0.375825	-3.42092	-7.73028	5.57272e-14	1.72424e-12	21.1928
ENSG00000122641	-0.236925	0.409087	-7.72958	5.6001e-14	1.72821e-12	21.1881
ENSG00000126778	1.00849	-1.13908	7.72955	5.60129e-14	1.72821e-12	21.1879
ENSG00000117507	0.576963	2.33671	7.72848	5.6439e-14	1.73799e-12	21.1805
ENSG00000197102	-0.333228	1.09745	-7.72835	5.64884e-14	1.73799e-12	21.1796
ENSG00000204410	-0.260045	-1.72772	-7.72687	5.70817e-14	1.75378e-12	21.1695
ENSG00000111684	-0.269013	-1.60548	-7.7266	5.71909e-14	1.75468e-12	21.1677
ENSG00000136213	-0.289614	-1.18229	-7.72574	5.75394e-14	1.76291e-12	21.1618
ENSG00000272822	-0.249245	-1.98734	-7.72333	5.85238e-14	1.79057e-12	21.1453
ENSG00000105726	-0.263945	-2.01489	-7.72259	5.88305e-14	1.79744e-12	21.1402
ENSG00000157349	-0.25758	-2.67262	-7.72135	5.9345e-14	1.81064e-12	21.1318
ENSG00000095539	-0.278945	1.26463	-7.71555	6.18165e-14	1.88343e-12	21.0922
ENSG00000176444	-0.267344	-1.77765	-7.7136	6.26716e-14	1.90473e-12	21.0789
ENSG00000161618	-0.26896	-1.20705	-7.71356	6.26893e-14	1.90473e-12	21.0786
ENSG00000151773	1.18252	-1.88517	7.71007	6.42489e-14	1.94942e-12	21.0547
ENSG00000197081	-0.274199	-1.9162	-7.70917	6.46526e-14	1.95631e-12	21.0487
ENSG00000107951	-0.261825	-1.63381	-7.70917	6.46546e-14	1.95631e-12	21.0486
ENSG00000149639	-0.295176	-0.562714	-7.70836	6.50229e-14	1.96475e-12	21.0431
ENSG00000064687	-0.280772	-1.30632	-7.70509	6.65346e-14	2.00766e-12	21.0208
ENSG00000087903	-0.214689	-1.55351	-7.70429	6.69103e-14	2.01622e-12	21.0154
ENSG00000226763	-0.254936	-1.69946	-7.70385	6.71174e-14	2.01969e-12	21.0124
ENSG00000178773	-0.293969	0.0531124	-7.70323	6.74106e-14	2.0249e-12	21.0081
ENSG00000183549	-0.316754	0.038964	-7.7031	6.74751e-14	2.0249e-12	21.0072
ENSG00000236830	-0.249413	-1.49519	-7.70181	6.80888e-14	2.04052e-12	20.9984
ENSG00000131626	-0.255969	-1.13786	-7.70055	6.86951e-14	2.05589e-12	20.9898
ENSG00000001626	0.966342	-0.335828	7.6952	7.13219e-14	2.12823e-12	20.9534
ENSG00000105409	-0.449314	-2.82694	-7.69515	7.13488e-14	2.12823e-12	20.9531
ENSG00000259494	-0.267442	-1.41306	-7.69504	7.14036e-14	2.12823e-12	20.9523
ENSG00000116337	-0.240277	-2.26438	-7.69031	7.38162e-14	2.19716e-12	20.9201
ENSG00000130227	-0.258733	-1.19678	-7.68644	7.58474e-14	2.25456e-12	20.8937
ENSG00000267253	1.09415	-0.0732816	7.68545	7.6378e-14	2.26726e-12	20.887
ENSG00000270792	0.851385	-1.25311	7.6812	7.86851e-14	2.33259e-12	20.8581
ENSG00000139291	-0.260202	-1.84508	-7.67943	7.96708e-14	2.35862e-12	20.846
ENSG00000164010	-0.276698	-1.55612	-7.67897	7.99243e-14	2.36294e-12	20.8429
ENSG00000166986	-0.23562	-1.60541	-7.67841	8.02408e-14	2.36903e-12	20.8391
ENSG00000266074	-0.211644	-1.33286	-7.67804	8.04477e-14	2.36903e-12	20.8366
ENSG00000189337	-0.250753	-1.63906	-7.67803	8.04543e-14	2.36903e-12	20.8365
ENSG00000171604	-0.251547	-0.77535	-7.67373	8.29141e-14	2.43819e-12	20.8073
ENSG00000115194	-0.315003	0.983411	-7.67335	8.31367e-14	2.43919e-12	20.8047
ENSG00000174502	-0.345637	0.752906	-7.67329	8.31706e-14	2.43919e-12	20.8043
ENSG00000140451	-0.21983	-1.15746	-7.67232	8.37381e-14	2.45057e-12	20.7977
ENSG00000135929	1.02857	0.0984598	7.67225	8.37821e-14	2.45057e-12	20.7972
ENSG00000225530	-0.362988	1.1477	-7.67045	8.48439e-14	2.47832e-12	20.785
ENSG00000174348	-0.281046	-0.409503	-7.665	8.81452e-14	2.57133e-12	20.748
ENSG00000112511	-0.242278	-2.72298	-7.66441	8.85077e-14	2.57848e-12	20.744
ENSG00000226387	-0.491123	-0.569862	-7.6596	9.15427e-14	2.66336e-12	20.7113
ENSG00000030582	-0.397564	0.00170799	-7.65538	9.42839e-14	2.73948e-12	20.6827
ENSG00000180613	1.55411	-0.429173	7.65501	9.45266e-14	2.74148e-12	20.6802
ENSG00000186866	-0.259062	-2.47727	-7.6549	9.46026e-14	2.74148e-12	20.6794
ENSG00000204685	-0.271031	-0.96755	-7.65197	9.6559e-14	2.79448e-12	20.6595
ENSG00000169992	-0.262499	-0.6037	-7.65111	9.71402e-14	2.80759e-12	20.6537
ENSG00000113621	-0.240444	-1.62228	-7.65081	9.73453e-14	2.80982e-12	20.6517
ENSG00000214595	-0.287869	-1.27808	-7.6457	1.00882e-13	2.90807e-12	20.617
ENSG00000198169	-0.239014	-2.18473	-7.64517	1.01258e-13	2.91509e-12	20.6134
ENSG00000141540	-0.271734	-1.14783	-7.64344	1.0249e-13	2.94668e-12	20.6017
ENSG00000143630	-0.263633	-1.87215	-7.64053	1.04591e-13	3.00317e-12	20.582
ENSG00000187186	1.0637	-0.53569	7.63991	1.05048e-13	3.01225e-12	20.5778
ENSG00000109790	-0.52036	-2.52314	-7.63973	1.05182e-13	3.01225e-12	20.5765
ENSG00000171680	-0.227152	-0.261037	-7.63884	1.05837e-13	3.02704e-12	20.5705
ENSG00000204252	-0.253281	1.534	-7.63808	1.06401e-13	3.03921e-12	20.5654
ENSG00000105401	-0.261566	-2.26234	-7.63698	1.07223e-13	3.05871e-12	20.5579
ENSG00000172830	0.96492	-0.0108285	7.63563	1.08233e-13	3.08352e-12	20.5488
ENSG00000123560	-0.501087	0.137548	-7.63538	1.08422e-13	3.08488e-12	20.5471
ENSG00000135750	-0.343676	-0.844191	-7.63429	1.09255e-13	3.1033e-12	20.5397
ENSG00000145362	-0.297676	-1.87955	-7.63416	1.09352e-13	3.1033e-12	20.5388
ENSG00000115307	-0.260362	-2.39719	-7.63394	1.0952e-13	3.10407e-12	20.5373
ENSG00000214455	-0.341118	1.47802	-7.63009	1.12503e-13	3.18449e-12	20.5113
ENSG00000183696	0.798043	-1.11803	7.62827	1.1394e-13	3.221e-12	20.499
ENSG00000023191	-0.237798	-2.78183	-7.62596	1.15786e-13	3.25959e-12	20.4834
ENSG00000153395	-0.27865	-0.399224	-7.62582	1.15905e-13	3.25959e-12	20.4824
ENSG00000132026	0.423356	-0.310881	7.62572	1.15985e-13	3.25959e-12	20.4817
ENSG00000182325	-0.240015	-1.33873	-7.62565	1.16041e-13	3.25959e-12	20.4812
ENSG00000002919	-0.249078	-2.42443	-7.62564	1.16048e-13	3.25959e-12	20.4812
ENSG00000072195	-0.217037	0.196868	-7.62299	1.18211e-13	3.3161e-12	20.4633
ENSG00000185761	-0.282887	-0.617918	-7.62162	1.1935e-13	3.34378e-12	20.454
ENSG00000178927	-0.232628	-0.147501	-7.62104	1.19829e-13	3.35293e-12	20.4501
ENSG00000106341	-0.62078	0.0313946	-7.62068	1.20131e-13	3.35708e-12	20.4477
ENSG00000241525	-0.278559	-2.41086	-7.62025	1.20488e-13	3.36279e-12	20.4448
ENSG00000133247	-0.236856	-2.64878	-7.61979	1.20881e-13	3.3654e-12	20.4416
ENSG00000176597	1.0829	-0.305025	7.61978	1.20889e-13	3.3654e-12	20.4416
ENSG00000204301	-0.272198	0.352695	-7.61843	1.22026e-13	3.39276e-12	20.4325
ENSG00000122515	-0.351115	-1.8574	-7.61714	1.23129e-13	3.4191e-12	20.4237
ENSG00000257588	-0.504186	-1.76611	-7.61643	1.2374e-13	3.43171e-12	20.4189
ENSG00000119725	-0.265822	-2.28275	-7.61399	1.25863e-13	3.48619e-12	20.4024
ENSG00000178665	-0.310959	-0.357181	-7.61354	1.26257e-13	3.4927e-12	20.3994
ENSG00000139405	-0.214492	-1.10023	-7.6116	1.27975e-13	3.53575e-12	20.3863
ENSG00000103199	-0.258954	-1.9063	-7.61092	1.28582e-13	3.54807e-12	20.3817
ENSG00000100949	-0.245869	-2.36976	-7.60811	1.31122e-13	3.61361e-12	20.3627
ENSG00000249242	0.614618	-1.20534	7.60615	1.32924e-13	3.65867e-12	20.3495
ENSG00000159228	1.12186	-1.9364	7.60367	1.35234e-13	3.71759e-12	20.3328
ENSG00000242612	-0.231193	-1.70146	-7.60322	1.35667e-13	3.7248e-12	20.3297
ENSG00000105700	-0.268829	-1.47142	-7.60139	1.37401e-13	3.7667e-12	20.3174
ENSG00000261404	-0.285782	-0.16175	-7.60125	1.37536e-13	3.7667e-12	20.3164
ENSG00000141564	-0.227459	-2.15521	-7.60074	1.3802e-13	3.77525e-12	20.313
ENSG00000197223	-0.275519	-2.01094	-7.59971	1.39012e-13	3.79764e-12	20.3061
ENSG00000120457	-0.273922	-2.19995	-7.59918	1.39533e-13	3.80714e-12	20.3024
ENSG00000120071	-0.273226	-1.06455	-7.59895	1.39754e-13	3.80842e-12	20.3009
ENSG00000225806	-0.384023	-0.119659	-7.59848	1.40214e-13	3.81622e-12	20.2977
ENSG00000051825	-0.270936	-1.5771	-7.59547	1.43173e-13	3.89194e-12	20.2775
ENSG00000242574	-0.271998	0.0403966	-7.59381	1.44838e-13	3.93167e-12	20.2663
ENSG00000164823	-0.25407	-1.57713	-7.59365	1.44993e-13	3.93167e-12	20.2652
ENSG00000151502	-0.263359	-2.38711	-7.59321	1.45444e-13	3.93902e-12	20.2622
ENSG00000013523	-0.261316	-1.25298	-7.59162	1.47061e-13	3.9779e-12	20.2515
ENSG00000157617	0.646743	-1.89349	7.58988	1.48846e-13	4.02122e-12	20.2398
ENSG00000008130	-0.234289	0.720195	-7.5882	1.50598e-13	4.06354e-12	20.2284
ENSG00000137207	-0.26204	-2.25984	-7.58578	1.53147e-13	4.12725e-12	20.2122
ENSG00000167508	-0.237669	-1.90503	-7.58506	1.53915e-13	4.14286e-12	20.2073
ENSG00000013374	-0.283478	-1.35305	-7.58465	1.54355e-13	4.14961e-12	20.2045
ENSG00000138696	-0.308444	-0.263541	-7.58299	1.56141e-13	4.18824e-12	20.1934
ENSG00000111752	-0.38827	-2.53788	-7.58296	1.56174e-13	4.18824e-12	20.1932
ENSG00000099954	-0.257893	-0.106651	-7.58234	1.56847e-13	4.20015e-12	20.189
ENSG00000205129	-0.258077	-2.07463	-7.5822	1.57008e-13	4.20015e-12	20.188
ENSG00000196876	-0.26631	-1.55442	-7.58203	1.57192e-13	4.20015e-12	20.1869
ENSG00000010810	-0.246295	-0.789724	-7.58138	1.57898e-13	4.21387e-12	20.1825
ENSG00000227018	0.856552	0.580215	7.5799	1.59527e-13	4.25219e-12	20.1726
ENSG00000102996	-0.269995	1.22185	-7.57921	1.603e-13	4.2676e-12	20.1679
ENSG00000158850	-0.247217	-1.94734	-7.57807	1.61573e-13	4.29627e-12	20.1602
ENSG00000224717	1.55971	0.601922	7.57714	1.6261e-13	4.31581e-12	20.154
ENSG00000116254	-0.261634	0.256713	-7.57706	1.62701e-13	4.31581e-12	20.1535
ENSG00000127415	-0.207304	-0.956175	-7.57569	1.64259e-13	4.35158e-12	20.1442
ENSG00000166444	-0.329307	-1.73569	-7.57548	1.64496e-13	4.35158e-12	20.1428
ENSG00000105254	-0.26791	-0.946438	-7.57535	1.64645e-13	4.35158e-12	20.1419
ENSG00000133313	-0.256452	-2.20413	-7.57453	1.65582e-13	4.3711e-12	20.1364
ENSG00000110076	-0.258089	-0.953033	-7.57218	1.68313e-13	4.43784e-12	20.1206
ENSG00000104884	-0.245396	-2.64166	-7.57036	1.70443e-13	4.48862e-12	20.1084
ENSG00000196290	-0.263775	-1.79951	-7.5669	1.74588e-13	4.59225e-12	20.0851
ENSG00000069998	-0.225631	-0.190574	-7.56578	1.75944e-13	4.62238e-12	20.0776
ENSG00000077235	-0.252682	-2.2662	-7.56337	1.78906e-13	4.69456e-12	20.0614
ENSG00000196277	-0.328612	-1.22564	-7.56267	1.79781e-13	4.7119e-12	20.0567
ENSG00000269388	-0.266566	-1.09353	-7.56184	1.80809e-13	4.73319e-12	20.0511
ENSG00000171102	-0.560038	-1.52067	-7.56072	1.8223e-13	4.76019e-12	20.0435
ENSG00000007545	-0.254467	-2.53031	-7.56068	1.82275e-13	4.76019e-12	20.0433
ENSG00000129667	1.11873	-0.907728	7.55997	1.83178e-13	4.7781e-12	20.0385
ENSG00000260165	-0.374945	0.26433	-7.55881	1.84646e-13	4.81067e-12	20.0308
ENSG00000149451	0.633714	1.04772	7.55581	1.88524e-13	4.90588e-12	20.0106
ENSG00000229196	1.19104	0.593589	7.55496	1.89646e-13	4.92922e-12	20.0049
ENSG00000281327	0.868531	1.56834	7.55446	1.90301e-13	4.93485e-12	20.0015
ENSG00000116260	-0.26171	-1.92297	-7.55445	1.90312e-13	4.93485e-12	20.0015
ENSG00000198822	0.456914	-3.30995	7.55067	1.95359e-13	5.05973e-12	19.9761
ENSG00000152092	-0.263266	-1.64059	-7.55025	1.95931e-13	5.06856e-12	19.9732
ENSG00000204099	-0.407415	0.309068	-7.54984	1.96485e-13	5.0769e-12	19.9705
ENSG00000083857	-0.337189	0.687687	-7.54902	1.97601e-13	5.09972e-12	19.965
ENSG00000142949	-0.262062	1.92975	-7.54645	2.01146e-13	5.18512e-12	19.9478
ENSG00000110274	-0.253535	-2.28848	-7.54563	2.02291e-13	5.20852e-12	19.9423
ENSG00000067191	-0.256437	-1.98231	-7.54269	2.06444e-13	5.30338e-12	19.9226
ENSG00000162144	-0.251687	-2.62618	-7.54268	2.06459e-13	5.30338e-12	19.9225
ENSG00000163625	-0.333274	-0.365478	-7.54175	2.0779e-13	5.33133e-12	19.9163
ENSG00000181690	-0.30117	0.753753	-7.54143	2.08252e-13	5.33695e-12	19.9141
ENSG00000011132	-0.25238	-2.27414	-7.54045	2.09663e-13	5.36684e-12	19.9076
ENSG00000104957	-0.266688	-2.82194	-7.5401	2.10175e-13	5.37367e-12	19.9052
ENSG00000196167	0.664385	-0.350827	7.53727	2.1433e-13	5.47247e-12	19.8862
ENSG00000167693	-0.231047	1.22999	-7.53713	2.14538e-13	5.47247e-12	19.8853
ENSG00000138061	-0.304813	-1.368	-7.53602	2.16191e-13	5.50821e-12	19.8778
ENSG00000128908	-0.222217	-1.1389	-7.53315	2.20519e-13	5.61127e-12	19.8586
ENSG00000151748	-0.268978	-1.65925	-7.533	2.20747e-13	5.61127e-12	19.8576
ENSG00000123384	-0.243309	-1.57101	-7.5303	2.24897e-13	5.70876e-12	19.8396
ENSG00000141456	-0.252177	-2.38446	-7.53002	2.25328e-13	5.70876e-12	19.8377
ENSG00000178537	1.35309	-1.38848	7.53	2.25363e-13	5.70876e-12	19.8375
ENSG00000215021	-0.26189	-2.0188	-7.52809	2.28363e-13	5.77808e-12	19.8247
ENSG00000134516	-0.426092	0.322958	-7.52603	2.31629e-13	5.8483e-12	19.811
ENSG00000111490	-0.296582	-0.569252	-7.526	2.31671e-13	5.8483e-12	19.8108
ENSG00000116151	-0.236793	-0.0602601	-7.52543	2.3259e-13	5.86473e-12	19.8069
ENSG00000260253	1.15175	1.07433	7.52201	2.38142e-13	5.99785e-12	19.7841
ENSG00000196411	-0.240325	-0.93	-7.52105	2.39726e-13	6.03081e-12	19.7776
ENSG00000144802	0.863152	-1.2911	7.51773	2.45289e-13	6.16369e-12	19.7554
ENSG00000215421	-0.271997	-1.55	-7.51736	2.45914e-13	6.17233e-12	19.7529
ENSG00000174943	-0.257072	-2.13692	-7.51717	2.46233e-13	6.17327e-12	19.7517
ENSG00000122386	-0.397795	-0.450828	-7.51596	2.48294e-13	6.21784e-12	19.7436
ENSG00000074621	-0.246348	-0.575682	-7.51287	2.53648e-13	6.34466e-12	19.7229
ENSG00000145592	-0.284789	-1.88957	-7.51193	2.55296e-13	6.37861e-12	19.7166
ENSG00000179476	-0.2813	-1.39732	-7.51108	2.56798e-13	6.40885e-12	19.7109
ENSG00000058091	-0.383002	-1.23317	-7.50793	2.62426e-13	6.54187e-12	19.6899
ENSG00000100106	-0.225946	-2.19584	-7.50709	2.63954e-13	6.57249e-12	19.6843
ENSG00000018408	1.12334	-1.30329	7.5059	2.6613e-13	6.61915e-12	19.6763
ENSG00000171962	-0.241728	-2.4528	-7.5049	2.67959e-13	6.6571e-12	19.6697
ENSG00000233476	-0.393277	0.822534	-7.50276	2.71933e-13	6.74818e-12	19.6554
ENSG00000100441	1.38196	0.408088	7.50219	2.73012e-13	6.76732e-12	19.6516
ENSG00000095397	1.09618	-0.952054	7.50098	2.75293e-13	6.81614e-12	19.6435
ENSG00000145214	-0.252443	-2.2479	-7.49733	2.82299e-13	6.98173e-12	19.6192
ENSG00000007314	-0.313576	1.43325	-7.49624	2.84427e-13	7.02643e-12	19.6119
ENSG00000130313	-0.250973	-2.22808	-7.49499	2.86891e-13	7.07932e-12	19.6035
ENSG00000089159	-0.266148	-0.0875149	-7.49298	2.90878e-13	7.16964e-12	19.5901
ENSG00000284185	-0.736904	-1.02205	-7.49259	2.91657e-13	7.18078e-12	19.5875
ENSG00000149823	-0.258979	-1.64269	-7.4906	2.95688e-13	7.27188e-12	19.5742
ENSG00000074211	-0.310122	0.665653	-7.49042	2.96052e-13	7.27267e-12	19.573
ENSG00000177103	-0.347511	-2.13743	-7.4901	2.96688e-13	7.28015e-12	19.571
ENSG00000145882	-0.251957	-2.47064	-7.48916	2.98629e-13	7.31958e-12	19.5646
ENSG00000164929	-0.281897	-0.817292	-7.48859	2.99793e-13	7.3399e-12	19.5609
ENSG00000152154	0.676093	-1.47007	7.4882	3.00591e-13	7.35123e-12	19.5583
ENSG00000170325	-0.241706	-2.40888	-7.48633	3.04492e-13	7.43834e-12	19.5458
ENSG00000168702	-0.414896	-2.90614	-7.4853	3.06658e-13	7.48293e-12	19.5389
ENSG00000171940	0.609659	1.14225	7.48443	3.08484e-13	7.51913e-12	19.5332
ENSG00000264458	-0.658656	-2.87877	-7.48422	3.0894e-13	7.52189e-12	19.5317
ENSG00000010704	0.959523	0.766647	7.4832	3.11111e-13	7.56634e-12	19.5249
ENSG00000237649	-0.266431	-2.22187	-7.48229	3.13073e-13	7.60562e-12	19.5189
ENSG00000143740	-0.24128	-2.25182	-7.48177	3.14192e-13	7.62437e-12	19.5154
ENSG00000110080	-0.287048	0.383008	-7.48081	3.16261e-13	7.6661e-12	19.509
ENSG00000103275	-0.250204	-1.67318	-7.48018	3.17646e-13	7.69116e-12	19.5048
ENSG00000198915	1.14715	1.55704	7.47922	3.19738e-13	7.7333e-12	19.4984
ENSG00000261168	0.706001	1.73272	7.47729	3.24e-13	7.82774e-12	19.4856
ENSG00000221771	-0.338716	1.85027	-7.47559	3.27805e-13	7.91095e-12	19.4743
ENSG00000257060	-0.577858	-1.94984	-7.47382	3.31831e-13	7.99932e-12	19.4624
ENSG00000121858	0.818531	-1.33511	7.47242	3.35015e-13	8.0672e-12	19.4532
ENSG00000184988	1.31431	0.501263	7.47195	3.36112e-13	8.08474e-12	19.45
ENSG00000198920	-0.255734	-2.10606	-7.47073	3.38943e-13	8.14392e-12	19.4419
ENSG00000244274	-0.248989	-2.38089	-7.46964	3.41487e-13	8.19606e-12	19.4346
ENSG00000149090	0.773775	0.0249984	7.46928	3.42326e-13	8.20722e-12	19.4323
ENSG00000149591	0.856874	1.67018	7.46879	3.43482e-13	8.22596e-12	19.429
ENSG00000172819	0.58386	-0.386056	7.46545	3.51441e-13	8.40737e-12	19.4068
ENSG00000132017	-0.246527	-2.42886	-7.4651	3.52276e-13	8.41444e-12	19.4045
ENSG00000157110	-0.287292	0.892522	-7.46501	3.52503e-13	8.41444e-12	19.4039
ENSG00000141668	-0.697536	-3.47013	-7.46383	3.55359e-13	8.47338e-12	19.396
ENSG00000150687	0.665937	-1.93281	7.46022	3.64265e-13	8.6763e-12	19.372
ENSG00000139971	-0.232896	-2.21409	-7.45891	3.67553e-13	8.74514e-12	19.3633
ENSG00000236668	1.01736	0.20797	7.45776	3.7047e-13	8.80498e-12	19.3557
ENSG00000157916	-0.275083	-1.61833	-7.45755	3.71016e-13	8.80841e-12	19.3542
ENSG00000188321	-0.256331	-2.43063	-7.45686	3.72772e-13	8.84053e-12	19.3497
ENSG00000127481	-0.286646	-0.117143	-7.44893	3.93566e-13	9.31665e-12	19.2971
ENSG00000100033	1.30693	-0.678459	7.44889	3.93697e-13	9.31665e-12	19.2967
ENSG00000138092	-0.24789	-2.62228	-7.44765	3.97035e-13	9.38551e-12	19.2885
ENSG00000129968	-0.295444	0.529298	-7.44693	3.99e-13	9.4218e-12	19.2838
ENSG00000149922	-0.234255	-1.20601	-7.44633	4.00656e-13	9.45074e-12	19.2797
ENSG00000172331	-0.235658	-2.69978	-7.44608	4.01326e-13	9.45637e-12	19.2781
ENSG00000112992	-0.251903	-2.64649	-7.44537	4.03283e-13	9.4923e-12	19.2734
ENSG00000110075	-0.24861	-2.63661	-7.44265	4.10878e-13	9.66069e-12	19.2553
ENSG00000223953	-0.344716	0.105237	-7.44145	4.14264e-13	9.72987e-12	19.2474
ENSG00000133665	1.1627	-2.07448	7.44123	4.14873e-13	9.73376e-12	19.246
ENSG00000172932	-0.225611	-0.50312	-7.44086	4.1593e-13	9.74813e-12	19.2435
ENSG00000105323	-0.243849	-1.88806	-7.4376	4.25303e-13	9.9547e-12	19.2219
ENSG00000123983	-0.270673	-1.55511	-7.43748	4.25651e-13	9.9547e-12	19.2211
ENSG00000175105	-0.266305	-1.16433	-7.43619	4.29431e-13	1.00324e-11	19.2125
ENSG00000103245	-0.295424	0.979789	-7.43414	4.35487e-13	1.01631e-11	19.199
ENSG00000188580	-0.328938	-0.860556	-7.43254	4.40302e-13	1.02645e-11	19.1883
ENSG00000165689	-0.321361	-0.0319464	-7.43228	4.41071e-13	1.02715e-11	19.1866
ENSG00000185046	-0.311193	-2.08192	-7.43157	4.43221e-13	1.03106e-11	19.1819
ENSG00000059728	-0.252421	-2.54512	-7.43041	4.46752e-13	1.03818e-11	19.1742
ENSG00000157224	-0.248529	-2.56875	-7.42916	4.50563e-13	1.04593e-11	19.166
ENSG00000155275	-0.248842	-2.55579	-7.42467	4.64628e-13	1.07744e-11	19.1362
ENSG00000246100	0.687678	-0.340664	7.4245	4.65162e-13	1.07754e-11	19.1351
ENSG00000168333	-0.587876	-2.26337	-7.42192	4.73425e-13	1.09494e-11	19.118
ENSG00000164088	0.558652	-0.833645	7.42183	4.73727e-13	1.09494e-11	19.1174
ENSG00000239382	-0.184311	-3.78905	-7.42169	4.74172e-13	1.09494e-11	19.1165
ENSG00000110148	-0.261105	0.290954	-7.42076	4.77184e-13	1.10073e-11	19.1103
ENSG00000110693	-0.369053	-2.73051	-7.41598	4.93003e-13	1.13603e-11	19.0787
ENSG00000200418	-0.869711	-1.31567	-7.41547	4.94748e-13	1.13885e-11	19.0753
ENSG00000130638	-0.392808	-2.7478	-7.41514	4.95868e-13	1.14024e-11	19.0731
ENSG00000103249	-0.285583	-1.30105	-7.414	4.99737e-13	1.14688e-11	19.0656
ENSG00000065320	-0.255869	-2.33423	-7.41398	4.99804e-13	1.14688e-11	19.0654
ENSG00000153443	-0.249478	-1.10535	-7.412	5.06605e-13	1.16127e-11	19.0523
ENSG00000139737	-0.397833	-3.37337	-7.41174	5.07475e-13	1.16205e-11	19.0507
ENSG00000178719	-0.242659	-1.18795	-7.41124	5.09228e-13	1.16485e-11	19.0473
ENSG00000122642	1.01735	-1.2317	7.411	5.10049e-13	1.16551e-11	19.0458
ENSG00000104529	-0.249705	-2.4427	-7.41018	5.12921e-13	1.17086e-11	19.0403
ENSG00000271792	1.47698	1.49616	7.4065	5.25969e-13	1.19939e-11	19.016
ENSG00000154975	-0.540427	-2.01388	-7.4063	5.2668e-13	1.19977e-11	19.0147
ENSG00000255571	-1.00926	-2.66859	-7.40501	5.31332e-13	1.20911e-11	19.0062
ENSG00000135749	-0.246245	-1.75257	-7.40155	5.44017e-13	1.23553e-11	18.9833
ENSG00000265291	1.06972	-1.50574	7.40153	5.4407e-13	1.23553e-11	18.9832
ENSG00000224078	-0.364517	0.797886	-7.40108	5.4574e-13	1.23805e-11	18.9802
ENSG00000162066	-0.211966	-1.01461	-7.4007	5.47182e-13	1.24003e-11	18.9777
ENSG00000213588	-0.281318	-1.71732	-7.39867	5.54805e-13	1.25601e-11	18.9643
ENSG00000001036	0.9375	-1.70127	7.39828	5.56255e-13	1.258e-11	18.9617
ENSG00000141384	-0.223499	-1.89454	-7.39622	5.64108e-13	1.27282e-11	18.9482
ENSG00000204922	-0.218399	-1.61547	-7.39621	5.64158e-13	1.27282e-11	18.9481
ENSG00000011304	-0.258107	-1.82475	-7.39597	5.65074e-13	1.27282e-11	18.9465
ENSG00000161091	-0.283926	-1.65597	-7.39596	5.65129e-13	1.27282e-11	18.9464
ENSG00000243232	-0.256028	-1.40528	-7.39517	5.68169e-13	1.27835e-11	18.9412
ENSG00000114349	-0.287648	0.501114	-7.39398	5.72782e-13	1.28741e-11	18.9334
ENSG00000158480	-0.481767	-3.16457	-7.39247	5.78732e-13	1.29945e-11	18.9234
ENSG00000102805	-0.312725	-0.0549961	-7.39212	5.80096e-13	1.30118e-11	18.9211
ENSG00000164209	-0.262572	-2.3293	-7.39111	5.84103e-13	1.30774e-11	18.9144
ENSG00000105698	-0.238642	-2.10872	-7.39108	5.84211e-13	1.30774e-11	18.9142
ENSG00000106538	1.46302	0.964324	7.38829	5.95419e-13	1.33147e-11	18.8958
ENSG00000069188	-0.224397	-0.929822	-7.38648	6.02804e-13	1.34661e-11	18.8839
ENSG00000204599	-0.227916	-2.83641	-7.38591	6.05118e-13	1.34962e-11	18.8801
ENSG00000196407	-0.588944	-0.651442	-7.38585	6.0538e-13	1.34962e-11	18.8797
ENSG00000140612	-0.237056	-2.13853	-7.38329	6.16022e-13	1.37167e-11	18.8628
ENSG00000151967	-0.495343	-2.52394	-7.38317	6.16525e-13	1.37167e-11	18.8621
ENSG00000003756	-0.240796	-2.57927	-7.37549	6.49565e-13	1.44372e-11	18.8115
ENSG00000070047	-0.242653	-2.53727	-7.37423	6.55152e-13	1.45466e-11	18.8032
ENSG00000164081	-0.242511	-2.53408	-7.37392	6.56556e-13	1.45631e-11	18.8011
ENSG00000163947	1.3075	-1.07343	7.37371	6.5748e-13	1.45688e-11	18.7997
ENSG00000168917	0.824234	-1.95213	7.37249	6.62958e-13	1.46754e-11	18.7917
ENSG00000242265	-0.348773	-0.43638	-7.37203	6.65031e-13	1.47064e-11	18.7887
ENSG00000204001	-0.269927	-0.500256	-7.37094	6.69954e-13	1.48004e-11	18.7815
ENSG00000221500	-0.472851	0.636512	-7.36955	6.76314e-13	1.49259e-11	18.7724
ENSG00000108924	1.1923	-0.804253	7.36814	6.82813e-13	1.50541e-11	18.7631
ENSG00000163618	-0.280705	-1.63286	-7.36397	7.02447e-13	1.54715e-11	18.7356
ENSG00000154319	-0.291297	0.58634	-7.36348	7.04777e-13	1.55056e-11	18.7324
ENSG00000240204	0.896461	-4.36045	7.36321	7.06092e-13	1.55056e-11	18.7306
ENSG00000258405	-0.470433	-1.93743	-7.3632	7.06117e-13	1.55056e-11	18.7306
ENSG00000124177	-0.204904	-2.8582	-7.36086	7.17399e-13	1.57376e-11	18.7152
ENSG00000075035	-0.42531	-1.94125	-7.36065	7.18443e-13	1.57447e-11	18.7138
ENSG00000100292	-0.220205	-1.63375	-7.35963	7.23418e-13	1.58379e-11	18.7071
ENSG00000172458	-0.243657	-1.56779	-7.35887	7.27166e-13	1.59013e-11	18.7021
ENSG00000100362	-0.223721	0.120379	-7.35875	7.2776e-13	1.59013e-11	18.7013
ENSG00000150527	-0.31536	0.553893	-7.35715	7.35731e-13	1.60594e-11	18.6908
ENSG00000163399	-0.195373	-0.301911	-7.35574	7.42768e-13	1.61969e-11	18.6815
ENSG00000108231	0.606187	0.518186	7.35521	7.45448e-13	1.62355e-11	18.6781
ENSG00000138356	1.09068	-2.19448	7.3551	7.46015e-13	1.62355e-11	18.6773
ENSG00000171953	-0.235897	-2.16948	-7.35362	7.53557e-13	1.63833e-11	18.6676
ENSG00000140403	0.509242	0.592693	7.35345	7.544e-13	1.63854e-11	18.6665
ENSG00000230359	-0.377538	0.588733	-7.3531	7.56213e-13	1.64085e-11	18.6642
ENSG00000201331	-0.367365	0.458178	-7.35044	7.69935e-13	1.66898e-11	18.6467
ENSG00000136848	-0.220669	-0.345911	-7.34861	7.79578e-13	1.68821e-11	18.6347
ENSG00000095637	-0.2221	-0.779189	-7.34774	7.84195e-13	1.69654e-11	18.629
ENSG00000145779	-0.293789	0.330327	-7.34729	7.86585e-13	1.70003e-11	18.626
ENSG00000159692	-0.267785	0.583684	-7.34517	7.97922e-13	1.72284e-11	18.6122
ENSG00000103653	-0.188713	-0.486361	-7.34341	8.07498e-13	1.7418e-11	18.6006
ENSG00000140400	-0.244603	-2.46092	-7.33989	8.26978e-13	1.78206e-11	18.5775
ENSG00000139974	-0.255293	-2.41156	-7.33929	8.30386e-13	1.78765e-11	18.5735
ENSG00000260549	1.17857	-1.63018	7.33534	8.52848e-13	1.83421e-11	18.5477
ENSG00000129151	0.775606	2.18802	7.33496	8.55032e-13	1.8371e-11	18.5452
ENSG00000115806	-0.275808	-1.00554	-7.33411	8.59965e-13	1.84589e-11	18.5396
ENSG00000156928	-0.242154	-1.85141	-7.33222	8.7106e-13	1.86788e-11	18.5272
ENSG00000159788	-0.205305	0.0383785	-7.33143	8.75703e-13	1.87601e-11	18.522
ENSG00000171320	-0.254934	-2.14432	-7.32981	8.85359e-13	1.89355e-11	18.5114
ENSG00000166949	-0.320656	-0.0813168	-7.32977	8.8562e-13	1.89355e-11	18.5111
ENSG00000105676	-0.241133	-2.51677	-7.32787	8.97045e-13	1.91611e-11	18.4987
ENSG00000075420	-0.233876	-2.78882	-7.32602	9.08344e-13	1.93836e-11	18.4866
ENSG00000119771	-0.250563	-0.387691	-7.32579	9.0978e-13	1.93954e-11	18.485
ENSG00000105339	-0.219315	1.50993	-7.32243	9.30693e-13	1.9822e-11	18.463
ENSG00000184524	-0.42565	-3.6203	-7.32106	9.39304e-13	1.99676e-11	18.4541
ENSG00000258082	1.00326	1.20425	7.32096	9.39986e-13	1.99676e-11	18.4534
ENSG00000114062	-0.264681	-2.04422	-7.32091	9.40263e-13	1.99676e-11	18.4531
ENSG00000171853	-0.230314	0.969496	-7.31939	9.4996e-13	2.0154e-11	18.4432
ENSG00000174226	1.14797	0.744251	7.31869	9.54468e-13	2.0218e-11	18.4386
ENSG00000140943	-0.235593	-1.78703	-7.31864	9.54818e-13	2.0218e-11	18.4382
ENSG00000181444	1.31166	-2.38641	7.31672	9.67287e-13	2.04623e-11	18.4257
ENSG00000137275	-0.208897	-0.868274	-7.31614	9.71059e-13	2.05223e-11	18.4219
ENSG00000109113	0.814728	0.357031	7.31487	9.79456e-13	2.06798e-11	18.4136
ENSG00000130787	-0.268231	-2.91534	-7.31453	9.81715e-13	2.07076e-11	18.4113
ENSG00000132692	-0.794356	-1.7786	-7.31331	9.89798e-13	2.0858e-11	18.4034
ENSG00000178999	-0.244624	-2.46778	-7.31296	9.92167e-13	2.08804e-11	18.4011
ENSG00000006016	-0.197567	-0.885946	-7.31287	9.92763e-13	2.08804e-11	18.4005
ENSG00000134769	-0.477674	-2.59605	-7.31193	9.9908e-13	2.09931e-11	18.3943
ENSG00000205794	-0.252499	-2.21011	-7.30923	1.01741e-12	2.13579e-11	18.3767
ENSG00000160796	-0.301277	0.829506	-7.30718	1.03162e-12	2.16353e-11	18.3633
ENSG00000144535	-0.244844	-2.47927	-7.30651	1.03632e-12	2.17132e-11	18.3589
ENSG00000159210	-0.242954	-2.518	-7.30518	1.04563e-12	2.18874e-11	18.3502
ENSG00000166979	0.577757	-3.01512	7.30474	1.04872e-12	2.19311e-11	18.3474
ENSG00000169016	-0.253137	-2.5271	-7.30421	1.05248e-12	2.19889e-11	18.3439
ENSG00000106511	1.053	-3.37409	7.30404	1.05369e-12	2.19931e-11	18.3428
ENSG00000151914	-0.219925	-1.52836	-7.30329	1.05907e-12	2.20845e-11	18.3379
ENSG00000283710	0.925296	2.67676	7.30227	1.06632e-12	2.22146e-11	18.3312
ENSG00000176142	-0.253065	-2.02613	-7.30144	1.07236e-12	2.23192e-11	18.3258
ENSG00000095787	-0.241019	-2.7601	-7.30125	1.0737e-12	2.23255e-11	18.3246
ENSG00000091428	-0.241167	-0.296003	-7.30111	1.0747e-12	2.23255e-11	18.3237
ENSG00000207197	-0.470167	0.533843	-7.29907	1.08963e-12	2.26142e-11	18.3103
ENSG00000158715	-0.259281	1.53245	-7.29748	1.10139e-12	2.28205e-11	18.2999
ENSG00000080166	-0.635388	-2.14329	-7.29744	1.10165e-12	2.28205e-11	18.2997
ENSG00000142609	-0.25479	-1.35189	-7.29608	1.11183e-12	2.30096e-11	18.2908
ENSG00000143390	-0.262046	-2.4953	-7.29371	1.12966e-12	2.33566e-11	18.2754
ENSG00000186603	0.917653	-2.24007	7.29355	1.13089e-12	2.336e-11	18.2743
ENSG00000158773	-0.244967	-2.22081	-7.29313	1.13413e-12	2.3405e-11	18.2715
ENSG00000160593	-0.289938	0.608964	-7.29273	1.13717e-12	2.34456e-11	18.2689
ENSG00000138032	-0.231659	-2.14529	-7.29247	1.13917e-12	2.34648e-11	18.2672
ENSG00000186010	-0.24263	-2.28005	-7.29139	1.14751e-12	2.36143e-11	18.2602
ENSG00000267568	1.6044	-2.16127	7.28949	1.16229e-12	2.3896e-11	18.2478
ENSG00000173838	0.558424	-0.62659	7.28808	1.17334e-12	2.41007e-11	18.2386
ENSG00000101187	-0.447511	-2.6517	-7.28792	1.1746e-12	2.4104e-11	18.2376
ENSG00000016864	-0.235595	-2.73285	-7.28691	1.18265e-12	2.42465e-11	18.2309
ENSG00000179921	-0.254938	0.54112	-7.2851	1.19716e-12	2.45211e-11	18.2191
ENSG00000130810	-0.255838	-2.22815	-7.28382	1.20747e-12	2.47091e-11	18.2108
ENSG00000231500	-0.245918	-2.41915	-7.28261	1.21737e-12	2.48885e-11	18.2029
ENSG00000138080	-0.502158	-1.678	-7.282	1.22233e-12	2.49668e-11	18.199
ENSG00000172009	-0.219278	-2.35406	-7.28067	1.23333e-12	2.51584e-11	18.1903
ENSG00000210741	-0.903413	-2.22524	-7.28059	1.23401e-12	2.51584e-11	18.1898
ENSG00000241322	-0.656499	-1.47615	-7.28035	1.23605e-12	2.51767e-11	18.1882
ENSG00000254489	-0.432222	-2.2128	-7.27511	1.28039e-12	2.60556e-11	18.154
ENSG00000081923	0.635926	-3.26121	7.27495	1.28175e-12	2.60591e-11	18.153
ENSG00000166311	-0.229949	-1.65336	-7.27362	1.29323e-12	2.62681e-11	18.1444
ENSG00000207996	-0.746151	-1.07367	-7.27251	1.30297e-12	2.64415e-11	18.1371
ENSG00000196296	-0.195193	-0.405819	-7.27097	1.31649e-12	2.66911e-11	18.1271
ENSG00000269514	1.59776	-2.76304	7.26325	1.38661e-12	2.80868e-11	18.0768
ENSG00000148219	-0.263497	-1.80563	-7.26146	1.40336e-12	2.83999e-11	18.0652
ENSG00000223518	-0.276574	2.24368	-7.26097	1.40793e-12	2.84662e-11	18.0621
ENSG00000254413	-0.226064	-2.70234	-7.26028	1.41446e-12	2.85719e-11	18.0576
ENSG00000165804	-0.286245	-3.83408	-7.25965	1.42048e-12	2.86671e-11	18.0535
ENSG00000204444	-0.275114	-1.82075	-7.25806	1.4357e-12	2.89475e-11	18.0432
ENSG00000198925	-0.237749	-2.67354	-7.25784	1.43787e-12	2.89648e-11	18.0417
ENSG00000054690	-0.232569	-2.28596	-7.2569	1.44694e-12	2.91105e-11	18.0356
ENSG00000130589	-0.229788	-1.11218	-7.25682	1.44776e-12	2.91105e-11	18.035
ENSG00000255717	-0.356553	-2.93006	-7.25299	1.48546e-12	2.98412e-11	18.0102
ENSG00000229912	1.74362	0.230889	7.25245	1.49078e-12	2.99207e-11	18.0067
ENSG00000173918	-0.268665	-2.17183	-7.24771	1.53899e-12	3.08599e-11	17.9759
ENSG00000243414	1.22816	-0.259239	7.24629	1.5537e-12	3.11266e-11	17.9667
ENSG00000169221	-0.408268	-2.42514	-7.2461	1.55565e-12	3.11372e-11	17.9654
ENSG00000063245	-0.254819	-1.65061	-7.24569	1.55994e-12	3.11946e-11	17.9628
ENSG00000167178	0.614156	0.146738	7.24468	1.5705e-12	3.13772e-11	17.9562
ENSG00000179299	0.855189	0.377772	7.24443	1.5732e-12	3.14025e-11	17.9546
ENSG00000213983	-0.238855	-1.89546	-7.24417	1.57596e-12	3.14289e-11	17.9529
ENSG00000007402	-0.206552	-1.161	-7.2437	1.58084e-12	3.14977e-11	17.9499
ENSG00000177830	-0.194216	-0.40102	-7.24266	1.59197e-12	3.16906e-11	17.9431
ENSG00000143819	-0.193765	-0.874459	-7.24234	1.59536e-12	3.17293e-11	17.941
ENSG00000115944	-0.221628	-2.85395	-7.24014	1.61902e-12	3.21706e-11	17.9268
ENSG00000067836	-0.229544	-2.85771	-7.23959	1.62504e-12	3.22611e-11	17.9232
ENSG00000135926	1.14073	-0.496247	7.23898	1.63161e-12	3.23622e-11	17.9193
ENSG00000198774	1.0531	-0.65643	7.238	1.64238e-12	3.25464e-11	17.9129
ENSG00000111859	-0.234903	-0.311005	-7.2377	1.64574e-12	3.25836e-11	17.9109
ENSG00000145555	-0.562178	-2.77667	-7.23583	1.66649e-12	3.29647e-11	17.8988
ENSG00000070756	-0.273326	-1.15188	-7.23559	1.66918e-12	3.2988e-11	17.8972
ENSG00000130558	-0.229911	-0.86875	-7.2341	1.68586e-12	3.32877e-11	17.8876
ENSG00000185800	-0.233885	-0.955123	-7.23271	1.70157e-12	3.35458e-11	17.8786
ENSG00000213999	1.10616	-0.820879	7.23268	1.70199e-12	3.35458e-11	17.8784
ENSG00000232907	0.524599	0.0782761	7.23242	1.70489e-12	3.35728e-11	17.8767
ENSG00000182580	-0.244867	-0.777167	-7.23123	1.71855e-12	3.38116e-11	17.869
ENSG00000107959	-0.242798	-1.42795	-7.22993	1.7336e-12	3.4077e-11	17.8606
ENSG00000261390	0.42226	-4.23062	7.22607	1.77888e-12	3.49357e-11	17.8356
ENSG00000151612	-0.279151	-1.63944	-7.22407	1.80289e-12	3.53756e-11	17.8226
ENSG00000143554	0.589098	-0.0146611	7.21903	1.86472e-12	3.65562e-11	17.7899
ENSG00000011243	-0.225004	-2.78923	-7.21755	1.88322e-12	3.68858e-11	17.7804
ENSG00000131019	0.810332	-2.05223	7.21639	1.89787e-12	3.71397e-11	17.7729
ENSG00000055163	-0.242185	-1.15436	-7.21621	1.90012e-12	3.71506e-11	17.7717
ENSG00000162745	-0.223259	-1.72236	-7.21516	1.91355e-12	3.73798e-11	17.7649
ENSG00000271581	0.831405	-1.8306	7.2135	1.9349e-12	3.77632e-11	17.7542
ENSG00000164889	-0.212163	-2.07059	-7.21241	1.94894e-12	3.80034e-11	17.7472
ENSG00000092421	0.606121	-4.13044	7.21162	1.9593e-12	3.81716e-11	17.742
ENSG00000185149	0.595224	-3.29447	7.20947	1.98759e-12	3.86883e-11	17.7282
ENSG00000166509	-0.463937	-1.7601	-7.20904	1.99337e-12	3.87665e-11	17.7253
ENSG00000144596	-0.559706	-1.97257	-7.20747	2.01435e-12	3.91398e-11	17.7152
ENSG00000246223	-0.58627	-2.71636	-7.20692	2.02179e-12	3.92495e-11	17.7116
ENSG00000197283	-0.268502	-0.491035	-7.20642	2.02851e-12	3.93452e-11	17.7084
ENSG00000284329	-0.513278	-2.8069	-7.20584	2.03631e-12	3.94615e-11	17.7047
ENSG00000141505	-0.165174	-0.605044	-7.20441	2.05593e-12	3.98067e-11	17.6954
ENSG00000161395	-0.241246	-2.36848	-7.20423	2.05832e-12	3.98178e-11	17.6943
ENSG00000175567	0.501641	-0.0354134	7.20188	2.0909e-12	4.04123e-11	17.6791
ENSG00000112212	-0.217383	2.42327	-7.19895	2.13209e-12	4.11722e-11	17.6602
ENSG00000135315	-0.25034	-2.37043	-7.1965	2.16729e-12	4.18152e-11	17.6444
ENSG00000172732	-0.241044	-2.18306	-7.19569	2.17898e-12	4.20038e-11	17.6391
ENSG00000283923	-0.601869	-2.50282	-7.19493	2.19014e-12	4.21818e-11	17.6342
ENSG00000089876	0.73619	2.6394	7.19438	2.19815e-12	4.22989e-11	17.6307
ENSG00000120088	-0.23769	-1.18439	-7.19368	2.2084e-12	4.2459e-11	17.6262
ENSG00000182511	0.677897	1.06388	7.18911	2.27673e-12	4.37344e-11	17.5967
ENSG00000106638	-0.224221	-2.32221	-7.18816	2.29108e-12	4.39714e-11	17.5906
ENSG00000151276	-0.244152	-2.57003	-7.1871	2.30734e-12	4.42448e-11	17.5837
ENSG00000174611	1.28959	-0.68173	7.18536	2.3342e-12	4.47209e-11	17.5725
ENSG00000177463	-0.285653	-2.91852	-7.18405	2.3547e-12	4.50349e-11	17.5641
ENSG00000225733	-0.285653	-2.91852	-7.18405	2.3547e-12	4.50349e-11	17.5641
ENSG00000175093	-0.254914	-1.23068	-7.18379	2.35876e-12	4.50732e-11	17.5624
ENSG00000105429	-0.245395	-2.42944	-7.18189	2.38885e-12	4.56085e-11	17.5501
ENSG00000140386	-0.312489	-0.694443	-7.18014	2.41687e-12	4.60808e-11	17.5388
ENSG00000099849	-0.221889	-2.13378	-7.18008	2.41779e-12	4.60808e-11	17.5385
ENSG00000187266	0.588473	-0.419499	7.17829	2.44682e-12	4.65936e-11	17.5269
ENSG00000100151	1.20634	-0.904902	7.17704	2.46711e-12	4.69393e-11	17.5189
ENSG00000250374	-0.404747	0.820677	-7.17345	2.52685e-12	4.80342e-11	17.4957
ENSG00000173846	-0.215389	-2.01747	-7.17188	2.55324e-12	4.84939e-11	17.4857
ENSG00000281778	-0.649094	0.181507	-7.16731	2.63209e-12	4.99483e-11	17.4562
ENSG00000140522	-0.409241	-1.26509	-7.16664	2.64385e-12	5.01279e-11	17.4519
ENSG00000141627	-0.196432	-1.93486	-7.16371	2.69583e-12	5.10695e-11	17.4331
ENSG00000240891	-0.242476	-2.59614	-7.16293	2.70988e-12	5.12913e-11	17.428
ENSG00000184608	-0.590123	-1.50603	-7.16018	2.75975e-12	5.21902e-11	17.4104
ENSG00000174945	-0.398923	-2.84332	-7.15967	2.7692e-12	5.23237e-11	17.4071
ENSG00000168679	0.712459	1.60246	7.15735	2.8121e-12	5.30886e-11	17.3922
ENSG00000213711	-0.322079	1.76277	-7.1568	2.82236e-12	5.32366e-11	17.3887
ENSG00000127445	-0.227279	-2.68356	-7.15586	2.84003e-12	5.35238e-11	17.3826
ENSG00000245067	0.452511	1.04745	7.15549	2.84705e-12	5.36101e-11	17.3802
ENSG00000108312	-0.20649	-2.38946	-7.1547	2.86198e-12	5.3845e-11	17.3752
ENSG00000166342	-0.590337	-2.22982	-7.15444	2.86697e-12	5.38926e-11	17.3735
ENSG00000196932	0.993199	-0.102652	7.15372	2.88074e-12	5.41051e-11	17.3688
ENSG00000082512	0.852902	-1.9419	7.15202	2.91337e-12	5.46711e-11	17.3579
ENSG00000261996	0.968632	1.45907	7.15184	2.91684e-12	5.46895e-11	17.3568
ENSG00000113448	-0.267123	-1.82046	-7.14806	2.99084e-12	5.6029e-11	17.3325
ENSG00000141562	-0.226422	-2.88509	-7.14732	3.00564e-12	5.62583e-11	17.3278
ENSG00000118707	0.97235	-1.50878	7.14648	3.02243e-12	5.65244e-11	17.3224
ENSG00000164796	-0.312554	-0.28768	-7.14583	3.03537e-12	5.66741e-11	17.3182
ENSG00000034677	-0.225147	-1.13846	-7.14576	3.03679e-12	5.66741e-11	17.3178
ENSG00000196169	1.31342	-1.30882	7.14569	3.03819e-12	5.66741e-11	17.3173
ENSG00000254087	0.557282	-2.4201	7.14443	3.06374e-12	5.70954e-11	17.3092
ENSG00000128536	-0.255005	0.146302	-7.14432	3.06598e-12	5.70954e-11	17.3085
ENSG00000132470	-0.2628	0.533895	-7.14348	3.08302e-12	5.73641e-11	17.3032
ENSG00000135917	-0.237505	-2.39628	-7.14304	3.09218e-12	5.74857e-11	17.3003
ENSG00000064042	-0.328897	0.622684	-7.14122	3.12965e-12	5.80877e-11	17.2886
ENSG00000162493	1.01046	-0.708406	7.14121	3.12986e-12	5.80877e-11	17.2886
ENSG00000141744	0.982215	0.293078	7.14056	3.14337e-12	5.82891e-11	17.2844
ENSG00000104081	-0.247353	-1.50219	-7.13915	3.17296e-12	5.87881e-11	17.2753
ENSG00000170959	-0.235365	-1.9498	-7.13869	3.18251e-12	5.89154e-11	17.2724
ENSG00000079393	-0.367238	2.47708	-7.13766	3.20443e-12	5.92712e-11	17.2658
ENSG00000164091	-0.233351	-2.52894	-7.13343	3.29534e-12	6.0885e-11	17.2387
ENSG00000115271	0.542939	-2.9829	7.13334	3.29723e-12	6.0885e-11	17.2381
ENSG00000185664	-0.26492	-2.1197	-7.13313	3.30181e-12	6.09182e-11	17.2368
ENSG00000180539	-0.395884	-1.16436	-7.13155	3.33653e-12	6.15071e-11	17.2267
ENSG00000214381	0.459012	1.85584	7.12837	3.40764e-12	6.27652e-11	17.2063
ENSG00000109536	-0.283693	-1.18259	-7.12558	3.47102e-12	6.38789e-11	17.1884
ENSG00000144810	1.32627	0.0529505	7.12539	3.47553e-12	6.39084e-11	17.1872
ENSG00000120526	-0.23789	-2.52749	-7.12393	3.50923e-12	6.4474e-11	17.1778
ENSG00000234952	1.33668	-1.41718	7.12275	3.53664e-12	6.49233e-11	17.1703
ENSG00000136802	-0.257417	-0.588564	-7.12153	3.56529e-12	6.53944e-11	17.1625
ENSG00000112339	-0.257271	-2.30415	-7.12099	3.57804e-12	6.55735e-11	17.159
ENSG00000107796	-0.241308	-2.28011	-7.11708	3.67174e-12	6.72346e-11	17.134
ENSG00000145741	-0.247403	-2.33162	-7.11663	3.68274e-12	6.73797e-11	17.1311
ENSG00000115604	-0.280232	-1.0342	-7.11346	3.76076e-12	6.87498e-11	17.1108
ENSG00000136718	-0.240256	-2.5126	-7.11303	3.77126e-12	6.88844e-11	17.1081
ENSG00000167614	-0.336457	-2.99618	-7.11191	3.79938e-12	6.93403e-11	17.1009
ENSG00000182902	-0.685207	-1.92418	-7.11127	3.81553e-12	6.95772e-11	17.0968
ENSG00000075223	-0.377262	-1.47986	-7.10964	3.85687e-12	7.02726e-11	17.0864
ENSG00000235024	1.1908	0.0487899	7.10855	3.88467e-12	7.07002e-11	17.0794
ENSG00000248593	-0.291617	1.24818	-7.10837	3.88928e-12	7.07002e-11	17.0783
ENSG00000143442	-0.264151	-2.26188	-7.10826	3.89195e-12	7.07002e-11	17.0776
ENSG00000136250	0.37073	2.40493	7.10821	3.89323e-12	7.07002e-11	17.0773
ENSG00000146215	1.10305	0.0215778	7.10804	3.89772e-12	7.07232e-11	17.0762
ENSG00000144455	-0.209218	-2.33475	-7.10685	3.92853e-12	7.1189e-11	17.0686
ENSG00000181894	-0.455618	-2.78826	-7.1068	3.92989e-12	7.1189e-11	17.0682
ENSG00000248802	0.501668	-0.132138	7.10573	3.95769e-12	7.16334e-11	17.0614
ENSG00000148600	-0.260338	-1.14494	-7.10498	3.97712e-12	7.19222e-11	17.0567
ENSG00000225828	1.28227	-1.0679	7.10487	3.9802e-12	7.19222e-11	17.0559
ENSG00000038532	-0.229601	-1.98967	-7.10463	3.98653e-12	7.19774e-11	17.0544
ENSG00000013810	-0.256332	-1.34181	-7.10246	4.04387e-12	7.29526e-11	17.0406
ENSG00000179912	-0.252291	-1.14741	-7.09994	4.11165e-12	7.41145e-11	17.0245
ENSG00000044115	-0.27834	-0.9488	-7.09583	4.22485e-12	7.60923e-11	16.9982
ENSG00000122643	-0.258239	-0.716969	-7.09308	4.30197e-12	7.74038e-11	16.9807
ENSG00000138758	-0.24315	-2.42164	-7.09293	4.30631e-12	7.74038e-11	16.9797
ENSG00000281106	0.815693	-0.737079	7.09286	4.30825e-12	7.74038e-11	16.9793
ENSG00000136457	0.963011	-1.39833	7.0927	4.31286e-12	7.74233e-11	16.9782
ENSG00000167674	-0.519872	-0.661348	-7.09165	4.34268e-12	7.78948e-11	16.9716
ENSG00000075568	-0.241072	-2.29992	-7.09068	4.37059e-12	7.83315e-11	16.9654
ENSG00000079999	-0.195549	-0.823871	-7.08768	4.45793e-12	7.98315e-11	16.9462
ENSG00000261227	-0.668485	-2.003	-7.08705	4.4765e-12	8.00987e-11	16.9422
ENSG00000197837	0.64407	-1.23769	7.08626	4.49985e-12	8.04189e-11	16.9372
ENSG00000110321	-0.234369	-2.78321	-7.08619	4.50173e-12	8.04189e-11	16.9368
ENSG00000227372	1.22335	-0.430663	7.08605	4.5061e-12	8.04314e-11	16.9358
ENSG00000204681	-0.229528	-2.13448	-7.08499	4.53767e-12	8.08769e-11	16.9291
ENSG00000169085	-0.457039	-1.46169	-7.08487	4.5411e-12	8.08769e-11	16.9283
ENSG00000216031	-0.338796	1.4788	-7.08484	4.54211e-12	8.08769e-11	16.9281
ENSG00000040933	-0.240604	-2.64411	-7.08471	4.54595e-12	8.08797e-11	16.9273
ENSG00000132164	0.669519	-1.03526	7.08295	4.59882e-12	8.17538e-11	16.9161
ENSG00000188038	-0.475478	-1.1238	-7.08144	4.64495e-12	8.2507e-11	16.9065
ENSG00000164070	-0.34185	-2.76966	-7.07839	4.73911e-12	8.41116e-11	16.887
ENSG00000067182	0.64724	-1.27955	7.07503	4.84493e-12	8.59201e-11	16.8657
ENSG00000261215	1.57094	1.79811	7.07435	4.8667e-12	8.62353e-11	16.8613
ENSG00000139651	-0.238081	-2.26271	-7.07415	4.873e-12	8.62353e-11	16.8601
ENSG00000117791	1.27394	-1.23815	7.07411	4.8745e-12	8.62353e-11	16.8598
ENSG00000164185	0.729045	-1.41766	7.07365	4.88905e-12	8.63536e-11	16.8569
ENSG00000250803	0.729045	-1.41766	7.07365	4.88905e-12	8.63536e-11	16.8569
ENSG00000136270	-0.243622	-1.5047	-7.07337	4.89827e-12	8.64467e-11	16.8551
ENSG00000106829	0.713348	-2.19118	7.0726	4.92315e-12	8.6816e-11	16.8502
ENSG00000140368	-0.27192	0.399327	-7.07186	4.94718e-12	8.71697e-11	16.8455
ENSG00000112130	-0.235568	-3.0609	-7.07172	4.95178e-12	8.71807e-11	16.8446
ENSG00000026103	0.739983	-1.4771	7.07088	4.97912e-12	8.75919e-11	16.8392
ENSG00000169715	1.22324	-0.97474	7.06866	5.05226e-12	8.88072e-11	16.8251
ENSG00000213676	-0.238608	-2.50441	-7.06431	5.19884e-12	9.13107e-11	16.7974
ENSG00000064012	0.416701	0.423162	7.06383	5.21531e-12	9.15266e-11	16.7944
ENSG00000109066	-0.236609	-2.16588	-7.06356	5.22457e-12	9.16158e-11	16.7927
ENSG00000152104	0.996526	-1.01981	7.06328	5.23393e-12	9.17067e-11	16.7909
ENSG00000135437	0.690256	1.97983	7.06285	5.24878e-12	9.18935e-11	16.7882
ENSG00000234535	-0.624961	-2.54662	-7.06271	5.25376e-12	9.19074e-11	16.7873
ENSG00000134802	0.701607	0.118414	7.06221	5.27086e-12	9.21329e-11	16.7841
ENSG00000206688	-0.389115	0.133402	-7.06128	5.30318e-12	9.2624e-11	16.7782
ENSG00000101294	-0.256551	-1.68911	-7.06039	5.33436e-12	9.30945e-11	16.7725
ENSG00000205444	1.03641	1.34512	7.05957	5.36305e-12	9.35208e-11	16.7674
ENSG00000123892	0.682241	-0.0865819	7.05753	5.43535e-12	9.47063e-11	16.7544
ENSG00000124713	1.09678	0.138869	7.05715	5.44908e-12	9.48702e-11	16.752
ENSG00000143224	-0.220667	-2.87506	-7.05376	5.57163e-12	9.69269e-11	16.7304
ENSG00000049323	-0.292325	-1.50305	-7.05219	5.62954e-12	9.78568e-11	16.7204
ENSG00000105993	-0.240967	-2.57942	-7.05103	5.67249e-12	9.85253e-11	16.7131
ENSG00000158856	-0.202916	0.0679618	-7.05073	5.68367e-12	9.86413e-11	16.7112
ENSG00000108883	-0.2269	-2.36717	-7.04971	5.72185e-12	9.92255e-11	16.7047
ENSG00000168028	-0.244691	-2.61396	-7.0495	5.72963e-12	9.92819e-11	16.7034
ENSG00000122507	-0.262565	-1.91318	-7.04885	5.75419e-12	9.96287e-11	16.6992
ENSG00000110492	0.729183	-0.253191	7.04695	5.82633e-12	1.00798e-10	16.6872
ENSG00000229124	0.962969	-3.20735	7.04674	5.83446e-12	1.00859e-10	16.6858
ENSG00000255093	-0.231513	2.48787	-7.04607	5.85982e-12	1.01218e-10	16.6816
ENSG00000127922	-0.239348	-1.91305	-7.04442	5.9236e-12	1.02239e-10	16.6712
ENSG00000160703	-0.249317	-1.26627	-7.0438	5.94781e-12	1.02576e-10	16.6672
ENSG00000183196	0.652604	-1.42176	7.04313	5.97416e-12	1.0295e-10	16.6629
ENSG00000163029	-0.371148	-3.80536	-7.04066	6.07165e-12	1.04548e-10	16.6473
ENSG00000273125	0.982568	0.378559	7.03952	6.11704e-12	1.05247e-10	16.6401
ENSG00000169727	-0.250383	0.511665	-7.03793	6.1812e-12	1.06267e-10	16.63
ENSG00000237669	1.01503	-0.475007	7.03757	6.19572e-12	1.06433e-10	16.6277
ENSG00000160439	-0.275983	-1.71333	-7.03635	6.24554e-12	1.07205e-10	16.62
ENSG00000164440	0.838758	0.532221	7.03586	6.26557e-12	1.07465e-10	16.6169
ENSG00000173933	-0.359825	-3.1495	-7.03415	6.33603e-12	1.08589e-10	16.606
ENSG00000198113	0.823258	0.966611	7.03251	6.40443e-12	1.09675e-10	16.5957
ENSG00000149927	-0.22532	-0.247722	-7.03215	6.41961e-12	1.09849e-10	16.5934
ENSG00000078114	-0.256465	-0.259991	-7.02818	6.58868e-12	1.12655e-10	16.5682
ENSG00000198753	-0.306523	0.471835	-7.0263	6.67032e-12	1.13962e-10	16.5563
ENSG00000250722	0.854188	0.84427	7.02602	6.68251e-12	1.14081e-10	16.5545
ENSG00000156976	-0.342858	-3.5651	-7.0235	6.79347e-12	1.15885e-10	16.5386
ENSG00000125505	-0.19558	-2.89379	-7.02308	6.81215e-12	1.16113e-10	16.5359
ENSG00000103549	-0.248367	-2.01942	-7.02273	6.82754e-12	1.16285e-10	16.5338
ENSG00000175356	-0.264147	-1.04455	-7.02219	6.85184e-12	1.16609e-10	16.5303
ENSG00000207547	-0.422848	-2.05402	-7.02171	6.87361e-12	1.16889e-10	16.5273
ENSG00000196365	-0.225482	-2.82199	-7.02148	6.884e-12	1.16975e-10	16.5258
ENSG00000175591	0.687744	-0.828667	7.01894	6.99905e-12	1.18838e-10	16.5098
ENSG00000250309	1.45374	-2.43405	7.01754	7.06321e-12	1.19834e-10	16.5009
ENSG00000185955	-0.288513	0.697976	-7.01618	7.12667e-12	1.20817e-10	16.4923
ENSG00000137198	0.989539	-1.92733	7.0155	7.1583e-12	1.2126e-10	16.488
ENSG00000162572	-0.32513	0.0980198	-7.01397	7.23002e-12	1.22369e-10	16.4783
ENSG00000127948	-0.230006	-1.89511	-7.01387	7.23492e-12	1.22369e-10	16.4777
ENSG00000182979	-0.235055	-1.40622	-7.01353	7.25093e-12	1.22545e-10	16.4756
ENSG00000213654	-0.220977	-1.06857	-7.01325	7.264e-12	1.22672e-10	16.4738
ENSG00000250602	0.781362	0.0495527	7.01014	7.41318e-12	1.25095e-10	16.4541
ENSG00000198535	0.850152	0.019799	7.00835	7.50059e-12	1.26472e-10	16.4428
ENSG00000175206	-0.486987	-0.889637	-7.00537	7.64768e-12	1.28853e-10	16.424
ENSG00000137310	-0.235739	-2.71978	-7.00435	7.69863e-12	1.29612e-10	16.4176
ENSG00000126457	-0.234736	-2.76006	-7.00286	7.77392e-12	1.3078e-10	16.4082
ENSG00000184702	-0.240318	-2.21093	-7.00208	7.81364e-12	1.31347e-10	16.4033
ENSG00000154258	-0.463754	-2.64155	-7.00182	7.82683e-12	1.31468e-10	16.4016
ENSG00000151835	-0.263587	-1.48652	-7.00132	7.85242e-12	1.31797e-10	16.3985
ENSG00000146067	-0.239142	-2.05052	-6.99851	7.99779e-12	1.34134e-10	16.3807
ENSG00000134115	-0.557767	-2.13714	-6.99784	8.03317e-12	1.34625e-10	16.3764
ENSG00000127418	1.33596	1.1167	6.99725	8.06405e-12	1.34985e-10	16.3727
ENSG00000198673	-0.231056	-2.3654	-6.99719	8.06699e-12	1.34985e-10	16.3724
ENSG00000099821	-0.2461	-2.34614	-6.9952	8.17215e-12	1.36641e-10	16.3599
ENSG00000054967	-0.215368	-1.46104	-6.9948	8.19382e-12	1.36899e-10	16.3573
ENSG00000115556	-0.458748	-2.75483	-6.99316	8.28201e-12	1.38267e-10	16.3469
ENSG00000170903	-0.267945	-1.41594	-6.99298	8.29153e-12	1.3832e-10	16.3458
ENSG00000232536	1.52132	-3.38117	6.99279	8.302e-12	1.3839e-10	16.3446
ENSG00000175264	-0.220984	-2.35202	-6.99241	8.3223e-12	1.38623e-10	16.3422
ENSG00000101460	0.617075	-1.75858	6.99181	8.35514e-12	1.39064e-10	16.3384
ENSG00000108679	-0.328338	-1.50832	-6.99069	8.41598e-12	1.39878e-10	16.3314
ENSG00000171617	1.43003	-0.894666	6.99068	8.41676e-12	1.39878e-10	16.3313
ENSG00000231672	0.659189	-0.411173	6.98882	8.51927e-12	1.41474e-10	16.3196
ENSG00000178035	-0.269029	-1.45682	-6.98835	8.54548e-12	1.41802e-10	16.3166
ENSG00000258759	-0.346709	-0.859306	-6.98718	8.61109e-12	1.42783e-10	16.3092
ENSG00000205838	0.614971	-3.1188	6.98645	8.65203e-12	1.43353e-10	16.3047
ENSG00000188811	-0.246336	-2.53028	-6.9804	8.99977e-12	1.4891e-10	16.2665
ENSG00000118849	0.591607	0.21488	6.98037	9.001e-12	1.4891e-10	16.2664
ENSG00000130479	-0.195999	-2.67566	-6.98011	9.01639e-12	1.49052e-10	16.2648
ENSG00000143702	-0.217184	-2.56135	-6.97986	9.03126e-12	1.49186e-10	16.2632
ENSG00000167986	-0.234876	-2.09862	-6.97956	9.04873e-12	1.49362e-10	16.2613
ENSG00000235240	-0.301078	1.36576	-6.9764	9.23666e-12	1.52349e-10	16.2414
ENSG00000170381	0.439737	1.55556	6.97513	9.31375e-12	1.53505e-10	16.2334
ENSG00000227953	0.443371	2.68741	6.97197	9.50658e-12	1.56566e-10	16.2136
ENSG00000174231	-0.224876	-1.82039	-6.97011	9.62261e-12	1.58358e-10	16.2018
ENSG00000204219	0.863221	-0.429814	6.96835	9.73325e-12	1.60059e-10	16.1908
ENSG00000163349	-0.224138	-3.01254	-6.96723	9.80454e-12	1.6111e-10	16.1837
ENSG00000018189	-0.369694	-3.53743	-6.96643	9.85546e-12	1.61826e-10	16.1787
ENSG00000173213	-0.286112	2.10205	-6.96589	9.88985e-12	1.62269e-10	16.1753
ENSG00000142102	-0.221849	-1.13351	-6.96443	9.98417e-12	1.63694e-10	16.1661
ENSG00000196531	-0.222341	-2.9214	-6.96254	1.01077e-11	1.65595e-10	16.1543
ENSG00000096060	1.16704	-0.159109	6.96082	1.02211e-11	1.67328e-10	16.1435
ENSG00000110092	-0.227112	-2.96084	-6.95994	1.02799e-11	1.68166e-10	16.1379
ENSG00000119280	-0.242539	-0.123691	-6.95816	1.03997e-11	1.69998e-10	16.1267
ENSG00000251456	1.03446	0.642285	6.95739	1.04513e-11	1.70715e-10	16.1219
ENSG00000140092	0.477278	-2.81912	6.95648	1.05131e-11	1.71597e-10	16.1162
ENSG00000204540	-0.236431	-0.992122	-6.95581	1.0559e-11	1.72217e-10	16.112
ENSG00000101181	-0.234425	-2.42149	-6.95388	1.06922e-11	1.7426e-10	16.0999
ENSG00000124006	-0.243984	-0.697053	-6.95288	1.07619e-11	1.75167e-10	16.0936
ENSG00000005882	-0.215491	-2.75112	-6.95285	1.07638e-11	1.75167e-10	16.0934
ENSG00000068120	-0.24515	-0.376173	-6.95256	1.07842e-11	1.75369e-10	16.0916
ENSG00000145623	0.704527	-2.33388	6.9508	1.09082e-11	1.77254e-10	16.0805
ENSG00000154265	0.693954	-2.76362	6.9488	1.10506e-11	1.79435e-10	16.068
ENSG00000197859	-0.562381	-3.57715	-6.94846	1.1075e-11	1.79699e-10	16.0659
ENSG00000151322	-0.30325	-3.13771	-6.9476	1.11371e-11	1.80573e-10	16.0605
ENSG00000204673	-0.20719	-2.45563	-6.94678	1.1196e-11	1.81393e-10	16.0554
ENSG00000275484	0.993245	0.216876	6.94562	1.12805e-11	1.82627e-10	16.0481
ENSG00000129535	-0.203397	-2.04381	-6.94352	1.14351e-11	1.84995e-10	16.0349
ENSG00000185158	-0.236857	-0.355917	-6.943	1.14743e-11	1.85491e-10	16.0316
ENSG00000185024	-0.172676	-1.61635	-6.94169	1.15722e-11	1.86936e-10	16.0234
ENSG00000187778	-0.230657	-2.07519	-6.94138	1.15948e-11	1.87119e-10	16.0215
ENSG00000147526	0.610243	1.20791	6.94131	1.16006e-11	1.87119e-10	16.021
ENSG00000255150	1.07724	0.467852	6.93999	1.16999e-11	1.88583e-10	16.0128
ENSG00000002834	-0.213126	-2.75319	-6.93985	1.17103e-11	1.88611e-10	16.0119
ENSG00000272449	1.13508	-0.174091	6.9389	1.1783e-11	1.89643e-10	16.0059
ENSG00000144843	0.866096	-0.352992	6.9349	1.20925e-11	1.94358e-10	15.9809
ENSG00000104205	-0.224437	-3.01648	-6.93476	1.2103e-11	1.94358e-10	15.98
ENSG00000166246	-0.226398	-2.77202	-6.9347	1.21081e-11	1.94358e-10	15.9796
ENSG00000104611	1.36503	-0.0262791	6.93466	1.21114e-11	1.94358e-10	15.9794
ENSG00000169242	-0.217164	-2.28502	-6.93403	1.21608e-11	1.95009e-10	15.9754
ENSG00000184305	-0.773736	-1.76984	-6.9289	1.25712e-11	2.01442e-10	15.9433
ENSG00000181378	-0.469555	-2.17218	-6.92849	1.26048e-11	2.01833e-10	15.9407
ENSG00000101608	0.862297	-1.19866	6.92609	1.28015e-11	2.04833e-10	15.9258
ENSG00000259038	0.728721	1.08739	6.92459	1.29266e-11	2.06685e-10	15.9164
ENSG00000243910	0.810673	0.644173	6.92341	1.30251e-11	2.08108e-10	15.909
ENSG00000172354	-0.182802	-2.6622	-6.92278	1.30788e-11	2.08814e-10	15.905
ENSG00000170915	1.19109	-2.02559	6.9222	1.31279e-11	2.09445e-10	15.9014
ENSG00000002016	-0.219524	-1.76241	-6.92045	1.32773e-11	2.11674e-10	15.8905
ENSG00000163016	-0.248453	1.31035	-6.91916	1.33885e-11	2.13209e-10	15.8824
ENSG00000233896	0.847278	1.29717	6.91911	1.3393e-11	2.13209e-10	15.8821
ENSG00000115504	-0.255076	-2.10503	-6.91889	1.34115e-11	2.13349e-10	15.8808
ENSG00000137218	-0.234758	-2.38945	-6.9185	1.34458e-11	2.13739e-10	15.8783
ENSG00000173947	-0.246647	-1.83638	-6.91326	1.39082e-11	2.2093e-10	15.8456
ENSG00000144031	0.761181	0.332981	6.91083	1.41289e-11	2.24273e-10	15.8304
ENSG00000155506	-0.230842	1.80311	-6.91071	1.41392e-11	2.24274e-10	15.8297
ENSG00000186684	-0.346985	1.20247	-6.90942	1.4258e-11	2.25996e-10	15.8216
ENSG00000172687	-0.327368	-0.948104	-6.90904	1.42931e-11	2.26388e-10	15.8192
ENSG00000006451	-0.249138	-2.46125	-6.90774	1.44132e-11	2.28125e-10	15.8111
ENSG00000197261	0.739317	-1.36269	6.90749	1.44368e-11	2.28334e-10	15.8095
ENSG00000058335	-0.420387	-1.74271	-6.907	1.44824e-11	2.28891e-10	15.8065
ENSG00000169733	-0.205371	-0.970081	-6.90429	1.4738e-11	2.32764e-10	15.7896
ENSG00000113262	-0.389809	-0.372821	-6.902	1.49569e-11	2.36051e-10	15.7753
ENSG00000147669	-0.235936	-3.01662	-6.90066	1.5087e-11	2.37933e-10	15.7669
ENSG00000113578	0.35543	-0.169495	6.89971	1.51793e-11	2.39216e-10	15.761
ENSG00000153822	-0.435845	0.318576	-6.89743	1.54044e-11	2.42588e-10	15.7468
ENSG00000221887	0.628886	-0.744468	6.89717	1.54303e-11	2.42823e-10	15.7452
ENSG00000156140	-0.445927	-3.24804	-6.89549	1.55989e-11	2.45299e-10	15.7347
ENSG00000005156	-0.221272	-2.9382	-6.89533	1.56141e-11	2.45363e-10	15.7337
ENSG00000115561	-0.221579	-2.7045	-6.89514	1.5634e-11	2.455e-10	15.7325
ENSG00000237276	0.686115	0.325044	6.89349	1.58007e-11	2.47853e-10	15.7222
ENSG00000140332	-0.372502	-2.88395	-6.89343	1.58065e-11	2.47853e-10	15.7219
ENSG00000284968	0.564219	-0.76634	6.89285	1.58656e-11	2.48603e-10	15.7183
ENSG00000235750	0.89914	-2.23145	6.89095	1.60612e-11	2.51488e-10	15.7064
ENSG00000235590	-0.276293	-0.189352	-6.88945	1.6217e-11	2.53747e-10	15.6971
ENSG00000151572	-0.343592	-3.09755	-6.88907	1.62571e-11	2.54192e-10	15.6947
ENSG00000166272	-0.285083	-3.67649	-6.88795	1.63747e-11	2.55707e-10	15.6877
ENSG00000267147	1.4305	-1.7102	6.88793	1.63773e-11	2.55707e-10	15.6876
ENSG00000124003	0.823021	-3.29096	6.88756	1.64164e-11	2.56136e-10	15.6853
ENSG00000224680	1.22123	-3.21311	6.88694	1.6482e-11	2.56976e-10	15.6814
ENSG00000175505	0.836029	-0.0829799	6.88528	1.66588e-11	2.59549e-10	15.6711
ENSG00000137103	-0.387896	-2.53076	-6.88487	1.67027e-11	2.60048e-10	15.6686
ENSG00000170854	0.72312	-1.38275	6.87929	1.73138e-11	2.6937e-10	15.6338
ENSG00000248235	-0.83752	-1.76956	-6.8788	1.73682e-11	2.70026e-10	15.6308
ENSG00000228624	-0.23556	-1.88714	-6.87808	1.74489e-11	2.71089e-10	15.6263
ENSG00000170631	-0.233499	-2.33334	-6.87786	1.74739e-11	2.71284e-10	15.6249
ENSG00000049656	-0.228038	2.39394	-6.87699	1.75715e-11	2.72607e-10	15.6195
ENSG00000107954	-0.223315	-1.10265	-6.87617	1.76642e-11	2.73851e-10	15.6145
ENSG00000167981	-0.349523	-0.613724	-6.87543	1.77484e-11	2.74787e-10	15.6099
ENSG00000100138	-0.228261	-2.59651	-6.87542	1.77496e-11	2.74787e-10	15.6098
ENSG00000130653	-0.250156	0.902564	-6.87413	1.78977e-11	2.76768e-10	15.6018
ENSG00000080493	-0.256565	-1.71721	-6.87409	1.79028e-11	2.76768e-10	15.6015
ENSG00000246084	0.933871	-0.562629	6.87386	1.79292e-11	2.76982e-10	15.6001
ENSG00000206562	-0.243013	-2.20873	-6.87187	1.81595e-11	2.80342e-10	15.5877
ENSG00000172671	0.666432	-1.86695	6.87112	1.82482e-11	2.81512e-10	15.583
ENSG00000128965	0.442278	-2.25638	6.86896	1.85032e-11	2.85246e-10	15.5696
ENSG00000101335	1.01331	0.465065	6.86811	1.86036e-11	2.86492e-10	15.5644
ENSG00000183036	1.0928	-0.0211954	6.86806	1.86102e-11	2.86492e-10	15.564
ENSG00000006744	-0.214076	-2.94978	-6.86769	1.86542e-11	2.86968e-10	15.5617
ENSG00000175497	-0.635219	-1.31191	-6.86737	1.86923e-11	2.87354e-10	15.5598
ENSG00000270149	1.13612	2.62006	6.86713	1.87221e-11	2.8761e-10	15.5582
ENSG00000169271	-0.575606	-2.08137	-6.86613	1.88423e-11	2.89254e-10	15.552
ENSG00000179950	-0.232252	-0.215357	-6.86596	1.88628e-11	2.89366e-10	15.551
ENSG00000070778	-0.247091	-1.59424	-6.86536	1.89362e-11	2.90116e-10	15.5472
ENSG00000118231	0.893134	0.33753	6.86534	1.89382e-11	2.90116e-10	15.5471
ENSG00000112787	0.601934	0.0543794	6.86279	1.92507e-11	2.94699e-10	15.5313
ENSG00000041353	0.741262	0.339584	6.86251	1.92857e-11	2.95028e-10	15.5296
ENSG00000114115	0.918891	0.0833723	6.86237	1.93033e-11	2.95092e-10	15.5287
ENSG00000178685	-0.231918	1.57391	-6.8608	1.9499e-11	2.97876e-10	15.5189
ENSG00000142227	0.609204	0.212489	6.85937	1.96783e-11	3.00405e-10	15.5101
ENSG00000185028	-0.329891	-2.52135	-6.85815	1.98329e-11	3.02555e-10	15.5025
ENSG00000175920	0.809476	-0.291794	6.85709	1.99688e-11	3.04417e-10	15.4959
ENSG00000279607	1.10264	-2.77102	6.85628	2.0073e-11	3.05792e-10	15.4909
ENSG00000196361	-0.360916	-2.81988	-6.85606	2.01004e-11	3.05998e-10	15.4896
ENSG00000105204	-0.2323	-2.23538	-6.85275	2.05328e-11	3.12363e-10	15.469
ENSG00000155897	0.476172	-2.46244	6.85255	2.05579e-11	3.12528e-10	15.4678
ENSG00000225214	1.336	-0.941319	6.85114	2.07452e-11	3.15158e-10	15.459
ENSG00000199158	-0.669832	-0.319928	-6.85027	2.08609e-11	3.16696e-10	15.4537
ENSG00000204231	-0.198047	-2.0705	-6.84956	2.0957e-11	3.17935e-10	15.4492
ENSG00000164484	-0.333331	-0.902187	-6.84883	2.10549e-11	3.19199e-10	15.4447
ENSG00000183963	0.579236	-3.60029	6.84768	2.12104e-11	3.21335e-10	15.4376
ENSG00000226445	1.2991	0.0740713	6.84745	2.1242e-11	3.21592e-10	15.4362
ENSG00000061656	0.823449	-3.09318	6.84565	2.14882e-11	3.25095e-10	15.425
ENSG00000156535	0.850288	-1.0975	6.84267	2.19022e-11	3.3113e-10	15.4066
ENSG00000147724	-0.225941	-0.983053	-6.84166	2.20446e-11	3.33052e-10	15.4003
ENSG00000179241	-0.209804	-0.990689	-6.841	2.21378e-11	3.34231e-10	15.3962
ENSG00000229951	0.735772	0.916852	6.84031	2.22362e-11	3.35486e-10	15.392
ENSG00000225194	0.420999	0.999475	6.83976	2.23148e-11	3.36403e-10	15.3885
ENSG00000204344	-0.219823	-1.34391	-6.83967	2.23277e-11	3.36403e-10	15.388
ENSG00000140859	-0.24212	0.621481	-6.83883	2.24474e-11	3.37975e-10	15.3828
ENSG00000249710	0.939136	-1.58032	6.83824	2.25335e-11	3.38999e-10	15.3791
ENSG00000168993	-0.298972	-0.220309	-6.83815	2.25463e-11	3.38999e-10	15.3786
ENSG00000122026	-0.231907	-2.79858	-6.83801	2.25663e-11	3.39067e-10	15.3777
ENSG00000118495	-0.282198	-0.956695	-6.83601	2.28576e-11	3.43209e-10	15.3653
ENSG00000168096	-0.204345	-2.68624	-6.83539	2.29477e-11	3.44325e-10	15.3615
ENSG00000211590	-0.543179	-2.44913	-6.83453	2.30739e-11	3.45983e-10	15.3562
ENSG00000164161	-0.19886	-1.5233	-6.83248	2.33797e-11	3.50328e-10	15.3435
ENSG00000215127	-0.317171	1.75457	-6.8302	2.37226e-11	3.55224e-10	15.3294
ENSG00000198585	0.784795	-1.97103	6.83	2.3753e-11	3.55436e-10	15.3282
ENSG00000140678	0.686572	0.430911	6.82905	2.38988e-11	3.57374e-10	15.3223
ENSG00000122735	-0.378816	-2.14107	-6.82719	2.41848e-11	3.61404e-10	15.3108
ENSG00000107863	-0.322662	-2.72083	-6.82637	2.43111e-11	3.63044e-10	15.3057
ENSG00000018236	-0.335568	-3.72395	-6.82497	2.45301e-11	3.66066e-10	15.2971
ENSG00000085063	-0.24234	-0.710507	-6.82419	2.46523e-11	3.67639e-10	15.2923
ENSG00000178188	-0.187469	-3.26253	-6.82249	2.4922e-11	3.71409e-10	15.2817
ENSG00000135916	-0.234839	-1.89835	-6.82195	2.5008e-11	3.72437e-10	15.2784
ENSG00000204348	-0.216702	-1.48105	-6.81909	2.54698e-11	3.79058e-10	15.2607
ENSG00000172005	0.842537	-0.515641	6.81523	2.61051e-11	3.88249e-10	15.2369
ENSG00000167632	-0.255802	1.15912	-6.81307	2.64676e-11	3.93374e-10	15.2236
ENSG00000176387	1.01803	-1.08574	6.80772	2.73867e-11	4.06758e-10	15.1906
ENSG00000139263	0.291228	-0.601883	6.80522	2.7828e-11	4.13032e-10	15.1752
ENSG00000128394	1.03603	0.092834	6.80462	2.79333e-11	4.14315e-10	15.1715
ENSG00000161204	-0.250052	-2.51354	-6.80418	2.8013e-11	4.15218e-10	15.1688
ENSG00000101346	-0.221837	-2.64234	-6.80315	2.81979e-11	4.17676e-10	15.1624
ENSG00000064547	0.593961	-1.61359	6.80248	2.83173e-11	4.19162e-10	15.1583
ENSG00000223060	0.608726	-0.131284	6.80232	2.83471e-11	4.19319e-10	15.1573
ENSG00000185133	-0.409703	-1.87485	-6.8016	2.84769e-11	4.20956e-10	15.1529
ENSG00000163481	-0.256618	-1.90503	-6.80095	2.8596e-11	4.22431e-10	15.1489
ENSG00000266086	-0.877535	0.526872	-6.7967	2.9381e-11	4.33736e-10	15.1227
ENSG00000169340	-0.316256	1.78864	-6.79642	2.94339e-11	4.34225e-10	15.1209
ENSG00000129187	0.722582	-2.32781	6.794	2.98902e-11	4.40659e-10	15.1061
ENSG00000178171	0.573981	-0.431892	6.79318	3.00475e-11	4.42681e-10	15.101
ENSG00000170049	-0.585178	-2.05142	-6.79264	3.01503e-11	4.43897e-10	15.0977
ENSG00000163492	0.420222	1.95244	6.79103	3.0462e-11	4.48186e-10	15.0878
ENSG00000133048	0.277591	1.74179	6.79018	3.06263e-11	4.50302e-10	15.0826
ENSG00000173557	0.549229	-0.780907	6.78813	3.10281e-11	4.55903e-10	15.07
ENSG00000236957	-0.315207	1.45908	-6.78637	3.13778e-11	4.60733e-10	15.0591
ENSG00000160345	-0.265341	-0.103898	-6.78606	3.14411e-11	4.61354e-10	15.0572
ENSG00000063854	-0.232793	-2.85054	-6.78514	3.16253e-11	4.63746e-10	15.0516
ENSG00000168214	-0.208997	-3.06494	-6.78397	3.18622e-11	4.66908e-10	15.0443
ENSG00000172349	-0.249354	0.416593	-6.78313	3.2032e-11	4.69082e-10	15.0392
ENSG00000227070	1.00724	1.12037	6.78297	3.20644e-11	4.69244e-10	15.0382
ENSG00000250073	1.03402	-1.16425	6.78078	3.25153e-11	4.75526e-10	15.0247
ENSG00000198373	-0.256534	-0.381313	-6.77989	3.27001e-11	4.7791e-10	15.0193
ENSG00000181938	-0.307399	-2.95416	-6.77694	3.33184e-11	4.86622e-10	15.0012
ENSG00000205865	-0.295101	1.0575	-6.7766	3.33908e-11	4.87354e-10	14.9991
ENSG00000165609	-0.225666	-2.76129	-6.77573	3.35745e-11	4.8971e-10	14.9938
ENSG00000234286	1.38647	-1.56764	6.77493	3.37457e-11	4.9188e-10	14.9888
ENSG00000135838	-0.231769	-2.2836	-6.77437	3.38666e-11	4.93314e-10	14.9854
ENSG00000121413	-0.430244	-2.24594	-6.77004	3.48108e-11	5.06732e-10	14.9588
ENSG00000189045	0.793419	-0.534188	6.76857	3.51379e-11	5.11154e-10	14.9498
ENSG00000189067	0.315513	-0.0892142	6.76753	3.53714e-11	5.14209e-10	14.9434
ENSG00000140948	-0.459878	-3.67755	-6.76383	3.62116e-11	5.26075e-10	14.9207
ENSG00000187122	-0.261745	-1.66841	-6.75911	3.7312e-11	5.41703e-10	14.8918
ENSG00000272068	-0.626146	-1.87874	-6.75548	3.81811e-11	5.53955e-10	14.8695
ENSG00000121410	-0.23691	0.31339	-6.75438	3.84484e-11	5.5736e-10	14.8628
ENSG00000114853	-0.251704	0.631693	-6.75431	3.84666e-11	5.5736e-10	14.8623
ENSG00000167202	-0.218521	-2.31331	-6.75379	3.85942e-11	5.5884e-10	14.8591
ENSG00000128683	-0.218156	-2.31045	-6.75274	3.88524e-11	5.6206e-10	14.8527
ENSG00000126653	-0.223162	-3.3046	-6.75267	3.88679e-11	5.6206e-10	14.8523
ENSG00000164434	-0.530592	-2.47865	-6.74933	3.97006e-11	5.73724e-10	14.8318
ENSG00000005059	0.495987	-4.2244	6.74717	4.02458e-11	5.8122e-10	14.8187
ENSG00000230951	1.13843	-0.391465	6.74576	4.06073e-11	5.86055e-10	14.81
ENSG00000132702	-0.26534	-1.25886	-6.74353	4.11862e-11	5.94019e-10	14.7963
ENSG00000132872	-0.281655	-0.217332	-6.74186	4.16229e-11	5.99922e-10	14.7862
ENSG00000113327	-0.490242	-3.45026	-6.74161	4.16884e-11	6.00471e-10	14.7846
ENSG00000173193	0.61715	-1.24081	6.73973	4.21893e-11	6.07289e-10	14.7731
ENSG00000156206	-0.209743	-0.7995	-6.73607	4.31784e-11	6.21118e-10	14.7507
ENSG00000102313	-0.663215	-1.93005	-6.73574	4.3267e-11	6.21984e-10	14.7487
ENSG00000273413	1.10009	2.01666	6.73551	4.33313e-11	6.22501e-10	14.7473
ENSG00000136193	0.622044	-0.67686	6.73536	4.33709e-11	6.22662e-10	14.7464
ENSG00000168421	0.396072	1.7704	6.73503	4.34613e-11	6.23551e-10	14.7444
ENSG00000241956	-0.413031	-2.95377	-6.73475	4.35399e-11	6.24271e-10	14.7427
ENSG00000186510	-0.303343	0.799432	-6.73461	4.35778e-11	6.24407e-10	14.7418
ENSG00000188493	-0.225604	-2.37897	-6.7317	4.43861e-11	6.35573e-10	14.7241
ENSG00000134873	0.734547	-2.47653	6.73099	4.45871e-11	6.38035e-10	14.7197
ENSG00000121310	0.58006	-2.53982	6.72972	4.49477e-11	6.42775e-10	14.7119
ENSG00000071991	-0.572803	-0.50613	-6.72941	4.50355e-11	6.43611e-10	14.71
ENSG00000172548	0.748163	0.607322	6.72922	4.50883e-11	6.43947e-10	14.7089
ENSG00000249131	1.13707	0.542847	6.72584	4.60634e-11	6.57445e-10	14.6882
ENSG00000107186	-0.269404	-0.192039	-6.72182	4.72465e-11	6.73893e-10	14.6637
ENSG00000131018	-0.193805	-1.21232	-6.72161	4.73101e-11	6.74091e-10	14.6624
ENSG00000129933	-0.22682	-2.73036	-6.72157	4.73218e-11	6.74091e-10	14.6622
ENSG00000120915	0.791545	-1.04361	6.72073	4.75749e-11	6.77255e-10	14.657
ENSG00000151692	-0.476749	-1.81224	-6.72034	4.7691e-11	6.78468e-10	14.6547
ENSG00000076928	-0.22351	-2.52763	-6.71982	4.78483e-11	6.80264e-10	14.6515
ENSG00000113068	-0.239601	-2.4823	-6.71868	4.81946e-11	6.84745e-10	14.6445
ENSG00000163516	-0.205803	-3.16679	-6.71716	4.86568e-11	6.90863e-10	14.6353
ENSG00000167703	-0.217047	-1.3326	-6.71685	4.87549e-11	6.91808e-10	14.6334
ENSG00000153130	-0.180466	-1.37125	-6.71519	4.9266e-11	6.9861e-10	14.6233
ENSG00000241399	1.0269	0.365075	6.71377	4.97105e-11	7.04457e-10	14.6146
ENSG00000181656	-0.510474	-2.28457	-6.71338	4.98313e-11	7.05712e-10	14.6123
ENSG00000144550	-0.331648	-1.43079	-6.70932	5.11259e-11	7.23247e-10	14.5875
ENSG00000103876	0.779493	-1.97678	6.70929	5.11354e-11	7.23247e-10	14.5873
ENSG00000115993	-0.222956	-2.76147	-6.7091	5.11964e-11	7.23643e-10	14.5862
ENSG00000164292	-0.218712	-2.88494	-6.70844	5.14093e-11	7.26186e-10	14.5822
ENSG00000159403	0.474383	-3.30398	6.70818	5.14951e-11	7.26929e-10	14.5806
ENSG00000163041	-0.248915	-3.31134	-6.70757	5.16928e-11	7.2925e-10	14.5769
ENSG00000186007	0.442056	0.69241	6.70555	5.23549e-11	7.38116e-10	14.5646
ENSG00000103023	-0.535327	-1.55078	-6.7052	5.24707e-11	7.39014e-10	14.5624
ENSG00000204463	-0.182719	-2.96555	-6.70516	5.24859e-11	7.39014e-10	14.5622
ENSG00000100604	-0.339244	-1.19034	-6.70334	5.30891e-11	7.47028e-10	14.5511
ENSG00000167595	-0.220564	-1.90313	-6.70297	5.32142e-11	7.48308e-10	14.5488
ENSG00000213399	-0.347635	1.11295	-6.70027	5.41267e-11	7.60652e-10	14.5324
ENSG00000236809	0.769818	1.08919	6.70013	5.41735e-11	7.60822e-10	14.5316
ENSG00000224081	0.95554	-2.96861	6.69872	5.46596e-11	7.67158e-10	14.523
ENSG00000165821	-0.335009	-3.65352	-6.69723	5.51722e-11	7.73858e-10	14.5139
ENSG00000182957	-0.210694	-2.28912	-6.69623	5.55208e-11	7.77944e-10	14.5079
ENSG00000260288	1.17298	-2.80796	6.69619	5.55345e-11	7.77944e-10	14.5076
ENSG00000198208	-0.412732	-0.723304	-6.69521	5.58784e-11	7.82262e-10	14.5017
ENSG00000257341	0.818229	0.0549784	6.69433	5.61902e-11	7.86126e-10	14.4963
ENSG00000104324	0.799568	-0.147771	6.69373	5.64035e-11	7.88606e-10	14.4926
ENSG00000074695	-0.307895	-2.66635	-6.69301	5.66576e-11	7.91654e-10	14.4883
ENSG00000166532	-0.31909	-2.3445	-6.69264	5.67901e-11	7.93002e-10	14.486
ENSG00000118257	0.612212	-3.46112	6.69203	5.7009e-11	7.95552e-10	14.4823
ENSG00000211796	-0.613523	-2.28203	-6.69125	5.72901e-11	7.9896e-10	14.4776
ENSG00000233730	0.625196	0.479775	6.69115	5.73261e-11	7.9896e-10	14.477
ENSG00000131981	0.673071	0.958536	6.68948	5.79322e-11	8.06895e-10	14.4668
ENSG00000151651	0.419013	0.568485	6.68341	6.0185e-11	8.3774e-10	14.43
ENSG00000122176	0.524496	1.38888	6.68256	6.05083e-11	8.41707e-10	14.4248
ENSG00000156110	-0.121257	-4.22068	-6.68237	6.05819e-11	8.42196e-10	14.4236
ENSG00000172936	0.564685	-0.494537	6.68042	6.13285e-11	8.52035e-10	14.4118
ENSG00000204381	0.48592	-1.20948	6.67948	6.16905e-11	8.56522e-10	14.4061
ENSG00000177106	0.330726	-0.0447319	6.67817	6.21997e-11	8.63045e-10	14.3982
ENSG00000170684	0.699884	0.319702	6.67741	6.25007e-11	8.66673e-10	14.3935
ENSG00000147536	-0.211512	-1.52024	-6.67686	6.27148e-11	8.69093e-10	14.3902
ENSG00000279070	-0.277377	-2.65824	-6.67505	6.34323e-11	8.78246e-10	14.3792
ENSG00000106211	0.522722	-2.73875	6.67499	6.34553e-11	8.78246e-10	14.3789
ENSG00000238098	-0.288871	-0.258448	-6.67259	6.44206e-11	8.91043e-10	14.3643
ENSG00000152689	-0.201263	-1.36982	-6.67122	6.49756e-11	8.98153e-10	14.356
ENSG00000135452	-0.258809	-2.62567	-6.66852	6.60859e-11	9.12926e-10	14.3396
ENSG00000106333	-0.175989	0.633776	-6.66735	6.65746e-11	9.19098e-10	14.3325
ENSG00000150347	-0.419745	-2.46929	-6.66671	6.68435e-11	9.2223e-10	14.3286
ENSG00000148541	-0.229654	-3.06721	-6.66576	6.72398e-11	9.27114e-10	14.3229
ENSG00000008441	-0.29839	-3.12197	-6.66495	6.75836e-11	9.3127e-10	14.318
ENSG00000237456	-0.32273	0.503235	-6.66365	6.81373e-11	9.38309e-10	14.3101
ENSG00000135835	1.06616	0.305382	6.66265	6.85666e-11	9.4363e-10	14.3041
ENSG00000154240	-0.220519	-0.344092	-6.66243	6.86621e-11	9.44351e-10	14.3027
ENSG00000144834	-0.206317	-3.89409	-6.65799	7.0598e-11	9.70368e-10	14.2759
ENSG00000106624	0.888471	-1.2787	6.65628	7.13596e-11	9.80222e-10	14.2655
ENSG00000214530	-0.175231	-1.78283	-6.65575	7.15979e-11	9.82881e-10	14.2623
ENSG00000172890	-0.23289	-2.66619	-6.65387	7.24436e-11	9.93868e-10	14.2509
ENSG00000198231	-0.21165	-2.91755	-6.65332	7.26967e-11	9.96717e-10	14.2476
ENSG00000109756	-0.439821	-3.39383	-6.6524	7.3117e-11	1.00185e-09	14.242
ENSG00000197561	-0.21891	0.541326	-6.651	7.37589e-11	1.01002e-09	14.2336
ENSG00000144028	-0.268791	-1.88256	-6.65044	7.40177e-11	1.01293e-09	14.2302
ENSG00000066379	-0.213705	-2.91879	-6.65008	7.41865e-11	1.01461e-09	14.228
ENSG00000163864	1.13117	-0.63771	6.64987	7.42827e-11	1.01529e-09	14.2267
ENSG00000100376	-0.18258	-0.96717	-6.64905	7.46646e-11	1.01987e-09	14.2218
ENSG00000111058	0.526598	-3.02741	6.64813	7.50968e-11	1.02514e-09	14.2162
ENSG00000121966	1.00096	-1.58234	6.64761	7.53398e-11	1.02782e-09	14.2131
ENSG00000158486	0.893328	1.66898	6.64654	7.58491e-11	1.03412e-09	14.2066
ENSG00000151838	0.852862	-0.0276579	6.64467	7.6742e-11	1.04565e-09	14.1953
ENSG00000167011	-0.386649	-2.62353	-6.64152	7.82666e-11	1.06576e-09	14.1763
ENSG00000198910	-0.249517	0.146408	-6.6404	7.88208e-11	1.07264e-09	14.1695
ENSG00000215845	0.72749	1.50883	6.63978	7.91234e-11	1.07609e-09	14.1658
ENSG00000196503	0.429936	2.01068	6.63842	7.98015e-11	1.08464e-09	14.1575
ENSG00000168014	-0.206666	-3.11326	-6.63769	8.01673e-11	1.08893e-09	14.1531
ENSG00000179528	0.489748	-0.21749	6.6365	8.07664e-11	1.09639e-09	14.1459
ENSG00000101342	-0.208386	2.40197	-6.63551	8.12671e-11	1.10251e-09	14.14
ENSG00000274180	-0.299619	-2.96367	-6.63061	8.37909e-11	1.13605e-09	14.1105
ENSG00000146063	-0.196575	-2.87271	-6.62921	8.45312e-11	1.14537e-09	14.102
ENSG00000133466	-0.429384	-2.90488	-6.62533	8.6605e-11	1.17177e-09	14.0786
ENSG00000110245	-0.204733	1.99471	-6.62522	8.66603e-11	1.17177e-09	14.0779
ENSG00000178038	0.374323	0.376087	6.62518	8.6685e-11	1.17177e-09	14.0777
ENSG00000162585	-0.145045	-0.0670037	-6.62516	8.66929e-11	1.17177e-09	14.0776
ENSG00000134905	-0.199956	-2.78377	-6.6249	8.68368e-11	1.17299e-09	14.076
ENSG00000047849	-0.215946	-1.903	-6.62279	8.79841e-11	1.18776e-09	14.0633
ENSG00000157005	0.796975	1.12192	6.62172	8.85734e-11	1.19498e-09	14.0569
ENSG00000256514	1.04816	-1.09037	6.61827	9.05027e-11	1.22026e-09	14.0361
ENSG00000164142	1.01543	-2.78269	6.61772	9.08167e-11	1.22374e-09	14.0327
ENSG00000213523	-0.255467	-1.06945	-6.61718	9.11204e-11	1.22664e-09	14.0295
ENSG00000272701	-0.380971	-0.262803	-6.61714	9.1144e-11	1.22664e-09	14.0292
ENSG00000136059	0.607744	0.0492109	6.61658	9.1463e-11	1.23018e-09	14.0259
ENSG00000138646	0.696959	-2.28078	6.61563	9.2007e-11	1.23674e-09	14.0201
ENSG00000211580	-0.215882	2.48062	-6.61542	9.21256e-11	1.23758e-09	14.0189
ENSG00000205364	1.16685	-0.493377	6.61293	9.35697e-11	1.2562e-09	14.0039
ENSG00000161267	0.853641	-1.18947	6.61261	9.37526e-11	1.25789e-09	14.002
ENSG00000248690	0.54978	-2.36309	6.60982	9.5398e-11	1.27895e-09	13.9852
ENSG00000110723	-0.221663	-0.342635	-6.60975	9.54391e-11	1.27895e-09	13.9848
ENSG00000258017	-0.234604	-2.48095	-6.60808	9.64408e-11	1.29159e-09	13.9747
ENSG00000099917	-0.199411	-2.98265	-6.6074	9.68511e-11	1.29629e-09	13.9706
ENSG00000182732	-0.248144	-0.455519	-6.60443	9.86597e-11	1.31969e-09	13.9528
ENSG00000186283	-0.185036	-1.98523	-6.60397	9.89386e-11	1.32262e-09	13.95
ENSG00000197948	0.976143	-0.796029	6.60251	9.98454e-11	1.33393e-09	13.9412
ENSG00000225830	-0.224949	-2.01364	-6.60169	1.00353e-10	1.33924e-09	13.9363
ENSG00000226963	0.776787	1.83299	6.60167	1.00365e-10	1.33924e-09	13.9362
ENSG00000261469	1.01094	-3.26657	6.59967	1.01627e-10	1.35479e-09	13.9242
ENSG00000125888	-0.520602	-2.3652	-6.59962	1.01654e-10	1.35479e-09	13.9239
ENSG00000265976	-0.17052	2.95657	-6.59743	1.03049e-10	1.37254e-09	13.9107
ENSG00000122390	-0.338644	-1.20223	-6.59692	1.0338e-10	1.37549e-09	13.9077
ENSG00000137801	1.06841	-1.08659	6.59689	1.03395e-10	1.37549e-09	13.9075
ENSG00000174326	0.757132	-1.00703	6.59622	1.03829e-10	1.38042e-09	13.9035
ENSG00000278050	1.12026	1.34306	6.59574	1.04141e-10	1.38373e-09	13.9006
ENSG00000189375	-0.253743	2.18004	-6.59495	1.04652e-10	1.38968e-09	13.8958
ENSG00000211696	-0.309518	1.00738	-6.59402	1.05261e-10	1.39692e-09	13.8902
ENSG00000167553	0.678814	-2.52077	6.59058	1.07535e-10	1.42604e-09	13.8696
ENSG00000185652	-0.262434	0.123095	-6.59051	1.07585e-10	1.42604e-09	13.8692
ENSG00000157227	0.988779	-0.84583	6.58868	1.08811e-10	1.44141e-09	13.8582
ENSG00000242028	-0.213365	-0.752378	-6.58834	1.09045e-10	1.44365e-09	13.8562
ENSG00000250479	0.81825	-1.48294	6.58274	1.12902e-10	1.4938e-09	13.8226
ENSG00000101199	-0.225706	-2.75937	-6.5821	1.13355e-10	1.4989e-09	13.8187
ENSG00000102531	-0.231996	-3.18633	-6.58137	1.13866e-10	1.50475e-09	13.8144
ENSG00000133773	-0.195131	-3.21543	-6.58071	1.1434e-10	1.51011e-09	13.8104
ENSG00000106484	-0.260584	0.391481	-6.58012	1.14759e-10	1.51472e-09	13.8069
ENSG00000114439	-0.287298	-2.07965	-6.57826	1.16087e-10	1.53133e-09	13.7958
ENSG00000107738	0.857537	-3.22316	6.57798	1.16291e-10	1.53309e-09	13.7941
ENSG00000183798	0.673414	-0.857438	6.57716	1.16887e-10	1.54003e-09	13.7891
ENSG00000277846	-0.706517	-0.246139	-6.57612	1.17644e-10	1.54832e-09	13.7829
ENSG00000234776	-0.289719	-0.738678	-6.5761	1.17658e-10	1.54832e-09	13.7828
ENSG00000169169	-0.234042	-2.27548	-6.57577	1.17897e-10	1.55054e-09	13.7808
ENSG00000105672	0.556884	0.225335	6.5742	1.19052e-10	1.5648e-09	13.7714
ENSG00000200661	-0.591047	1.12306	-6.57399	1.19209e-10	1.56592e-09	13.7701
ENSG00000235151	1.38457	-0.0219209	6.57346	1.19598e-10	1.57009e-09	13.767
ENSG00000122971	0.949165	-1.1553	6.57297	1.19965e-10	1.57397e-09	13.764
ENSG00000236106	1.19305	-0.230723	6.5722	1.20536e-10	1.58052e-09	13.7595
ENSG00000196440	-0.339088	-1.2142	-6.57167	1.20934e-10	1.58478e-09	13.7563
ENSG00000105402	-0.20338	-2.88582	-6.57145	1.21099e-10	1.586e-09	13.755
ENSG00000115325	0.67151	-0.991306	6.57115	1.21328e-10	1.58805e-09	13.7531
ENSG00000110628	-0.174491	-1.18255	-6.57056	1.2177e-10	1.59289e-09	13.7496
ENSG00000063176	-0.200434	-2.97662	-6.5698	1.22343e-10	1.59911e-09	13.7451
ENSG00000169129	0.491001	-0.134213	6.56962	1.22483e-10	1.59911e-09	13.744
ENSG00000204335	0.658966	-3.0261	6.56962	1.22484e-10	1.59911e-09	13.744
ENSG00000125818	-0.201642	-1.61858	-6.56955	1.22537e-10	1.59911e-09	13.7436
ENSG00000124610	0.698328	0.713721	6.56864	1.23228e-10	1.60716e-09	13.7381
ENSG00000167522	-0.170733	0.087855	-6.5684	1.23413e-10	1.60862e-09	13.7367
ENSG00000188130	-0.244804	-1.72789	-6.5673	1.24254e-10	1.61862e-09	13.7301
ENSG00000169006	0.910381	-0.85064	6.56471	1.26267e-10	1.64387e-09	13.7146
ENSG00000005007	-0.197156	0.0172857	-6.56378	1.26994e-10	1.65235e-09	13.7091
ENSG00000169231	-0.323964	-2.88651	-6.56282	1.27754e-10	1.66126e-09	13.7033
ENSG00000177173	-0.337516	1.12144	-6.56241	1.28079e-10	1.66449e-09	13.7009
ENSG00000233588	-0.272335	2.18704	-6.56211	1.28317e-10	1.66661e-09	13.6991
ENSG00000163430	0.947715	-4.97232	6.56131	1.2896e-10	1.67396e-09	13.6943
ENSG00000181322	-0.208636	-2.86761	-6.56058	1.29544e-10	1.68054e-09	13.6899
ENSG00000108639	1.31098	-1.02856	6.56022	1.29833e-10	1.68331e-09	13.6877
ENSG00000145247	0.387074	0.930715	6.55959	1.30336e-10	1.68882e-09	13.684
ENSG00000125967	-0.19462	1.25505	-6.55933	1.30546e-10	1.69055e-09	13.6825
ENSG00000072682	0.320371	-1.44441	6.55819	1.31475e-10	1.70157e-09	13.6756
ENSG00000115718	-0.255866	1.31575	-6.55639	1.32942e-10	1.71954e-09	13.6649
ENSG00000013619	-0.281418	-0.753298	-6.55457	1.34455e-10	1.73808e-09	13.654
ENSG00000156966	0.576596	2.05465	6.55343	1.35408e-10	1.74892e-09	13.6472
ENSG00000100968	0.438455	-0.041053	6.55337	1.35452e-10	1.74892e-09	13.6469
ENSG00000259790	-0.356329	1.50345	-6.55109	1.37377e-10	1.77273e-09	13.6332
ENSG00000150990	-0.206039	-0.391828	-6.54964	1.38619e-10	1.7877e-09	13.6246
ENSG00000212158	-0.27817	2.14784	-6.54636	1.41459e-10	1.82326e-09	13.605
ENSG00000140009	1.01336	-0.00162389	6.544	1.43533e-10	1.8489e-09	13.5909
ENSG00000100206	1.13731	-2.52461	6.5438	1.43711e-10	1.85011e-09	13.5898
ENSG00000230461	-0.237158	0.0790696	-6.54071	1.46481e-10	1.88466e-09	13.5713
ENSG00000232825	-0.309775	-3.10187	-6.54039	1.46773e-10	1.88731e-09	13.5694
ENSG00000237879	1.09107	-0.147261	6.53986	1.47257e-10	1.89243e-09	13.5662
ENSG00000053702	-0.320325	-3.36428	-6.53959	1.47499e-10	1.89443e-09	13.5646
ENSG00000183476	-0.159492	-0.308507	-6.5391	1.47949e-10	1.8991e-09	13.5617
ENSG00000168589	-0.254301	-1.6803	-6.53806	1.48902e-10	1.91021e-09	13.5555
ENSG00000151148	-0.204486	-2.99276	-6.53772	1.49214e-10	1.9131e-09	13.5535
ENSG00000063244	-0.230243	-1.61809	-6.53608	1.50732e-10	1.93143e-09	13.5437
ENSG00000251387	0.711814	0.163233	6.53536	1.51402e-10	1.93889e-09	13.5394
ENSG00000133226	-0.242324	-2.43919	-6.53351	1.53148e-10	1.9601e-09	13.5284
ENSG00000185347	-0.202991	-3.11241	-6.53316	1.5348e-10	1.96236e-09	13.5263
ENSG00000084636	-0.286338	-0.676773	-6.53313	1.53504e-10	1.96236e-09	13.5261
ENSG00000250432	-0.257061	-0.808109	-6.53139	1.55159e-10	1.98121e-09	13.5158
ENSG00000250742	-0.257061	-0.808109	-6.53139	1.55159e-10	1.98121e-09	13.5158
ENSG00000177963	-0.197594	-2.86356	-6.52814	1.5831e-10	2.02028e-09	13.4964
ENSG00000261399	0.686408	2.96161	6.52799	1.58449e-10	2.02087e-09	13.4956
ENSG00000272967	0.891442	-1.65927	6.52645	1.59964e-10	2.03901e-09	13.4864
ENSG00000088247	-0.263713	-0.293941	-6.52623	1.60178e-10	2.04055e-09	13.4851
ENSG00000159713	1.2923	-0.432563	6.52584	1.6057e-10	2.04433e-09	13.4827
ENSG00000015592	-0.53959	-3.49525	-6.52575	1.60661e-10	2.04433e-09	13.4822
ENSG00000185404	0.328518	1.41221	6.52544	1.60961e-10	2.04696e-09	13.4804
ENSG00000188155	0.83152	2.83268	6.52439	1.6201e-10	2.05911e-09	13.4741
ENSG00000165807	0.913386	0.838316	6.52428	1.6212e-10	2.05931e-09	13.4735
ENSG00000082269	-0.217894	-2.5387	-6.52389	1.62511e-10	2.06308e-09	13.4711
ENSG00000163357	-0.243033	2.18211	-6.52245	1.63959e-10	2.08026e-09	13.4626
ENSG00000100664	-0.194433	-2.95174	-6.52212	1.64292e-10	2.08328e-09	13.4606
ENSG00000258101	0.720575	-2.0874	6.52095	1.6548e-10	2.09713e-09	13.4537
ENSG00000111596	-0.226361	-2.8213	-6.52012	1.66335e-10	2.10675e-09	13.4487
ENSG00000059145	-0.190349	1.04736	-6.51958	1.66886e-10	2.11138e-09	13.4455
ENSG00000237512	0.480557	0.361175	6.51957	1.66894e-10	2.11138e-09	13.4455
ENSG00000185504	-0.161532	-1.07212	-6.51948	1.66989e-10	2.11138e-09	13.4449
ENSG00000224609	0.534551	-0.242111	6.51918	1.67298e-10	2.11406e-09	13.4431
ENSG00000028310	-0.199936	-3.1591	-6.51867	1.67826e-10	2.11951e-09	13.4401
ENSG00000099622	-0.255687	-2.80371	-6.51664	1.69939e-10	2.14497e-09	13.428
ENSG00000139540	-0.288375	1.47412	-6.51647	1.70111e-10	2.14591e-09	13.427
ENSG00000129965	-0.295591	1.26829	-6.51627	1.70322e-10	2.14733e-09	13.4258
ENSG00000168016	0.673655	-0.633106	6.5153	1.71346e-10	2.159e-09	13.4201
ENSG00000185722	-0.207465	-1.89242	-6.514	1.72727e-10	2.17515e-09	13.4123
ENSG00000175040	0.76212	-3.18839	6.51311	1.73672e-10	2.18579e-09	13.407
ENSG00000234127	-0.200923	-3.10107	-6.51255	1.74274e-10	2.19212e-09	13.4037
ENSG00000118513	-0.246724	-1.29495	-6.51202	1.7484e-10	2.19797e-09	13.4006
ENSG00000170801	0.735995	-0.0710881	6.51015	1.76872e-10	2.22224e-09	13.3894
ENSG00000248329	1.06929	-0.269206	6.50848	1.78694e-10	2.24385e-09	13.3795
ENSG00000240207	0.890807	-3.42984	6.50829	1.789e-10	2.24516e-09	13.3784
ENSG00000204220	-0.173304	-3.71865	-6.50667	1.80695e-10	2.26639e-09	13.3688
ENSG00000174469	-0.508476	-2.5579	-6.50466	1.82942e-10	2.29326e-09	13.3569
ENSG00000130475	-0.212674	-0.0292192	-6.5043	1.83346e-10	2.29701e-09	13.3548
ENSG00000155849	-0.230338	-2.28841	-6.50279	1.85057e-10	2.31712e-09	13.3458
ENSG00000124491	0.453579	-0.0156387	6.5008	1.87342e-10	2.34439e-09	13.334
ENSG00000140945	-0.35324	-3.1208	-6.49968	1.88637e-10	2.35926e-09	13.3273
ENSG00000288253	-0.603785	-3.4332	-6.49607	1.92871e-10	2.41083e-09	13.3059
ENSG00000036672	0.755183	-2.50355	6.4938	1.9558e-10	2.4433e-09	13.2924
ENSG00000165118	0.627212	-0.475816	6.49346	1.95981e-10	2.44558e-09	13.2905
ENSG00000253553	-0.352551	-3.32888	-6.49346	1.95985e-10	2.44558e-09	13.2904
ENSG00000087077	0.392653	0.32833	6.49285	1.96714e-10	2.45328e-09	13.2869
ENSG00000128340	0.413293	0.175928	6.49165	1.98174e-10	2.47008e-09	13.2797
ENSG00000213145	0.606595	-0.10507	6.49064	1.99411e-10	2.48409e-09	13.2737
ENSG00000259571	0.470997	2.66872	6.48984	2.00394e-10	2.49492e-09	13.269
ENSG00000106686	1.33193	-1.31071	6.48923	2.01142e-10	2.50281e-09	13.2654
ENSG00000058600	-0.197536	-1.65831	-6.4886	2.01917e-10	2.51103e-09	13.2617
ENSG00000164414	-0.25307	-2.0037	-6.48708	2.0381e-10	2.53313e-09	13.2527
ENSG00000091127	-0.224149	-2.64781	-6.4839	2.07831e-10	2.58165e-09	13.2338
ENSG00000065717	0.980693	0.978773	6.48374	2.08029e-10	2.58264e-09	13.2329
ENSG00000155744	-0.201474	-3.40988	-6.4834	2.08472e-10	2.58668e-09	13.2309
ENSG00000168769	0.500433	-2.45086	6.48047	2.12255e-10	2.63213e-09	13.2135
ENSG00000143845	0.436381	0.488284	6.48031	2.12456e-10	2.63314e-09	13.2126
ENSG00000102934	1.03518	-3.59256	6.4799	2.12993e-10	2.63829e-09	13.2102
ENSG00000271727	0.987539	-0.129641	6.47934	2.13724e-10	2.64586e-09	13.2069
ENSG00000104371	0.440463	1.87	6.4786	2.14695e-10	2.65638e-09	13.2025
ENSG00000064692	0.518725	-3.73459	6.47669	2.1722e-10	2.68611e-09	13.1912
ENSG00000162526	0.606591	-1.28691	6.47587	2.18327e-10	2.69828e-09	13.1863
ENSG00000055332	-0.178521	-1.33902	-6.47443	2.20252e-10	2.72054e-09	13.1778
ENSG00000145244	0.610207	0.674622	6.47381	2.21098e-10	2.72945e-09	13.1741
ENSG00000167701	-0.306994	-0.930502	-6.4734	2.21658e-10	2.73482e-09	13.1717
ENSG00000249481	0.763827	-0.346035	6.47284	2.22417e-10	2.74265e-09	13.1684
ENSG00000144668	0.686443	-4.79147	6.4715	2.24244e-10	2.76362e-09	13.1605
ENSG00000120094	-0.555526	-0.973315	-6.47087	2.25118e-10	2.77283e-09	13.1568
ENSG00000170175	0.662846	-0.448889	6.46934	2.27236e-10	2.79735e-09	13.1477
ENSG00000213252	-0.316821	1.20793	-6.46886	2.27908e-10	2.80193e-09	13.1449
ENSG00000067048	-0.300576	-1.59172	-6.46881	2.27975e-10	2.80193e-09	13.1446
ENSG00000261803	0.561435	1.11193	6.4688	2.27992e-10	2.80193e-09	13.1445
ENSG00000207808	0.512736	1.70501	6.46645	2.31297e-10	2.84096e-09	13.1307
ENSG00000256633	0.655817	2.09468	6.46453	2.34022e-10	2.87282e-09	13.1194
ENSG00000188603	-0.188265	-1.94552	-6.4644	2.3421e-10	2.87353e-09	13.1186
ENSG00000162433	0.350529	-4.0791	6.46374	2.35163e-10	2.8836e-09	13.1147
ENSG00000111335	0.533813	0.706659	6.46222	2.37362e-10	2.90895e-09	13.1057
ENSG00000137752	0.682305	-0.0646919	6.46185	2.37897e-10	2.91388e-09	13.1035
ENSG00000136160	0.383657	-2.69453	6.46113	2.38942e-10	2.92504e-09	13.0993
ENSG00000139546	-0.222708	-2.95987	-6.46026	2.40214e-10	2.93897e-09	13.0942
ENSG00000260879	1.12545	-0.714358	6.46001	2.40593e-10	2.94197e-09	13.0926
ENSG00000169756	-0.210213	-1.24458	-6.4546	2.48686e-10	3.03889e-09	13.0607
ENSG00000047662	0.850521	-3.73321	6.45452	2.48796e-10	3.03889e-09	13.0603
ENSG00000213626	-0.195481	-2.41987	-6.45419	2.49299e-10	3.04334e-09	13.0584
ENSG00000133519	1.03829	-0.642104	6.4514	2.53593e-10	3.09404e-09	13.0419
ENSG00000084090	-0.21908	-2.86153	-6.45036	2.55212e-10	3.11205e-09	13.0358
ENSG00000132716	-0.330377	-3.45016	-6.45004	2.55709e-10	3.11638e-09	13.0339
ENSG00000069696	1.03603	-0.986738	6.44638	2.6149e-10	3.18507e-09	13.0123
ENSG00000204622	1.24258	1.10682	6.44609	2.61961e-10	3.18892e-09	13.0106
ENSG00000184916	-0.205085	-0.239182	-6.446	2.62097e-10	3.18892e-09	13.0101
ENSG00000146802	0.569606	-0.536134	6.44506	2.63601e-10	3.20545e-09	13.0046
ENSG00000165816	0.757938	-2.06733	6.44445	2.64588e-10	3.21565e-09	13.001
ENSG00000101898	-0.367124	-0.506301	-6.4442	2.65002e-10	3.2189e-09	12.9995
ENSG00000157343	-0.282253	1.92934	-6.44302	2.66911e-10	3.23852e-09	12.9925
ENSG00000232909	-0.282253	1.92934	-6.44302	2.66911e-10	3.23852e-09	12.9925
ENSG00000234546	0.950051	-1.6977	6.4424	2.67924e-10	3.24901e-09	12.9889
ENSG00000146083	-0.24007	-2.6034	-6.4407	2.7072e-10	3.2811e-09	12.9789
ENSG00000072135	-0.193767	0.0821535	-6.43912	2.73344e-10	3.31107e-09	12.9696
ENSG00000141556	-0.270905	0.763243	-6.4378	2.75543e-10	3.33586e-09	12.9618
ENSG00000108654	-0.274098	-3.59753	-6.43748	2.76086e-10	3.3406e-09	12.9599
ENSG00000148655	0.420178	1.61176	6.4368	2.77232e-10	3.35261e-09	12.956
ENSG00000258185	-0.48066	-1.042	-6.43655	2.77656e-10	3.35589e-09	12.9545
ENSG00000250510	-0.243304	-0.866424	-6.43512	2.80084e-10	3.38337e-09	12.9461
ENSG00000200534	-0.398155	0.58955	-6.43467	2.80859e-10	3.39086e-09	12.9434
ENSG00000214290	0.486393	-0.895908	6.43452	2.81117e-10	3.39211e-09	12.9425
ENSG00000215386	-0.59013	-1.89938	-6.43386	2.82246e-10	3.40386e-09	12.9387
ENSG00000081665	-0.245793	-2.67582	-6.4329	2.83914e-10	3.42022e-09	12.933
ENSG00000267581	-0.245793	-2.67582	-6.4329	2.83914e-10	3.42022e-09	12.933
ENSG00000196072	-0.130045	-4.12998	-6.4327	2.84248e-10	3.42237e-09	12.9318
ENSG00000163735	0.78222	-0.579764	6.43071	2.87722e-10	3.46229e-09	12.9201
ENSG00000178078	0.407525	0.196239	6.43023	2.88565e-10	3.47053e-09	12.9173
ENSG00000155085	-0.203999	-1.93327	-6.42817	2.92216e-10	3.51251e-09	12.9052
ENSG00000229474	-0.186805	-1.50392	-6.42729	2.93789e-10	3.52949e-09	12.9
ENSG00000178718	1.06789	-0.764048	6.42635	2.95474e-10	3.54779e-09	12.8945
ENSG00000257954	-0.293622	1.35284	-6.42561	2.96798e-10	3.56174e-09	12.8902
ENSG00000207947	0.772071	-1.53435	6.42547	2.97058e-10	3.5629e-09	12.8893
ENSG00000132975	0.783955	-0.324991	6.42428	2.99224e-10	3.58692e-09	12.8823
ENSG00000166508	-0.226245	-4.35159	-6.4234	3.0083e-10	3.60422e-09	12.8772
ENSG00000154237	-0.376702	0.350756	-6.42241	3.02651e-10	3.62405e-09	12.8714
ENSG00000060709	-0.272504	-1.67986	-6.41998	3.0715e-10	3.67591e-09	12.8571
ENSG00000110497	-0.210248	-1.04051	-6.41923	3.08567e-10	3.69085e-09	12.8527
ENSG00000131951	0.505417	-1.31578	6.41636	3.14002e-10	3.75382e-09	12.8359
ENSG00000168268	-0.207871	1.15548	-6.41593	3.14815e-10	3.76149e-09	12.8334
ENSG00000046604	0.867136	1.33886	6.41536	3.15921e-10	3.77266e-09	12.83
ENSG00000087053	-0.297986	-2.529	-6.41353	3.19443e-10	3.81264e-09	12.8193
ENSG00000089157	-0.211106	-3.08421	-6.41254	3.21369e-10	3.83353e-09	12.8135
ENSG00000161835	0.609347	-1.06558	6.41187	3.22687e-10	3.84717e-09	12.8096
ENSG00000087250	0.655286	-1.85214	6.41165	3.23118e-10	3.85021e-09	12.8083
ENSG00000204882	0.876749	-0.278675	6.41111	3.24193e-10	3.86093e-09	12.8051
ENSG00000167654	-0.211885	-1.30375	-6.411	3.24401e-10	3.86131e-09	12.8044
ENSG00000179715	-0.250099	0.6832	-6.41054	3.25315e-10	3.87008e-09	12.8017
ENSG00000143314	-0.238303	-2.59602	-6.40997	3.26436e-10	3.88131e-09	12.7984
ENSG00000088448	-0.255027	-2.22218	-6.4087	3.28972e-10	3.90935e-09	12.791
ENSG00000121905	0.549307	-0.760735	6.40851	3.29352e-10	3.91175e-09	12.7898
ENSG00000185942	-0.266875	-2.94929	-6.40802	3.30339e-10	3.92135e-09	12.787
ENSG00000255197	-0.44738	-2.17241	-6.40731	3.31765e-10	3.93614e-09	12.7828
ENSG00000249249	0.707076	-2.6425	6.40591	3.34597e-10	3.96633e-09	12.7746
ENSG00000105479	0.496398	-1.37603	6.40587	3.34671e-10	3.96633e-09	12.7744
ENSG00000164898	-0.195523	-2.99429	-6.4051	3.36253e-10	3.98292e-09	12.7699
ENSG00000171608	-0.268974	-1.02864	-6.40447	3.37525e-10	3.99584e-09	12.7662
ENSG00000064763	0.410649	0.671338	6.40357	3.39379e-10	4.01393e-09	12.7609
ENSG00000173264	-0.181508	-3.34711	-6.40355	3.39419e-10	4.01393e-09	12.7608
ENSG00000253653	-0.238888	-3.31496	-6.40333	3.39879e-10	4.0172e-09	12.7595
ENSG00000223776	0.611808	-3.28147	6.40256	3.41471e-10	4.03385e-09	12.755
ENSG00000100276	1.11006	-2.53157	6.40207	3.42496e-10	4.04378e-09	12.7521
ENSG00000146386	0.75653	-2.23625	6.40084	3.45055e-10	4.07179e-09	12.7449
ENSG00000197982	-0.258196	-2.29128	-6.39974	3.47375e-10	4.09697e-09	12.7385
ENSG00000158748	0.968328	-0.258713	6.39918	3.48557e-10	4.10774e-09	12.7352
ENSG00000197889	-0.214468	-2.6417	-6.39913	3.48663e-10	4.10774e-09	12.7349
ENSG00000128284	0.571109	1.4448	6.39874	3.49485e-10	4.11378e-09	12.7326
ENSG00000255330	-0.274842	0.562783	-6.39871	3.49551e-10	4.11378e-09	12.7325
ENSG00000111554	-0.176313	-2.76	-6.39698	3.53246e-10	4.15504e-09	12.7223
ENSG00000278982	-0.20284	-2.33981	-6.39671	3.53812e-10	4.15948e-09	12.7208
ENSG00000164331	-0.201646	-3.00089	-6.39589	3.55577e-10	4.17799e-09	12.716
ENSG00000108176	-0.434139	-2.14455	-6.3956	3.56203e-10	4.1831e-09	12.7143
ENSG00000162849	-0.202248	-2.04828	-6.39181	3.64498e-10	4.27822e-09	12.6921
ENSG00000169583	0.28396	0.679746	6.39155	3.65063e-10	4.28255e-09	12.6906
ENSG00000103507	-0.183408	-1.21796	-6.39013	3.68221e-10	4.3173e-09	12.6823
ENSG00000152583	-0.514311	-2.15679	-6.38777	3.73534e-10	4.37726e-09	12.6685
ENSG00000125462	-0.262959	-2.47985	-6.38631	3.76858e-10	4.41385e-09	12.6599
ENSG00000130592	-0.242729	0.681309	-6.3854	3.7894e-10	4.43586e-09	12.6546
ENSG00000242290	0.679027	2.25824	6.38421	3.81686e-10	4.46558e-09	12.6477
ENSG00000087303	0.772049	-1.33694	6.38412	3.81886e-10	4.46558e-09	12.6472
ENSG00000111907	0.570576	-2.662	6.38324	3.8392e-10	4.48698e-09	12.642
ENSG00000275183	0.79994	-0.988189	6.38171	3.87497e-10	4.52637e-09	12.6331
ENSG00000172183	0.775244	-0.852309	6.38017	3.91131e-10	4.56639e-09	12.6241
ENSG00000204843	-0.281979	-1.30201	-6.3765	3.99925e-10	4.66657e-09	12.6027
ENSG00000282057	-0.210158	-1.97094	-6.37618	4.00704e-10	4.67317e-09	12.6008
ENSG00000168140	0.62441	0.132332	6.37451	4.0476e-10	4.71797e-09	12.5911
ENSG00000154655	0.620946	-2.77203	6.37419	4.05563e-10	4.72482e-09	12.5892
ENSG00000185650	0.579906	-0.803825	6.37319	4.08014e-10	4.75085e-09	12.5834
ENSG00000104714	-0.21328	-2.72699	-6.37296	4.08586e-10	4.75499e-09	12.582
ENSG00000224806	1.24883	0.142599	6.37177	4.11549e-10	4.78693e-09	12.5751
ENSG00000174495	-0.40996	1.52841	-6.37084	4.13868e-10	4.81135e-09	12.5696
ENSG00000185880	-0.217541	-1.07299	-6.37028	4.15254e-10	4.82491e-09	12.5664
ENSG00000153944	0.429956	-3.4849	6.36838	4.20053e-10	4.87809e-09	12.5553
ENSG00000185565	-0.230985	-3.9191	-6.36765	4.21929e-10	4.89728e-09	12.5511
ENSG00000148848	0.682125	-1.23888	6.36552	4.27383e-10	4.95796e-09	12.5387
ENSG00000204991	-0.242925	-0.744423	-6.36305	4.33819e-10	5.02997e-09	12.5243
ENSG00000163521	-0.226139	0.0591881	-6.36178	4.37152e-10	5.06593e-09	12.5169
ENSG00000104450	0.618866	-2.06132	6.36018	4.41413e-10	5.1126e-09	12.5075
ENSG00000207948	-0.255792	1.35767	-6.35925	4.43892e-10	5.1386e-09	12.5021
ENSG00000141854	0.642701	-1.71305	6.35761	4.48313e-10	5.18704e-09	12.4926
ENSG00000090971	-0.185169	-2.39415	-6.35648	4.51393e-10	5.21993e-09	12.486
ENSG00000184669	1.42306	-0.911078	6.35234	4.62816e-10	5.34921e-09	12.4619
ENSG00000092847	-0.228106	-0.259741	-6.35183	4.64239e-10	5.36283e-09	12.4589
ENSG00000152049	0.654419	0.85364	6.34805	4.7493e-10	5.48344e-09	12.437
ENSG00000174004	0.629053	-2.57983	6.34774	4.75823e-10	5.49086e-09	12.4352
ENSG00000140563	-0.226981	-0.585508	-6.34757	4.76313e-10	5.49363e-09	12.4342
ENSG00000171017	0.558189	0.0252864	6.34691	4.7821e-10	5.51261e-09	12.4304
ENSG00000277491	-0.389242	-1.70477	-6.34302	4.89556e-10	5.64044e-09	12.4078
ENSG00000161016	-0.266393	-2.51283	-6.33927	5.00753e-10	5.76642e-09	12.386
ENSG00000197646	0.686888	0.449119	6.33792	5.04829e-10	5.81031e-09	12.3782
ENSG00000106948	-0.328715	0.064474	-6.33772	5.05456e-10	5.81447e-09	12.377
ENSG00000278324	0.474726	1.94802	6.33714	5.07215e-10	5.83165e-09	12.3736
ENSG00000278527	-0.472265	-3.00851	-6.33644	5.09357e-10	5.85321e-09	12.3696
ENSG00000257331	-0.245926	2.92508	-6.33623	5.10007e-10	5.85761e-09	12.3683
ENSG00000163634	-0.241227	-3.16267	-6.33602	5.10646e-10	5.86187e-09	12.3671
ENSG00000273069	1.02334	-0.202127	6.33439	5.15679e-10	5.91655e-09	12.3577
ENSG00000074047	-0.218362	0.513709	-6.33351	5.18421e-10	5.9449e-09	12.3526
ENSG00000223813	0.76448	0.131195	6.33304	5.19903e-10	5.95878e-09	12.3498
ENSG00000251611	0.937414	-0.484028	6.3321	5.22843e-10	5.98935e-09	12.3444
ENSG00000161798	-0.23166	1.91322	-6.33188	5.2353e-10	5.99409e-09	12.3431
ENSG00000187699	-0.177257	-1.36571	-6.32928	5.318e-10	6.0856e-09	12.328
ENSG00000164398	-0.20292	0.182559	-6.32731	5.38121e-10	6.15473e-09	12.3166
ENSG00000166275	-0.270403	-2.14314	-6.32562	5.43637e-10	6.21457e-09	12.3068
ENSG00000113296	0.789057	-2.46061	6.32335	5.51088e-10	6.29647e-09	12.2937
ENSG00000154710	-0.173904	-2.2815	-6.32287	5.52682e-10	6.31139e-09	12.2909
ENSG00000164627	0.477853	-2.24526	6.32221	5.549e-10	6.3326e-09	12.287
ENSG00000133110	0.801207	0.9697	6.32214	5.55116e-10	6.3326e-09	12.2867
ENSG00000139800	0.642807	-1.54518	6.32146	5.57411e-10	6.35547e-09	12.2827
ENSG00000067445	-0.336397	-0.440989	-6.32067	5.60037e-10	6.38209e-09	12.2782
ENSG00000075415	-0.247103	-2.58793	-6.31991	5.6261e-10	6.40809e-09	12.2737
ENSG00000130826	-0.36861	-0.734993	-6.31981	5.62972e-10	6.40888e-09	12.2731
ENSG00000283992	0.871389	4.62796	6.3192	5.65023e-10	6.4289e-09	12.2696
ENSG00000278431	1.05419	-1.65162	6.3187	5.66724e-10	6.44491e-09	12.2667
ENSG00000120708	0.525708	-1.3757	6.3179	5.69459e-10	6.47265e-09	12.2621
ENSG00000163331	-0.346666	-3.62367	-6.31687	5.72976e-10	6.50925e-09	12.2562
ENSG00000145794	0.806297	-0.292863	6.31663	5.73817e-10	6.51544e-09	12.2547
ENSG00000170468	0.609202	-3.62606	6.31545	5.77893e-10	6.55832e-09	12.2479
ENSG00000158560	-0.228039	-1.26602	-6.31443	5.81453e-10	6.59532e-09	12.242
ENSG00000061273	0.601663	-1.99698	6.31291	5.86784e-10	6.65234e-09	12.2332
ENSG00000152214	-0.524859	-0.486596	-6.31128	5.92537e-10	6.71409e-09	12.2238
ENSG00000184347	-0.222889	-0.387582	-6.30989	5.97504e-10	6.76688e-09	12.2158
ENSG00000147853	0.546409	-1.91098	6.30587	6.12115e-10	6.92878e-09	12.1925
ENSG00000154930	0.671049	1.98972	6.30544	6.13671e-10	6.9428e-09	12.19
ENSG00000176485	0.789266	-0.874505	6.30487	6.15799e-10	6.96329e-09	12.1867
ENSG00000234699	0.604554	1.26819	6.30443	6.17405e-10	6.97785e-09	12.1842
ENSG00000120318	0.624086	0.0248865	6.30256	6.24373e-10	7.05297e-09	12.1734
ENSG00000010030	0.769986	-0.380405	6.30214	6.25948e-10	7.06539e-09	12.171
ENSG00000152578	-0.173694	-4.30243	-6.3021	6.26117e-10	7.06539e-09	12.1707
ENSG00000172493	0.34001	-3.15709	6.30081	6.3095e-10	7.11627e-09	12.1633
ENSG00000054179	1.21053	-0.346537	6.29882	6.38517e-10	7.19792e-09	12.1518
ENSG00000109944	0.727726	0.0296375	6.29825	6.40709e-10	7.21891e-09	12.1485
ENSG00000261241	0.5031	0.160846	6.2972	6.44757e-10	7.2608e-09	12.1424
ENSG00000082196	-0.446276	-2.24028	-6.2959	6.49793e-10	7.31375e-09	12.1349
ENSG00000064961	-0.214978	-2.47924	-6.29376	6.58181e-10	7.40437e-09	12.1226
ENSG00000254777	0.983775	0.160411	6.29167	6.66478e-10	7.49387e-09	12.1105
ENSG00000135821	0.537141	-2.04547	6.29156	6.66925e-10	7.49505e-09	12.1099
ENSG00000100504	0.677915	-4.29132	6.29113	6.68645e-10	7.51053e-09	12.1074
ENSG00000101310	-0.199984	-2.49256	-6.29001	6.73144e-10	7.5572e-09	12.1009
ENSG00000175221	-0.301235	-3.03629	-6.28871	6.78397e-10	7.61228e-09	12.0934
ENSG00000116661	-0.182259	-1.08922	-6.28555	6.91357e-10	7.75373e-09	12.0752
ENSG00000188257	-0.358958	2.09056	-6.28538	6.9204e-10	7.75743e-09	12.0743
ENSG00000127241	-0.469909	-2.02724	-6.27983	7.15386e-10	8.01503e-09	12.0423
ENSG00000127824	0.449899	-0.794284	6.27953	7.16689e-10	8.02553e-09	12.0405
ENSG00000196639	0.520928	2.25505	6.27939	7.17283e-10	8.02808e-09	12.0397
ENSG00000228719	1.14224	-2.09222	6.27926	7.17861e-10	8.03046e-09	12.039
ENSG00000151012	0.484578	-0.83247	6.27822	7.22336e-10	8.0764e-09	12.033
ENSG00000283978	-0.151709	3.00344	-6.27753	7.25316e-10	8.10558e-09	12.029
ENSG00000183486	0.468348	1.59729	6.27686	7.28213e-10	8.13381e-09	12.0252
ENSG00000135090	-0.210823	-2.37862	-6.27636	7.30376e-10	8.15382e-09	12.0223
ENSG00000100031	-0.312675	1.40132	-6.27613	7.31415e-10	8.16127e-09	12.0209
ENSG00000026297	0.600229	-2.47598	6.27584	7.32687e-10	8.1713e-09	12.0193
ENSG00000188305	0.669965	0.183705	6.27477	7.37373e-10	8.21938e-09	12.0131
ENSG00000281406	0.809578	-1.61485	6.27462	7.38016e-10	8.22237e-09	12.0123
ENSG00000127125	0.795133	-2.54345	6.27448	7.38627e-10	8.22415e-09	12.0115
ENSG00000157856	0.701655	0.178298	6.27442	7.38925e-10	8.22415e-09	12.0111
ENSG00000175189	-0.269523	0.785133	-6.27417	7.40022e-10	8.23219e-09	12.0097
ENSG00000069535	0.809376	-0.960906	6.27174	7.5082e-10	8.34807e-09	11.9957
ENSG00000129226	0.377293	0.675116	6.26696	7.7259e-10	8.58577e-09	11.9682
ENSG00000149043	-0.242232	1.80951	-6.26673	7.73648e-10	8.59318e-09	11.9669
ENSG00000090539	-0.156673	0.196726	-6.26428	7.85043e-10	8.71533e-09	11.9528
ENSG00000198832	0.664296	-3.17344	6.26407	7.8599e-10	8.72143e-09	11.9516
ENSG00000074657	-0.324029	-2.44067	-6.26224	7.9465e-10	8.81307e-09	11.9411
ENSG00000125637	-0.188413	0.96932	-6.26207	7.95443e-10	8.81739e-09	11.9401
ENSG00000163874	-0.182872	-2.33621	-6.26123	7.99449e-10	8.85733e-09	11.9353
ENSG00000088899	-0.2112	0.0432883	-6.26094	8.00845e-10	8.86832e-09	11.9336
ENSG00000215458	0.740156	0.197299	6.2606	8.02456e-10	8.88168e-09	11.9317
ENSG00000102265	0.938884	1.74889	6.26037	8.03546e-10	8.88925e-09	11.9304
ENSG00000173040	0.58369	-0.523912	6.25868	8.1167e-10	8.9746e-09	11.9207
ENSG00000163964	0.539233	-3.79786	6.25819	8.1408e-10	8.99393e-09	11.9178
ENSG00000075539	-0.288075	-3.70258	-6.25815	8.14238e-10	8.99393e-09	11.9176
ENSG00000181481	0.933297	-0.888061	6.25631	8.23215e-10	9.08851e-09	11.9071
ENSG00000233529	-0.37219	2.18896	-6.25521	8.28672e-10	9.14415e-09	11.9007
ENSG00000198522	-0.20867	-3.20343	-6.25466	8.31366e-10	9.16927e-09	11.8976
ENSG00000076604	-0.194781	-3.81401	-6.25394	8.34953e-10	9.2042e-09	11.8934
ENSG00000181085	-0.273005	0.119273	-6.25353	8.37006e-10	9.21892e-09	11.8911
ENSG00000151640	-0.227676	-0.122844	-6.2535	8.37129e-10	9.21892e-09	11.8909
ENSG00000131773	-0.333997	-3.17383	-6.25296	8.3982e-10	9.24392e-09	11.8878
ENSG00000178878	-0.216495	-1.16702	-6.25288	8.40259e-10	9.24411e-09	11.8873
ENSG00000273084	-0.387577	-1.41337	-6.25189	8.4522e-10	9.29403e-09	11.8817
ENSG00000260792	0.562856	0.795925	6.25129	8.48247e-10	9.32264e-09	11.8782
ENSG00000207375	-0.419375	0.790667	-6.25119	8.48746e-10	9.32345e-09	11.8776
ENSG00000260916	-0.203526	-2.47728	-6.24946	8.57525e-10	9.41518e-09	11.8677
ENSG00000206432	-0.220759	0.104984	-6.24892	8.60289e-10	9.4408e-09	11.8646
[truncated: 19,938 more rows]
