# Supplementary material for: Integrated analysis of genome-wide DNA methylation and cancer-associated fibroblasts identified prognostic biomarkers and immune checkpoint blockade in lower grade gliomas
Source: Front Oncol. 2023 Jan 16;12:977251. doi: 10.3389/fonc.2022.977251 (PMC9885112; doi:10.3389/fonc.2022.977251)
Supplement: Supplementary Table 5 — DMGs in TSS1500 region [file Table_5.xlsx]

## Sheet: Sheet1
Tag	logFC	AveExpr	t	P.Value	adj.P.Val	B
ENSG00000131584	-0.273564	-1.10215	-9.92302	2.25325e-21	2.93394e-17	37.7424
ENSG00000260372	0.692939	-0.651176	9.90664	2.5865e-21	2.93394e-17	37.6081
ENSG00000224272	-0.607218	-0.529045	-9.85092	4.13143e-21	2.93394e-17	37.152
ENSG00000262223	-0.324785	0.191656	-9.84074	4.49974e-21	2.93394e-17	37.0689
ENSG00000172765	-0.26209	-0.820144	-9.63223	2.55213e-20	1.33124e-16	35.3791
ENSG00000171819	-0.515572	2.01739	-9.58849	3.66129e-20	1.5915e-16	35.0278
ENSG00000274833	-0.590399	-2.22518	-9.52504	6.16754e-20	2.29794e-16	34.5202
ENSG00000166091	-0.440566	0.151311	-9.46841	9.8038e-20	3.19616e-16	34.0692
ENSG00000152292	-0.293294	-0.187807	-9.4013	1.69373e-19	4.90825e-16	33.5371
ENSG00000231170	1.18684	-0.532818	9.35051	2.55716e-19	6.66934e-16	33.1362
ENSG00000284185	-0.730363	-1.19928	-9.31454	3.42041e-19	8.1098e-16	32.8532
ENSG00000182871	-0.277284	0.830906	-9.27535	4.69155e-19	1.01967e-15	32.5458
ENSG00000133083	0.499334	1.72802	9.16341	1.15112e-18	2.30941e-15	31.6726
ENSG00000173064	-0.285935	0.660661	-9.13198	1.47902e-18	2.7553e-15	31.4288
ENSG00000200959	-0.707409	-1.8106	-9.08721	2.11135e-18	3.65762e-15	31.0827
ENSG00000050820	-0.294078	-0.682554	-9.07954	2.24385e-18	3.65762e-15	31.0235
ENSG00000172349	-0.429042	1.23202	-9.06894	2.44064e-18	3.74437e-15	30.9417
ENSG00000161149	-0.535727	-1.33577	-9.04228	3.01426e-18	4.3675e-15	30.7364
ENSG00000100399	-0.516364	-1.19703	-9.01686	3.68471e-18	4.67667e-15	30.5411
ENSG00000140564	-0.18511	-0.547485	-9.01424	3.76171e-18	4.67667e-15	30.521
ENSG00000207207	-0.349019	-0.458863	-9.01411	3.76558e-18	4.67667e-15	30.52
ENSG00000235453	-0.193402	-1.11282	-8.99575	4.35228e-18	5.15963e-15	30.3792
ENSG00000185359	-0.265402	0.374555	-8.9865	4.6811e-18	5.30816e-15	30.3084
ENSG00000167508	-0.243801	0.260075	-8.95856	5.83193e-18	6.3376e-15	30.0947
ENSG00000204283	-0.571472	-1.50982	-8.9157	8.16285e-18	8.51581e-15	29.7677
ENSG00000168925	-0.299121	1.53117	-8.90304	9.0129e-18	9.04098e-15	29.6714
ENSG00000171988	-0.2832	-1.96499	-8.88504	1.03749e-17	1.00217e-14	29.5346
ENSG00000134107	0.419905	-3.59024	8.85559	1.30551e-17	1.21603e-14	29.3112
ENSG00000118777	0.814098	-1.10705	8.83928	1.48231e-17	1.26013e-14	29.1878
ENSG00000175220	-0.401871	-3.58451	-8.83615	1.51884e-17	1.26013e-14	29.1641
ENSG00000148604	-0.445155	-0.466776	-8.83583	1.52265e-17	1.26013e-14	29.1617
ENSG00000197859	-0.383478	-0.0581491	-8.83133	1.57686e-17	1.26013e-14	29.1277
ENSG00000198597	-0.279196	-1.76784	-8.82991	1.59443e-17	1.26013e-14	29.1169
ENSG00000186350	0.539796	0.440765	8.82065	1.71336e-17	1.28274e-14	29.047
ENSG00000183513	-0.203515	-0.566308	-8.82005	1.7214e-17	1.28274e-14	29.0424
ENSG00000027847	-0.249791	0.131953	-8.79041	2.16663e-17	1.56966e-14	28.8188
ENSG00000225180	-0.542844	-1.37868	-8.77086	2.52083e-17	1.77691e-14	28.6717
ENSG00000213398	-0.34944	-0.013435	-8.75446	2.86185e-17	1.91515e-14	28.5484
ENSG00000237352	0.978347	1.17372	8.75437	2.86381e-17	1.91515e-14	28.5477
ENSG00000182173	-0.21749	-0.569757	-8.74731	3.02444e-17	1.97201e-14	28.4947
ENSG00000198417	1.04147	-1.42902	8.73822	3.24421e-17	2.00354e-14	28.4265
ENSG00000108469	-0.252321	0.858993	-8.73782	3.25435e-17	2.00354e-14	28.4235
ENSG00000158008	-0.320024	0.557989	-8.73317	3.37336e-17	2.00354e-14	28.3886
ENSG00000160957	-0.203486	-0.725277	-8.73291	3.38008e-17	2.00354e-14	28.3866
ENSG00000164663	-0.301895	-0.665143	-8.72484	3.59716e-17	2.08483e-14	28.3261
ENSG00000261390	0.668302	-3.08151	8.7143	3.90134e-17	2.21197e-14	28.2473
ENSG00000156475	-0.208168	-0.569625	-8.70376	4.2314e-17	2.34807e-14	28.1683
ENSG00000139211	0.721255	-2.05341	8.69894	4.39118e-17	2.35842e-14	28.1323
ENSG00000117480	-0.432759	-0.037019	-8.69777	4.4309e-17	2.35842e-14	28.1236
ENSG00000176248	-0.28964	0.592088	-8.69331	4.58564e-17	2.37223e-14	28.0902
ENSG00000237742	0.44479	-0.667973	8.69181	4.63877e-17	2.37223e-14	28.079
ENSG00000006025	-0.270501	-0.923157	-8.68097	5.04194e-17	2.52882e-14	27.998
ENSG00000092421	0.458604	-1.78739	8.66686	5.61886e-17	2.74112e-14	27.8928
ENSG00000155438	-0.196573	-0.89345	-8.66555	5.67541e-17	2.74112e-14	27.883
ENSG00000130508	-0.275193	0.889205	-8.64702	6.54187e-17	3.10216e-14	27.745
ENSG00000065802	-0.184148	-0.749392	-8.63779	7.02076e-17	3.26979e-14	27.6763
ENSG00000063015	-0.251405	-0.520067	-8.63215	7.33077e-17	3.29723e-14	27.6344
ENSG00000105251	-0.351357	-0.968132	-8.63137	7.37458e-17	3.29723e-14	27.6286
ENSG00000198892	-0.26963	-0.957536	-8.62988	7.45893e-17	3.29723e-14	27.6175
ENSG00000076248	-0.1954	-0.923614	-8.59673	9.60842e-17	4.13022e-14	27.3715
ENSG00000103197	-0.243449	1.31388	-8.59533	9.71165e-17	4.13022e-14	27.3611
ENSG00000206199	-0.339462	0.987202	-8.5939	9.81839e-17	4.13022e-14	27.3505
ENSG00000185122	-0.239358	0.0265729	-8.57889	1.10081e-16	4.55718e-14	27.2394
ENSG00000188157	-0.239842	1.14403	-8.57371	1.14514e-16	4.6666e-14	27.201
ENSG00000104728	-0.234619	1.00664	-8.57132	1.16618e-16	4.67925e-14	27.1834
ENSG00000227432	-0.717782	-2.68701	-8.56913	1.18572e-16	4.68556e-14	27.1672
ENSG00000235169	0.708635	-0.591405	8.56522	1.22157e-16	4.75517e-14	27.1383
ENSG00000127586	-0.27293	0.230802	-8.5564	1.30631e-16	5.01028e-14	27.0731
ENSG00000163472	-0.177145	-1.87991	-8.54764	1.39621e-16	5.26992e-14	27.0085
ENSG00000128346	-0.471937	-3.08285	-8.54594	1.41442e-16	5.26992e-14	26.9959
ENSG00000159363	-0.2513	0.278411	-8.54139	1.46411e-16	5.35331e-14	26.9623
ENSG00000272104	-0.259172	-0.206683	-8.54016	1.47785e-16	5.35331e-14	26.9533
ENSG00000159261	-0.225833	1.8805	-8.53799	1.50244e-16	5.36784e-14	26.9372
ENSG00000229214	-0.419936	-0.0822028	-8.5351	1.53574e-16	5.41267e-14	26.9159
ENSG00000157483	-0.231635	-0.991402	-8.53054	1.58973e-16	5.52824e-14	26.8824
ENSG00000260456	-0.236409	-0.640883	-8.52879	1.61096e-16	5.52834e-14	26.8695
ENSG00000135723	-0.202551	-0.546288	-8.52509	1.65683e-16	5.61192e-14	26.8422
ENSG00000151498	-0.192425	-0.722504	-8.51227	1.82591e-16	6.10532e-14	26.7478
ENSG00000284517	-0.291036	0.443595	-8.50857	1.87775e-16	6.13261e-14	26.7207
ENSG00000180209	-0.205456	-0.522699	-8.50834	1.8811e-16	6.13261e-14	26.7189
ENSG00000167978	-0.279875	0.471757	-8.50394	1.94474e-16	6.26183e-14	26.6866
ENSG00000174444	-0.348119	-0.96058	-8.49949	2.01133e-16	6.39727e-14	26.6539
ENSG00000156113	-0.211792	-0.333976	-8.49248	2.12094e-16	6.63412e-14	26.6024
ENSG00000101311	-0.671856	0.336625	-8.4915	2.13667e-16	6.63412e-14	26.5952
ENSG00000161010	-0.199284	0.324334	-8.48648	2.21921e-16	6.73869e-14	26.5584
ENSG00000228315	-0.24	0.252702	-8.48527	2.2397e-16	6.73869e-14	26.5495
ENSG00000261105	0.954937	-0.325334	8.48479	2.24787e-16	6.73869e-14	26.5459
ENSG00000101443	0.719844	1.37117	8.48056	2.32085e-16	6.83999e-14	26.5149
ENSG00000140400	-0.205614	-0.738613	-8.47814	2.36356e-16	6.83999e-14	26.4972
ENSG00000176909	-0.304456	-0.0150554	-8.47798	2.36653e-16	6.83999e-14	26.496
ENSG00000095370	-0.254761	0.627999	-8.47686	2.38656e-16	6.83999e-14	26.4878
ENSG00000259224	-0.397843	-3.43554	-8.47426	2.43389e-16	6.85552e-14	26.4687
ENSG00000166507	-0.277083	0.364852	-8.47368	2.44455e-16	6.85552e-14	26.4645
ENSG00000129968	-0.207148	-0.618283	-8.46729	2.56541e-16	7.11792e-14	26.4176
ENSG00000137343	-0.250643	-0.91793	-8.46145	2.68089e-16	7.30182e-14	26.3748
ENSG00000198837	-0.219416	-0.312789	-8.46111	2.68768e-16	7.30182e-14	26.3724
ENSG00000251532	-0.601618	-1.61004	-8.45538	2.8063e-16	7.54547e-14	26.3304
ENSG00000058673	-0.231889	-0.197665	-8.45218	2.87495e-16	7.65118e-14	26.307
ENSG00000050405	-0.236238	-0.625787	-8.45035	2.91484e-16	7.67897e-14	26.2936
ENSG00000028310	-0.217776	-0.233194	-8.44262	3.08939e-16	8.0089e-14	26.2371
ENSG00000122966	-0.331731	-0.691676	-8.4421	3.10149e-16	8.0089e-14	26.2333
ENSG00000112877	-0.24112	-0.20446	-8.42917	3.41848e-16	8.74091e-14	26.1388
ENSG00000158545	-0.271084	0.396237	-8.42759	3.45935e-16	8.75955e-14	26.1273
ENSG00000101265	-0.265451	-0.622017	-8.42393	3.55586e-16	8.91736e-14	26.1005
ENSG00000099949	-0.257775	0.142804	-8.42172	3.61547e-16	8.98048e-14	26.0844
ENSG00000197530	-0.201439	0.248415	-8.41897	3.69095e-16	9.05267e-14	26.0643
ENSG00000102572	-0.1912	0.19397	-8.41715	3.74176e-16	9.05267e-14	26.051
ENSG00000033170	-0.228572	-0.479486	-8.4169	3.74866e-16	9.05267e-14	26.0493
ENSG00000221978	-0.172911	-1.77553	-8.41368	3.84061e-16	9.18963e-14	26.0257
ENSG00000184465	-0.246621	0.452374	-8.4102	3.94204e-16	9.28177e-14	26.0004
ENSG00000108669	-0.455079	-3.07241	-8.40913	3.97388e-16	9.28177e-14	25.9926
ENSG00000170004	-0.388458	-0.548567	-8.40873	3.98588e-16	9.28177e-14	25.9897
ENSG00000141519	-0.237536	-0.0395538	-8.40546	4.08481e-16	9.32569e-14	25.9659
ENSG00000134308	-0.177884	-1.30531	-8.40524	4.09157e-16	9.32569e-14	25.9643
ENSG00000172575	0.465058	-1.17752	8.40458	4.11201e-16	9.32569e-14	25.9594
ENSG00000069998	-0.211219	-0.702072	-8.39479	4.42513e-16	9.94929e-14	25.8882
ENSG00000207955	-0.573599	-0.398653	-8.391	4.55283e-16	1.0112e-13	25.8605
ENSG00000167792	-0.169427	-0.805361	-8.39035	4.57504e-16	1.0112e-13	25.8558
ENSG00000132330	-0.20618	-0.449747	-8.38886	4.62657e-16	1.014e-13	25.8449
ENSG00000012232	-0.258351	0.188666	-8.38741	4.67682e-16	1.01647e-13	25.8344
ENSG00000223501	-0.278668	0.651684	-8.38583	4.73273e-16	1.02012e-13	25.8229
ENSG00000112715	-0.23779	-2.07163	-8.38432	4.78638e-16	1.02323e-13	25.812
ENSG00000133027	-0.225984	-0.443881	-8.38065	4.91984e-16	1.04321e-13	25.7853
ENSG00000204580	-0.270416	-0.706968	-8.3763	5.08283e-16	1.06907e-13	25.7536
ENSG00000257588	-0.316003	0.106204	-8.37329	5.19852e-16	1.07538e-13	25.7318
ENSG00000167377	-0.239233	-0.495747	-8.37291	5.21331e-16	1.07538e-13	25.729
ENSG00000196547	-0.184679	-0.126138	-8.37232	5.2365e-16	1.07538e-13	25.7247
ENSG00000135414	-0.197702	-0.276942	-8.37062	5.30341e-16	1.08061e-13	25.7124
ENSG00000145920	-0.254604	-0.7718	-8.36584	5.49656e-16	1.11129e-13	25.6776
ENSG00000204099	-0.417394	0.471754	-8.36472	5.54284e-16	1.11202e-13	25.6695
ENSG00000256925	-0.333415	-3.37407	-8.36064	5.71417e-16	1.13764e-13	25.6399
ENSG00000162769	-0.165368	-1.1981	-8.3516	6.11361e-16	1.20013e-13	25.5743
ENSG00000100744	-0.214746	-0.614674	-8.35146	6.12008e-16	1.20013e-13	25.5733
ENSG00000225697	-0.167937	-1.03732	-8.34942	6.21389e-16	1.20117e-13	25.5585
ENSG00000026025	0.556544	-1.51132	8.34934	6.21746e-16	1.20117e-13	25.558
ENSG00000077549	-0.231505	-2.18096	-8.34828	6.26716e-16	1.20187e-13	25.5503
ENSG00000154803	-0.259328	0.09426	-8.34452	6.44561e-16	1.22707e-13	25.523
ENSG00000134042	-0.262358	-0.897449	-8.34321	6.50866e-16	1.23009e-13	25.5135
ENSG00000215277	0.938683	0.783778	8.34178	6.57868e-16	1.23438e-13	25.5032
ENSG00000196961	-0.228172	-0.505043	-8.34081	6.62654e-16	1.23448e-13	25.4961
ENSG00000263069	-0.213923	-0.648426	-8.33841	6.74624e-16	1.23919e-13	25.4787
ENSG00000185722	-0.200163	-0.937132	-8.3384	6.74687e-16	1.23919e-13	25.4786
ENSG00000077235	-0.272866	0.71508	-8.32811	7.28468e-16	1.32194e-13	25.4042
ENSG00000119185	-0.180819	-0.892021	-8.32785	7.29877e-16	1.32194e-13	25.4023
ENSG00000150403	-0.198149	-0.111447	-8.3252	7.44428e-16	1.33899e-13	25.3832
ENSG00000162065	-0.22606	0.0870333	-8.32241	7.60046e-16	1.35317e-13	25.363
ENSG00000173264	-0.171537	-1.90768	-8.32165	7.6441e-16	1.35317e-13	25.3574
ENSG00000260807	-0.345172	-3.07676	-8.32074	7.6959e-16	1.35317e-13	25.3509
ENSG00000005513	-0.792943	-3.21464	-8.32013	7.73064e-16	1.35317e-13	25.3465
ENSG00000182718	0.639562	-0.675705	8.31649	7.94321e-16	1.37717e-13	25.3202
ENSG00000147650	-0.231251	-0.346966	-8.31553	8.00015e-16	1.37717e-13	25.3132
ENSG00000254919	-0.713492	-1.78439	-8.3151	8.02616e-16	1.37717e-13	25.3101
ENSG00000120071	-0.219774	-0.377647	-8.31419	8.08078e-16	1.37748e-13	25.3035
ENSG00000204435	-0.292195	-3.44149	-8.31276	8.16676e-16	1.3831e-13	25.2932
ENSG00000204231	-0.195616	-0.656185	-8.30666	8.546e-16	1.43799e-13	25.2492
ENSG00000168936	-0.156101	-0.571969	-8.30012	8.97185e-16	1.49245e-13	25.202
ENSG00000204444	-0.202182	-1.57527	-8.29994	8.98413e-16	1.49245e-13	25.2006
ENSG00000130714	-0.225023	-0.0274908	-8.29722	9.16747e-16	1.51327e-13	25.181
ENSG00000141198	0.933428	-0.721984	8.2935	9.42447e-16	1.54591e-13	25.1542
ENSG00000132026	0.641615	-0.665397	8.29127	9.58234e-16	1.56198e-13	25.1381
ENSG00000141002	-0.253615	0.289853	-8.28868	9.768e-16	1.58236e-13	25.1194
ENSG00000271727	1.56949	-0.823833	8.28677	9.90766e-16	1.59401e-13	25.1056
ENSG00000227057	-0.197292	-1.30399	-8.28487	1.00484e-15	1.59401e-13	25.092
ENSG00000188338	-0.22917	0.239474	-8.28434	1.00883e-15	1.59401e-13	25.0881
ENSG00000204371	-0.244625	0.178004	-8.28377	1.01308e-15	1.59401e-13	25.084
ENSG00000104522	-0.215889	-0.300039	-8.28358	1.01455e-15	1.59401e-13	25.0826
ENSG00000148384	-0.206684	-0.615902	-8.28128	1.03202e-15	1.61062e-13	25.0661
ENSG00000101361	-0.260061	-0.31036	-8.28057	1.03748e-15	1.61062e-13	25.0609
ENSG00000157570	0.563169	1.80545	8.27507	1.08068e-15	1.66777e-13	25.0213
ENSG00000007541	-0.196991	-0.813359	-8.27227	1.10331e-15	1.69268e-13	25.0012
ENSG00000101349	-0.197982	-1.26208	-8.26891	1.1312e-15	1.70776e-13	24.977
ENSG00000200816	-0.545201	-1.47876	-8.26831	1.13622e-15	1.70776e-13	24.9727
ENSG00000156804	-0.273376	0.786624	-8.26819	1.13718e-15	1.70776e-13	24.9719
ENSG00000148297	-0.301299	-2.53382	-8.26753	1.14277e-15	1.70776e-13	24.9671
ENSG00000149554	-0.178608	-1.42341	-8.26717	1.14588e-15	1.70776e-13	24.9645
ENSG00000272457	0.927951	-2.2857	8.26537	1.16124e-15	1.71514e-13	24.9515
ENSG00000169660	-0.257084	1.03932	-8.26505	1.16399e-15	1.71514e-13	24.9492
ENSG00000166025	-0.208075	-0.148373	-8.26318	1.18024e-15	1.72932e-13	24.9358
ENSG00000103404	-0.205494	-0.647484	-8.25836	1.22317e-15	1.78221e-13	24.9011
ENSG00000129535	-0.2188	-0.213168	-8.25356	1.26737e-15	1.83634e-13	24.8667
ENSG00000085377	-0.223682	-1.04	-8.25145	1.28732e-15	1.8426e-13	24.8515
ENSG00000204469	-0.270745	0.751027	-8.25139	1.28794e-15	1.8426e-13	24.851
ENSG00000140395	-0.239447	-0.0826178	-8.25087	1.29288e-15	1.8426e-13	24.8473
ENSG00000168418	-0.303292	1.38124	-8.24974	1.30378e-15	1.84264e-13	24.8392
ENSG00000018408	0.736685	-0.706363	8.2494	1.30704e-15	1.84264e-13	24.8367
ENSG00000116151	-0.252263	-0.158038	-8.24774	1.32324e-15	1.8516e-13	24.8248
ENSG00000166401	-0.200056	-1.00445	-8.24729	1.32759e-15	1.8516e-13	24.8216
ENSG00000116786	-0.217967	-0.646581	-8.24631	1.33729e-15	1.85521e-13	24.8145
ENSG00000199568	1.23215	0.489553	8.24535	1.34679e-15	1.85849e-13	24.8077
ENSG00000136878	-0.242278	0.435443	-8.24207	1.37991e-15	1.88793e-13	24.7841
ENSG00000272578	-0.234112	0.697149	-8.2418	1.3826e-15	1.88793e-13	24.7822
ENSG00000167554	-0.289491	0.654716	-8.24068	1.39414e-15	1.89175e-13	24.7741
ENSG00000231672	0.508412	1.02682	8.23965	1.40479e-15	1.89175e-13	24.7667
ENSG00000152254	-0.516348	0.532917	-8.23942	1.40715e-15	1.89175e-13	24.7651
ENSG00000164953	-0.284233	0.0753022	-8.23294	1.47621e-15	1.97441e-13	24.7186
ENSG00000079841	-0.201532	0.0850468	-8.22984	1.51041e-15	2.00145e-13	24.6964
ENSG00000142156	-0.266141	0.981307	-8.22972	1.51177e-15	2.00145e-13	24.6955
ENSG00000085978	-0.246103	0.0912227	-8.22568	1.5576e-15	2.05171e-13	24.6665
ENSG00000228496	0.63626	2.51461	8.22422	1.57443e-15	2.05414e-13	24.6561
ENSG00000128536	-0.234249	0.34399	-8.22416	1.5752e-15	2.05414e-13	24.6556
ENSG00000182087	-0.20129	-0.113423	-8.22226	1.59745e-15	2.05472e-13	24.642
ENSG00000121957	-0.280118	-1.05433	-8.22224	1.59762e-15	2.05472e-13	24.6419
ENSG00000100364	-0.247266	0.477642	-8.2214	1.60756e-15	2.05472e-13	24.6359
ENSG00000204351	-0.259839	-0.254345	-8.22107	1.61146e-15	2.05472e-13	24.6335
ENSG00000172828	-0.434436	0.653071	-8.22077	1.61504e-15	2.05472e-13	24.6314
ENSG00000131748	-0.220405	-0.314141	-8.2182	1.64596e-15	2.0839e-13	24.613
ENSG00000137693	0.298083	-1.88284	8.21654	1.66633e-15	2.0995e-13	24.601
ENSG00000104529	-0.176102	-0.645408	-8.21546	1.67959e-15	2.10603e-13	24.5933
ENSG00000176386	-0.262098	-0.429405	-8.20732	1.78351e-15	2.22564e-13	24.5351
ENSG00000157216	-0.199854	-0.620603	-8.20602	1.80068e-15	2.23532e-13	24.5258
ENSG00000171862	0.500655	-3.24854	8.20544	1.80842e-15	2.23532e-13	24.5216
ENSG00000092051	-0.324668	-0.688981	-8.20366	1.83228e-15	2.24975e-13	24.5089
ENSG00000155269	-0.282174	0.637214	-8.20329	1.83734e-15	2.24975e-13	24.5062
ENSG00000171453	-0.217281	-0.88696	-8.20095	1.86931e-15	2.2782e-13	24.4895
ENSG00000202222	-0.716347	-1.79959	-8.19873	1.90016e-15	2.29971e-13	24.4736
ENSG00000135048	0.604258	-2.1436	8.19799	1.91051e-15	2.29971e-13	24.4683
ENSG00000165821	-0.243427	-1.27556	-8.19778	1.91341e-15	2.29971e-13	24.4668
ENSG00000204220	-0.193552	-2.03788	-8.19307	1.98105e-15	2.36225e-13	24.4331
ENSG00000137337	-0.170341	-1.69083	-8.19289	1.98356e-15	2.36225e-13	24.4319
ENSG00000163635	-0.229713	-0.0248685	-8.19128	2.0073e-15	2.37965e-13	24.4204
ENSG00000113621	-0.191635	-0.105632	-8.18868	2.04605e-15	2.41462e-13	24.4018
ENSG00000160973	-0.206136	0.367442	-8.1878	2.0593e-15	2.4193e-13	24.3955
ENSG00000122218	-0.247164	-0.566526	-8.18339	2.12736e-15	2.48249e-13	24.364
ENSG00000151729	-0.250271	-0.0894105	-8.18308	2.13212e-15	2.48249e-13	24.3618
ENSG00000185345	-0.269769	-0.494007	-8.17934	2.19157e-15	2.54037e-13	24.3351
ENSG00000143324	-0.224576	-0.763805	-8.1776	2.21985e-15	2.55146e-13	24.3227
ENSG00000175110	-0.196221	-0.753152	-8.17755	2.2207e-15	2.55146e-13	24.3223
ENSG00000175643	-0.201335	-1.04706	-8.17669	2.23482e-15	2.55642e-13	24.3162
ENSG00000188542	-0.218865	-0.106732	-8.17392	2.28067e-15	2.59049e-13	24.2964
ENSG00000123999	-0.232951	-0.461568	-8.1737	2.28447e-15	2.59049e-13	24.2948
ENSG00000270792	1.30861	0.0445349	8.1719	2.31488e-15	2.6128e-13	24.282
ENSG00000204498	-0.437063	-1.12876	-8.17098	2.33058e-15	2.6128e-13	24.2754
ENSG00000137171	-0.164485	-1.66173	-8.17077	2.3342e-15	2.6128e-13	24.2739
ENSG00000166278	-0.203917	0.295012	-8.16951	2.35584e-15	2.62575e-13	24.265
ENSG00000184007	-0.181876	-0.877827	-8.16632	2.41176e-15	2.67664e-13	24.2422
ENSG00000198794	-0.197433	-1.27968	-8.16479	2.43893e-15	2.69199e-13	24.2313
ENSG00000141564	-0.236354	-0.263917	-8.16438	2.44623e-15	2.69199e-13	24.2284
ENSG00000004975	-0.255417	-0.210173	-8.16297	2.4717e-15	2.70858e-13	24.2184
ENSG00000175467	-0.25358	0.547023	-8.16164	2.49604e-15	2.71849e-13	24.2089
ENSG00000141012	-0.247574	0.163633	-8.16088	2.51001e-15	2.71849e-13	24.2035
ENSG00000182400	-0.235815	-0.158615	-8.16077	2.512e-15	2.71849e-13	24.2027
ENSG00000080854	-0.211671	-0.614703	-8.15341	2.6515e-15	2.85759e-13	24.1503
ENSG00000205913	-0.226312	-0.20393	-8.14869	2.74477e-15	2.93607e-13	24.1167
ENSG00000103249	-0.281163	1.3042	-8.14859	2.74684e-15	2.93607e-13	24.116
ENSG00000076928	-0.162864	-0.109043	-8.14755	2.7679e-15	2.94651e-13	24.1086
ENSG00000114019	-0.24368	-2.60278	-8.1463	2.79342e-15	2.96159e-13	24.0997
ENSG00000152154	0.641765	0.941901	8.1387	2.95351e-15	3.11074e-13	24.0456
ENSG00000258520	0.691677	-0.0885245	8.13849	2.95795e-15	3.11074e-13	24.0441
ENSG00000122176	1.03891	1.86321	8.13757	2.97789e-15	3.11913e-13	24.0376
ENSG00000267047	-0.361723	0.143875	-8.13445	3.0468e-15	3.16588e-13	24.0154
ENSG00000267532	-0.361723	0.143875	-8.13445	3.0468e-15	3.16588e-13	24.0154
ENSG00000104805	-0.274441	0.429498	-8.13249	3.09089e-15	3.19895e-13	24.0015
ENSG00000125843	-0.208634	-0.64528	-8.13096	3.12576e-15	3.22225e-13	23.9906
ENSG00000116539	-0.239348	-0.00961866	-8.13012	3.14494e-15	3.2259e-13	23.9847
ENSG00000188649	-0.242508	-0.963787	-8.12932	3.16344e-15	3.2259e-13	23.979
ENSG00000237441	-0.135185	-0.883954	-8.12878	3.17601e-15	3.2259e-13	23.9751
ENSG00000128482	-0.395006	-1.19624	-8.12866	3.17877e-15	3.2259e-13	23.9743
ENSG00000258405	-0.398743	0.32384	-8.12806	3.19281e-15	3.22759e-13	23.97
ENSG00000087008	-0.225074	-0.418517	-8.12745	3.20693e-15	3.22934e-13	23.9657
ENSG00000023171	-0.240795	-0.822372	-8.12601	3.24088e-15	3.25098e-13	23.9555
ENSG00000140950	-0.211278	-0.758329	-8.12479	3.26998e-15	3.26109e-13	23.9468
ENSG00000178028	-0.169605	-1.89445	-8.12454	3.27597e-15	3.26109e-13	23.945
ENSG00000163938	-0.292877	0.540317	-8.12185	3.34105e-15	3.31165e-13	23.926
ENSG00000183751	-0.257309	0.284053	-8.1214	3.35215e-15	3.31165e-13	23.9227
ENSG00000198720	-0.217766	-0.513048	-8.11952	3.39864e-15	3.3449e-13	23.9094
ENSG00000133812	0.442553	0.566924	8.11781	3.44134e-15	3.36022e-13	23.8973
ENSG00000136628	-0.21594	-0.638466	-8.11756	3.44765e-15	3.36022e-13	23.8955
ENSG00000167674	-0.275384	-1.33972	-8.11735	3.45285e-15	3.36022e-13	23.894
ENSG00000141258	-0.2682	1.00838	-8.116	3.48711e-15	3.38094e-13	23.8844
ENSG00000140443	-0.260288	0.490425	-8.11305	3.56328e-15	3.442e-13	23.8635
ENSG00000110092	-0.279226	-2.9174	-8.11122	3.6111e-15	3.4708e-13	23.8505
ENSG00000103365	-0.295657	0.852735	-8.1109	3.61972e-15	3.4708e-13	23.8482
ENSG00000206951	0.574404	-0.403806	8.10756	3.70904e-15	3.53289e-13	23.8246
ENSG00000204852	-0.206796	-1.12002	-8.10747	3.71156e-15	3.53289e-13	23.8239
ENSG00000127616	-0.246749	0.301126	-8.10289	3.83792e-15	3.63989e-13	23.7914
ENSG00000160087	-0.217228	-1.74843	-8.10222	3.85672e-15	3.64446e-13	23.7867
ENSG00000008311	-0.301137	-0.620675	-8.10133	3.88168e-15	3.6548e-13	23.7804
ENSG00000105254	-0.14576	-1.45844	-8.10047	3.90627e-15	3.66473e-13	23.7743
ENSG00000130810	-0.207256	-0.229845	-8.09777	3.98391e-15	3.72418e-13	23.7552
ENSG00000129353	-0.310713	0.0575208	-8.09576	4.04297e-15	3.74e-13	23.7409
ENSG00000152954	-0.239356	-0.0699716	-8.09501	4.06491e-15	3.74e-13	23.7357
ENSG00000078747	-0.266489	-0.0142721	-8.09458	4.07772e-15	3.74e-13	23.7326
ENSG00000200831	-0.346781	-2.00954	-8.09447	4.08111e-15	3.74e-13	23.7318
ENSG00000122965	-0.181981	-0.233646	-8.09411	4.09177e-15	3.74e-13	23.7293
ENSG00000087087	-0.247553	0.458375	-8.09384	4.09997e-15	3.74e-13	23.7274
ENSG00000183696	0.455763	-0.557203	8.0938	4.10122e-15	3.74e-13	23.7271
ENSG00000141956	-0.296346	0.851949	-8.09238	4.14389e-15	3.76574e-13	23.717
ENSG00000106665	-0.210754	0.0518668	-8.09183	4.16034e-15	3.76756e-13	23.7132
ENSG00000187098	-0.219038	0.874013	-8.09032	4.20662e-15	3.7885e-13	23.7025
ENSG00000004799	0.735635	-1.15086	8.09013	4.21252e-15	3.7885e-13	23.7011
ENSG00000179912	-0.24426	-0.135843	-8.08874	4.2553e-15	3.80915e-13	23.6913
ENSG00000136270	-0.244784	0.321534	-8.08844	4.26468e-15	3.80915e-13	23.6892
ENSG00000140092	0.657169	-2.87003	8.0853	4.36328e-15	3.88392e-13	23.667
ENSG00000149823	-0.258217	0.776439	-8.08074	4.51092e-15	4.00167e-13	23.6347
ENSG00000204713	-0.18084	-0.941279	-8.07989	4.53904e-15	4.01298e-13	23.6287
ENSG00000124818	-0.236585	-0.103316	-8.07924	4.5604e-15	4.01823e-13	23.6241
ENSG00000197136	-0.252449	0.213578	-8.07695	4.63706e-15	4.07202e-13	23.6079
ENSG00000105339	-0.201421	0.635272	-8.07575	4.67785e-15	4.08262e-13	23.5994
ENSG00000185736	-0.241656	-0.346821	-8.07568	4.68043e-15	4.08262e-13	23.5989
ENSG00000100425	-0.269932	1.14118	-8.07419	4.73152e-15	4.11343e-13	23.5884
ENSG00000197182	-0.479903	-2.41005	-8.07311	4.76861e-15	4.1319e-13	23.5808
ENSG00000205155	-0.262129	0.555855	-8.07146	4.82629e-15	4.16803e-13	23.5691
ENSG00000204564	-0.240983	0.864868	-8.07027	4.8684e-15	4.18797e-13	23.5607
ENSG00000214357	-0.206643	0.0620026	-8.0699	4.8815e-15	4.18797e-13	23.5581
ENSG00000123485	-0.253449	0.07898	-8.0688	4.92078e-15	4.18962e-13	23.5503
ENSG00000156671	-0.240642	-0.0988961	-8.06852	4.93064e-15	4.18962e-13	23.5484
ENSG00000110046	-0.272522	0.134872	-8.0685	4.93161e-15	4.18962e-13	23.5482
ENSG00000213689	-0.216484	-1.08311	-8.06804	4.94797e-15	4.18987e-13	23.545
ENSG00000074621	-0.190954	-1.00908	-8.06643	5.00648e-15	4.22176e-13	23.5336
ENSG00000224557	-0.296327	1.0217	-8.06611	5.018e-15	4.22176e-13	23.5313
ENSG00000144230	-0.436667	0.704239	-8.06498	5.05948e-15	4.24297e-13	23.5234
ENSG00000122390	-0.242757	-0.558949	-8.0637	5.10684e-15	4.26896e-13	23.5143
ENSG00000070831	-0.200845	-1.03761	-8.06229	5.15942e-15	4.29913e-13	23.5044
ENSG00000106009	-0.16943	-1.58314	-8.06085	5.21367e-15	4.3305e-13	23.4942
ENSG00000135698	-0.187665	-1.29249	-8.0603	5.23468e-15	4.33415e-13	23.4903
ENSG00000179010	-0.188436	-1.0233	-8.05923	5.27562e-15	4.35423e-13	23.4828
ENSG00000146007	-0.284513	0.488958	-8.05661	5.37711e-15	4.41863e-13	23.4643
ENSG00000198598	-0.227369	0.634587	-8.05634	5.38755e-15	4.41863e-13	23.4624
ENSG00000141543	-0.280193	0.459214	-8.05503	5.43936e-15	4.44715e-13	23.4531
ENSG00000166986	-0.20686	-0.820041	-8.05346	5.50153e-15	4.48392e-13	23.4421
ENSG00000087274	-0.187343	-0.995834	-8.05103	5.59961e-15	4.53887e-13	23.425
ENSG00000059122	-0.256539	0.679962	-8.05093	5.60376e-15	4.53887e-13	23.4242
ENSG00000103275	-0.196724	-0.707826	-8.04955	5.66027e-15	4.56176e-13	23.4145
ENSG00000172530	-0.183129	-0.65803	-8.04886	5.68867e-15	4.56176e-13	23.4097
ENSG00000131149	-0.179575	-0.184452	-8.04855	5.70153e-15	4.56176e-13	23.4075
ENSG00000179241	-0.264066	-0.612053	-8.04854	5.70198e-15	4.56176e-13	23.4074
ENSG00000064042	-0.238701	0.441468	-8.04515	5.8442e-15	4.66074e-13	23.3835
ENSG00000131697	-0.249782	1.16218	-8.04474	5.86144e-15	4.66074e-13	23.3806
ENSG00000166783	-0.186161	-1.35368	-8.04427	5.88176e-15	4.66268e-13	23.3773
ENSG00000105397	-0.276599	0.367156	-8.04361	5.90986e-15	4.67076e-13	23.3727
ENSG00000140983	-0.247191	0.63222	-8.04214	5.97324e-15	4.68882e-13	23.3623
ENSG00000181894	-0.36486	-0.0630359	-8.04211	5.97477e-15	4.68882e-13	23.3621
ENSG00000174804	0.761834	-2.51646	8.04183	5.98664e-15	4.68882e-13	23.3601
ENSG00000185347	-0.169282	-1.71671	-8.03999	6.06727e-15	4.73774e-13	23.3472
ENSG00000169925	-0.215177	-0.464581	-8.03857	6.13006e-15	4.75944e-13	23.3372
ENSG00000253787	-0.736437	-1.35004	-8.03854	6.13156e-15	4.75944e-13	23.3369
ENSG00000100836	-0.2322	-0.423054	-8.0364	6.2273e-15	4.81941e-13	23.3219
ENSG00000256982	-0.308495	0.623369	-8.03597	6.24673e-15	4.82014e-13	23.3189
ENSG00000196663	-0.207037	-0.179139	-8.03284	6.39028e-15	4.91428e-13	23.2968
ENSG00000146826	-0.21928	-0.484548	-8.0325	6.4064e-15	4.91428e-13	23.2944
ENSG00000144619	-0.260404	-0.778418	-8.03045	6.50229e-15	4.9732e-13	23.28
ENSG00000105576	-0.200726	-0.65511	-8.02734	6.65055e-15	5.07172e-13	23.2581
ENSG00000240682	-0.185023	-1.66962	-8.02692	6.67078e-15	5.07232e-13	23.2552
ENSG00000089685	-0.285042	0.442827	-8.02506	6.76152e-15	5.12638e-13	23.2421
ENSG00000009844	-0.256617	-0.0623793	-8.01848	7.09144e-15	5.35473e-13	23.1959
ENSG00000213918	-0.20877	-0.618823	-8.0182	7.10619e-15	5.35473e-13	23.1938
ENSG00000130816	-0.218302	-0.459658	-8.01745	7.14461e-15	5.35473e-13	23.1886
ENSG00000106829	0.51438	-2.6909	8.01745	7.14484e-15	5.35473e-13	23.1886
ENSG00000072778	-0.168574	-1.06501	-8.01535	7.25454e-15	5.42136e-13	23.1738
ENSG00000155275	-0.217491	-0.506608	-8.01439	7.30482e-15	5.42642e-13	23.1671
ENSG00000155893	1.4129	-1.982	8.01413	7.31852e-15	5.42642e-13	23.1653
ENSG00000100345	-0.247171	-0.259979	-8.01403	7.32372e-15	5.42642e-13	23.1646
ENSG00000131591	-0.247881	1.13564	-8.01272	7.39368e-15	5.46274e-13	23.1554
ENSG00000026103	0.750547	0.254017	8.01144	7.46256e-15	5.49805e-13	23.1464
ENSG00000140464	-0.258134	0.31784	-8.00988	7.54757e-15	5.54502e-13	23.1354
ENSG00000078687	-0.279216	0.831667	-8.00795	7.65377e-15	5.59829e-13	23.1218
ENSG00000270049	-0.20129	-0.567702	-8.00778	7.66301e-15	5.59829e-13	23.1207
ENSG00000213760	-0.179114	-1.66469	-8.00715	7.69796e-15	5.60811e-13	23.1163
ENSG00000184220	-0.207455	-1.07022	-8.00527	7.80359e-15	5.66923e-13	23.103
ENSG00000182580	-0.245348	-0.154345	-8.00321	7.9206e-15	5.72353e-13	23.0886
ENSG00000148396	-0.237411	-0.598635	-8.00318	7.92222e-15	5.72353e-13	23.0884
ENSG00000122642	0.660608	0.696969	8.00248	7.96274e-15	5.72651e-13	23.0835
ENSG00000079435	-0.201418	0.461845	-8.00235	7.97026e-15	5.72651e-13	23.0825
ENSG00000213780	-0.199095	-0.253648	-7.99966	8.12652e-15	5.82274e-13	23.0637
ENSG00000011028	-0.21068	0.0291379	-7.99776	8.23922e-15	5.88731e-13	23.0504
ENSG00000153902	-0.239417	-1.38086	-7.99618	8.33408e-15	5.93883e-13	23.0393
ENSG00000166352	-0.214258	-0.700532	-7.99493	8.40971e-15	5.97639e-13	23.0305
ENSG00000263072	-0.21202	-0.629577	-7.99387	8.47434e-15	6.00596e-13	23.0231
ENSG00000072609	-0.209926	-0.805464	-7.99177	8.60367e-15	6.07263e-13	23.0084
ENSG00000115694	-0.219891	0.122833	-7.99159	8.61498e-15	6.07263e-13	23.0071
ENSG00000196132	-0.802317	-1.78886	-7.98925	8.76167e-15	6.15939e-13	22.9907
ENSG00000136856	-0.208941	0.127831	-7.98849	8.81005e-15	6.17287e-13	22.9854
ENSG00000123908	-0.238619	-0.0281083	-7.98821	8.82819e-15	6.17287e-13	22.9834
ENSG00000283821	0.691682	-0.988204	7.98607	8.96558e-15	6.24542e-13	22.9684
ENSG00000169282	-0.235737	-0.376089	-7.98585	8.97984e-15	6.24542e-13	22.9669
ENSG00000168395	-0.269759	1.17491	-7.98265	9.18965e-15	6.36995e-13	22.9445
ENSG00000250538	1.2234	-0.906083	7.98206	9.22929e-15	6.36995e-13	22.9403
ENSG00000271419	-0.548292	-0.916933	-7.98192	9.23807e-15	6.36995e-13	22.9394
ENSG00000146006	-0.362636	0.934109	-7.98165	9.25659e-15	6.36995e-13	22.9374
ENSG00000116337	-0.215636	-0.225858	-7.9807	9.32004e-15	6.39673e-13	22.9308
ENSG00000072182	-0.682725	-1.55777	-7.97881	9.44811e-15	6.4539e-13	22.9176
ENSG00000198039	-0.276194	1.2354	-7.97874	9.45282e-15	6.4539e-13	22.9171
ENSG00000121270	-0.337252	1.39096	-7.97812	9.49517e-15	6.46589e-13	22.9128
ENSG00000170876	-0.181861	-0.717009	-7.97719	9.5594e-15	6.49268e-13	22.9062
ENSG00000138382	-0.216267	-0.722996	-7.9761	9.63491e-15	6.51835e-13	22.8986
ENSG00000254205	1.12497	0.483511	7.97592	9.64718e-15	6.51835e-13	22.8974
ENSG00000256061	-0.275972	0.808917	-7.97505	9.70823e-15	6.54265e-13	22.8912
ENSG00000164197	0.38105	-2.39695	7.97196	9.92683e-15	6.67272e-13	22.8696
ENSG00000065526	-0.253157	0.161671	-7.97108	9.9903e-15	6.69813e-13	22.8635
ENSG00000182934	-0.205611	-0.732166	-7.97039	1.004e-14	6.71418e-13	22.8586
ENSG00000145337	-0.280488	-0.481516	-7.9675	1.02513e-14	6.83517e-13	22.8385
ENSG00000142327	-0.258968	1.06851	-7.9672	1.02733e-14	6.83517e-13	22.8364
ENSG00000106012	-0.270964	0.593861	-7.96611	1.03549e-14	6.86391e-13	22.8287
ENSG00000149499	-0.161606	-0.577072	-7.96592	1.03692e-14	6.86391e-13	22.8274
ENSG00000132510	-0.24135	-1.73249	-7.96501	1.04368e-14	6.89122e-13	22.8211
ENSG00000115286	-0.206478	-0.393509	-7.96451	1.0475e-14	6.89892e-13	22.8175
ENSG00000119242	-0.216078	0.029793	-7.962	1.06661e-14	7.00713e-13	22.8
ENSG00000104067	0.568646	-1.86747	7.96151	1.07038e-14	7.01421e-13	22.7966
ENSG00000180776	-0.228355	-0.887962	-7.96104	1.07401e-14	7.02034e-13	22.7933
ENSG00000176444	-0.176708	-0.893117	-7.95709	1.105e-14	7.2049e-13	22.7657
ENSG00000185189	-0.166445	-0.662127	-7.95233	1.14353e-14	7.4375e-13	22.7325
ENSG00000178695	0.72073	0.818951	7.95158	1.14975e-14	7.45936e-13	22.7272
ENSG00000167653	-0.169442	-1.10238	-7.94981	1.16448e-14	7.53617e-13	22.7148
ENSG00000185624	-0.202847	-0.745361	-7.9494	1.16796e-14	7.53997e-13	22.712
ENSG00000167785	-0.290778	0.836864	-7.94816	1.17841e-14	7.57366e-13	22.7033
ENSG00000159788	-0.198136	0.860605	-7.94809	1.17898e-14	7.57366e-13	22.7028
ENSG00000109917	-0.192543	-1.79301	-7.9465	1.19257e-14	7.64212e-13	22.6917
ENSG00000173599	-0.198771	0.0706454	-7.94453	1.20961e-14	7.71399e-13	22.678
ENSG00000120251	-0.217426	-2.32085	-7.94452	1.2097e-14	7.71399e-13	22.6779
ENSG00000177728	-0.22308	-1.65501	-7.94224	1.2297e-14	7.82242e-13	22.662
ENSG00000186417	-0.242163	0.484466	-7.94102	1.24054e-14	7.87212e-13	22.6535
ENSG00000144535	-0.256761	0.164333	-7.93994	1.25018e-14	7.91407e-13	22.646
ENSG00000249242	0.85557	-0.499682	7.93935	1.25557e-14	7.92891e-13	22.6418
ENSG00000197837	0.463777	-0.700386	7.93755	1.27184e-14	8.01227e-13	22.6293
ENSG00000141337	0.495928	0.0060121	7.9369	1.2778e-14	8.01907e-13	22.6248
ENSG00000126464	-0.255233	-0.00492797	-7.93647	1.28182e-14	8.01907e-13	22.6218
ENSG00000181222	-0.253952	0.226884	-7.93629	1.28342e-14	8.01907e-13	22.6205
ENSG00000196739	-0.250629	0.444451	-7.9361	1.28522e-14	8.01907e-13	22.6192
ENSG00000135929	1.11741	-0.469672	7.93413	1.30351e-14	8.10207e-13	22.6055
ENSG00000100888	-0.184468	-0.657204	-7.934	1.30473e-14	8.10207e-13	22.6046
ENSG00000269113	-0.226298	-0.171165	-7.93259	1.31802e-14	8.16512e-13	22.5947
ENSG00000114388	-0.187114	-1.91096	-7.93182	1.32537e-14	8.1912e-13	22.5894
ENSG00000261143	-0.351788	0.717616	-7.93113	1.33198e-14	8.21264e-13	22.5845
ENSG00000284329	-0.688743	-2.28135	-7.9307	1.33608e-14	8.2185e-13	22.5815
ENSG00000260630	-0.152313	-0.564046	-7.92834	1.35888e-14	8.33908e-13	22.5651
ENSG00000213676	-0.198599	-1.1499	-7.9257	1.38495e-14	8.4791e-13	22.5467
ENSG00000140153	-0.180849	-1.05914	-7.92423	1.3996e-14	8.54873e-13	22.5365
ENSG00000204623	-0.173075	-1.85821	-7.92335	1.40847e-14	8.5828e-13	22.5304
ENSG00000137944	-0.258988	0.0404794	-7.92208	1.42136e-14	8.64114e-13	22.5215
ENSG00000058335	-0.252848	-0.127817	-7.92135	1.42891e-14	8.66439e-13	22.5164
ENSG00000130304	0.600497	-1.30624	7.92106	1.43183e-14	8.66439e-13	22.5144
ENSG00000149782	-0.271473	0.196234	-7.91992	1.44362e-14	8.70008e-13	22.5065
ENSG00000071564	-0.255173	0.36693	-7.91985	1.4444e-14	8.70008e-13	22.506
ENSG00000076864	0.726504	-1.18445	7.9171	1.47313e-14	8.85269e-13	22.4869
ENSG00000196535	-0.255236	0.868185	-7.91448	1.50107e-14	8.99986e-13	22.4686
ENSG00000247596	-0.215816	-0.294497	-7.91337	1.5131e-14	9.03999e-13	22.4609
ENSG00000167193	-0.255497	0.0510066	-7.91322	1.5147e-14	9.03999e-13	22.4599
ENSG00000177614	-0.259362	0.0329247	-7.9121	1.527e-14	9.05997e-13	22.452
ENSG00000133030	-0.218484	0.143807	-7.91207	1.52728e-14	9.05997e-13	22.4519
ENSG00000170265	-0.196086	-0.938225	-7.91196	1.52846e-14	9.05997e-13	22.4511
ENSG00000116852	-0.255432	-0.241883	-7.91119	1.53695e-14	9.08964e-13	22.4457
ENSG00000090266	-0.198	-1.3159	-7.90976	1.55283e-14	9.16276e-13	22.4358
ENSG00000103549	-0.227495	-0.342732	-7.90921	1.55894e-14	9.17807e-13	22.432
ENSG00000093010	-0.240364	-0.316703	-7.90759	1.57717e-14	9.26448e-13	22.4207
ENSG00000185721	-0.175565	-1.54058	-7.90643	1.59027e-14	9.32044e-13	22.4127
ENSG00000218418	-0.331007	1.69934	-7.90566	1.59917e-14	9.35154e-13	22.4073
ENSG00000204991	-0.188342	-0.453194	-7.90501	1.60655e-14	9.36846e-13	22.4028
ENSG00000037474	-0.249562	-0.132798	-7.90478	1.60924e-14	9.36846e-13	22.4012
ENSG00000163166	-0.235086	-0.122446	-7.90382	1.6204e-14	9.41238e-13	22.3945
ENSG00000073578	-0.253302	-1.07126	-7.90173	1.6448e-14	9.53289e-13	22.38
ENSG00000233221	1.13344	0.303085	7.89965	1.66951e-14	9.65468e-13	22.3655
ENSG00000114956	-0.291995	1.6437	-7.89827	1.68609e-14	9.72897e-13	22.3559
ENSG00000112511	-0.137546	-1.24034	-7.89701	1.70141e-14	9.79568e-13	22.3472
ENSG00000172819	0.654825	-1.12882	7.8946	1.73093e-14	9.92395e-13	22.3305
ENSG00000247121	-0.224564	-0.62267	-7.89458	1.7313e-14	9.92395e-13	22.3303
ENSG00000123992	-0.149771	-0.910679	-7.89387	1.74005e-14	9.95227e-13	22.3254
ENSG00000141994	-0.213208	-0.628247	-7.89339	1.74607e-14	9.95689e-13	22.322
ENSG00000230454	-0.186657	-2.1574	-7.89319	1.7485e-14	9.95689e-13	22.3207
ENSG00000231770	-0.298319	0.942073	-7.89091	1.7773e-14	1.00989e-12	22.3049
ENSG00000283710	0.912682	-2.04635	7.88706	1.82701e-14	1.03459e-12	22.2781
ENSG00000229894	-0.773681	-1.3397	-7.88693	1.82872e-14	1.03459e-12	22.2772
ENSG00000107281	-0.278623	-0.593698	-7.88592	1.842e-14	1.03985e-12	22.2702
ENSG00000116691	-0.272986	0.764745	-7.88487	1.85582e-14	1.04539e-12	22.2629
ENSG00000175575	-0.194161	-1.5227	-7.88375	1.87071e-14	1.05151e-12	22.2552
ENSG00000141068	-0.215179	0.289414	-7.88317	1.87861e-14	1.05368e-12	22.2511
ENSG00000175727	-0.274905	0.984973	-7.8828	1.88358e-14	1.0542e-12	22.2486
ENSG00000240687	-0.519717	-2.06523	-7.88202	1.89402e-14	1.05777e-12	22.2432
ENSG00000202191	-0.431307	0.637825	-7.88155	1.90046e-14	1.0591e-12	22.2399
ENSG00000114395	-0.176952	-1.94347	-7.8811	1.90662e-14	1.06027e-12	22.2368
ENSG00000197912	-0.185388	0.0211831	-7.88066	1.91263e-14	1.06135e-12	22.2337
ENSG00000150401	-0.218011	-0.591798	-7.87879	1.93831e-14	1.07302e-12	22.2208
ENSG00000179943	-0.196948	-0.808251	-7.87853	1.94189e-14	1.07302e-12	22.219
ENSG00000177030	-0.205045	-0.769631	-7.878	1.94926e-14	1.07481e-12	22.2153
ENSG00000237928	-0.301226	0.254175	-7.87723	1.96e-14	1.07715e-12	22.21
ENSG00000185737	0.633797	-1.73053	7.87689	1.96488e-14	1.07715e-12	22.2076
ENSG00000110811	-0.250209	-1.74569	-7.87681	1.9659e-14	1.07715e-12	22.2071
ENSG00000130560	-0.253988	0.103577	-7.87569	1.98182e-14	1.08179e-12	22.1993
ENSG00000125148	0.54076	0.924497	7.87563	1.98266e-14	1.08179e-12	22.1989
ENSG00000138081	-0.20109	-1.01459	-7.87358	2.01181e-14	1.09541e-12	22.1847
ENSG00000099804	-0.246474	0.490613	-7.87183	2.03725e-14	1.10695e-12	22.1725
ENSG00000163945	-0.187639	-1.16651	-7.86859	2.08483e-14	1.13044e-12	22.1501
ENSG00000006118	-0.177578	-0.898905	-7.86818	2.091e-14	1.13144e-12	22.1473
ENSG00000270106	-0.247478	-0.311373	-7.86771	2.09808e-14	1.13292e-12	22.144
ENSG00000168038	-0.214788	-0.685554	-7.8673	2.1042e-14	1.13388e-12	22.1412
ENSG00000166913	-0.204123	-0.931392	-7.86667	2.11366e-14	1.13663e-12	22.1368
ENSG00000095539	-0.208154	1.05628	-7.86311	2.16815e-14	1.16353e-12	22.1121
ENSG00000134905	-0.185391	-1.10881	-7.86253	2.17711e-14	1.16594e-12	22.1081
ENSG00000105373	-0.21574	0.0178429	-7.86115	2.19861e-14	1.17504e-12	22.0986
ENSG00000100241	-0.235588	0.134155	-7.86007	2.21568e-14	1.18174e-12	22.0911
ENSG00000115677	-0.175951	-0.352767	-7.85898	2.233e-14	1.18855e-12	22.0836
ENSG00000261717	-0.26315	-0.0871779	-7.85738	2.25863e-14	1.19974e-12	22.0725
ENSG00000157637	-0.22373	0.295759	-7.85418	2.31076e-14	1.22494e-12	22.0504
ENSG00000177084	-0.275865	0.692602	-7.85229	2.34216e-14	1.23907e-12	22.0373
ENSG00000254526	-0.264461	0.0461424	-7.84871	2.40271e-14	1.26853e-12	22.0126
ENSG00000161204	-0.236901	-1.81484	-7.84606	2.44848e-14	1.29008e-12	21.9943
ENSG00000155506	-0.22184	-0.492366	-7.84513	2.46478e-14	1.29605e-12	21.9878
ENSG00000175048	-0.229157	-0.217871	-7.84457	2.47462e-14	1.2986e-12	21.984
ENSG00000118046	-0.213027	-1.1442	-7.84399	2.4849e-14	1.30138e-12	21.98
ENSG00000226387	-0.708142	-1.33867	-7.84148	2.52968e-14	1.31867e-12	21.9626
ENSG00000176438	-0.333566	1.52046	-7.84132	2.53259e-14	1.31867e-12	21.9615
ENSG00000264522	-0.21034	-0.667746	-7.8413	2.53308e-14	1.31867e-12	21.9613
ENSG00000160781	-0.562259	-2.28303	-7.84022	2.55259e-14	1.32611e-12	21.9539
ENSG00000266507	-0.204352	-0.543308	-7.83963	2.56327e-14	1.32611e-12	21.9499
ENSG00000171298	-0.16534	-1.4283	-7.83948	2.56599e-14	1.32611e-12	21.9488
ENSG00000124006	-0.193488	0.808712	-7.83939	2.56771e-14	1.32611e-12	21.9482
ENSG00000110171	-0.271759	0.840749	-7.83878	2.57884e-14	1.32923e-12	21.944
ENSG00000055163	-0.211941	-0.530215	-7.83757	2.60124e-14	1.33455e-12	21.9356
ENSG00000140522	-0.33499	-0.228614	-7.83744	2.60358e-14	1.33455e-12	21.9347
ENSG00000131773	0.812347	-2.6858	7.83734	2.60546e-14	1.33455e-12	21.934
ENSG00000176658	-0.235675	-0.076862	-7.83711	2.60964e-14	1.33455e-12	21.9325
ENSG00000128513	-0.174444	-1.18241	-7.8363	2.62477e-14	1.33966e-12	21.9269
ENSG00000111077	-0.203045	0.47872	-7.83493	2.65051e-14	1.35015e-12	21.9174
ENSG00000188779	0.666285	-0.352691	7.83322	2.68302e-14	1.36405e-12	21.9056
ENSG00000251474	-0.203935	-0.903775	-7.83152	2.71568e-14	1.37679e-12	21.8939
ENSG00000266521	0.483247	-0.282094	7.83137	2.71863e-14	1.37679e-12	21.8928
ENSG00000183576	-0.180376	-1.30629	-7.83008	2.74373e-14	1.38681e-12	21.8839
ENSG00000139970	-0.218072	-0.931158	-7.82903	2.76418e-14	1.39444e-12	21.8767
ENSG00000176903	-0.266663	0.371234	-7.82731	2.79837e-14	1.40896e-12	21.8648
ENSG00000142867	-0.286005	0.85589	-7.82648	2.81495e-14	1.41458e-12	21.8591
ENSG00000013588	0.453533	-1.53376	7.82549	2.83474e-14	1.42179e-12	21.8523
ENSG00000130702	-0.198386	0.320318	-7.82358	2.87347e-14	1.43845e-12	21.8391
ENSG00000151611	-0.235589	0.0600453	-7.82274	2.89082e-14	1.44225e-12	21.8333
ENSG00000116918	-0.174224	-2.16692	-7.82267	2.89214e-14	1.44225e-12	21.8328
ENSG00000157954	-0.226501	0.084826	-7.82237	2.89836e-14	1.4426e-12	21.8308
ENSG00000101363	-0.265875	0.749715	-7.8221	2.90395e-14	1.44263e-12	21.8289
ENSG00000127191	-0.255079	1.01532	-7.82168	2.9127e-14	1.44422e-12	21.826
ENSG00000201823	-0.183416	-1.69507	-7.81975	2.95279e-14	1.46132e-12	21.8127
ENSG00000090621	-0.248699	0.157787	-7.81852	2.97876e-14	1.47039e-12	21.8042
ENSG00000166840	-0.249716	0.132437	-7.81832	2.98308e-14	1.47039e-12	21.8028
ENSG00000158169	-0.232846	-0.362868	-7.81802	2.9893e-14	1.47039e-12	21.8008
ENSG00000117280	-0.276288	0.470477	-7.81756	2.99916e-14	1.47039e-12	21.7976
ENSG00000140104	-0.251209	0.291488	-7.81755	2.9993e-14	1.47039e-12	21.7976
ENSG00000100387	-0.250393	0.0318187	-7.81623	3.02757e-14	1.48146e-12	21.7885
ENSG00000173193	0.915698	-0.498887	7.81432	3.06912e-14	1.49898e-12	21.7753
ENSG00000105726	-0.204255	-0.743326	-7.81029	3.15817e-14	1.53959e-12	21.7475
ENSG00000160972	-0.168426	0.784432	-7.80821	3.20511e-14	1.55956e-12	21.7332
ENSG00000104804	-0.28249	1.31674	-7.80718	3.22862e-14	1.56807e-12	21.7262
ENSG00000103005	-0.199164	-1.34462	-7.80331	3.31872e-14	1.60806e-12	21.6995
ENSG00000149357	-0.218188	-0.39595	-7.80311	3.32327e-14	1.60806e-12	21.6982
ENSG00000111726	-0.27049	0.10452	-7.80057	3.38381e-14	1.63432e-12	21.6807
ENSG00000177943	-0.254861	-0.367043	-7.79622	3.4899e-14	1.68244e-12	21.6507
ENSG00000167615	-0.183946	-1.11084	-7.79578	3.50066e-14	1.68452e-12	21.6478
ENSG00000113739	0.334811	-1.33987	7.79216	3.59187e-14	1.72522e-12	21.6228
ENSG00000013573	-0.201213	-1.01775	-7.79046	3.63548e-14	1.74296e-12	21.6111
ENSG00000133065	-0.17858	-1.08221	-7.78983	3.65162e-14	1.74475e-12	21.6068
ENSG00000232907	0.387266	-1.56102	7.78979	3.6526e-14	1.74475e-12	21.6066
ENSG00000168675	-0.206337	-1.33635	-7.78691	3.72809e-14	1.77756e-12	21.5867
ENSG00000123415	-0.183256	-1.53539	-7.7863	3.74414e-14	1.78195e-12	21.5826
ENSG00000166822	-0.215747	-1.02109	-7.78578	3.75808e-14	1.78533e-12	21.579
ENSG00000088256	-0.252695	0.721656	-7.78379	3.81126e-14	1.8073e-12	21.5654
ENSG00000175264	-0.210558	1.22813	-7.78297	3.83367e-14	1.81463e-12	21.5597
ENSG00000158528	-0.168684	-1.45522	-7.78176	3.86651e-14	1.82686e-12	21.5514
ENSG00000177103	-0.496472	-2.87053	-7.78129	3.87939e-14	1.82963e-12	21.5482
ENSG00000144802	0.711649	-0.571408	7.78039	3.90436e-14	1.83801e-12	21.542
ENSG00000182979	-0.23698	0.912784	-7.78014	3.91127e-14	1.83801e-12	21.5403
ENSG00000113525	-0.207532	-0.476629	-7.77932	3.93387e-14	1.84531e-12	21.5347
ENSG00000178694	-0.27456	0.625282	-7.77907	3.94098e-14	1.84533e-12	21.5329
ENSG00000157823	-0.25194	-0.0568534	-7.77844	3.95849e-14	1.8502e-12	21.5286
ENSG00000198420	-0.206058	-0.823207	-7.7771	3.99639e-14	1.86458e-12	21.5194
ENSG00000115275	-0.249801	-0.0811435	-7.77434	4.07524e-14	1.89797e-12	21.5005
ENSG00000103707	-0.208238	-0.972158	-7.77402	4.08435e-14	1.89807e-12	21.4983
ENSG00000131480	-0.335307	-0.758177	-7.77382	4.09001e-14	1.89807e-12	21.497
ENSG00000065000	-0.254289	0.712641	-7.77332	4.10464e-14	1.90135e-12	21.4935
ENSG00000145362	-0.257028	0.0407212	-7.77308	4.11167e-14	1.90135e-12	21.4918
ENSG00000132382	-0.209357	-0.404209	-7.77137	4.1616e-14	1.92104e-12	21.4801
ENSG00000096063	-0.198035	-0.783366	-7.76995	4.20358e-14	1.93699e-12	21.4704
ENSG00000226780	-0.16449	-0.564031	-7.7676	4.27411e-14	1.96602e-12	21.4543
ENSG00000139182	-0.168023	-0.695134	-7.76709	4.28955e-14	1.96964e-12	21.4508
ENSG00000154153	0.264313	1.14901	7.76654	4.30619e-14	1.97381e-12	21.447
ENSG00000259399	0.412387	-1.31634	7.76616	4.3178e-14	1.97566e-12	21.4444
ENSG00000163531	-0.204476	1.53642	-7.76542	4.34047e-14	1.98255e-12	21.4393
ENSG00000054356	-0.284333	-1.37935	-7.76479	4.36e-14	1.98799e-12	21.435
ENSG00000261253	0.540595	1.0643	7.7618	4.45305e-14	2.02559e-12	21.4145
ENSG00000156535	0.562726	0.99051	7.76165	4.458e-14	2.02559e-12	21.4135
ENSG00000235374	-0.168636	-0.57409	-7.75885	4.547e-14	2.06244e-12	21.3943
ENSG00000101181	-0.186877	-1.01064	-7.75602	4.63866e-14	2.0978e-12	21.375
ENSG00000246790	0.82003	0.918344	7.75595	4.64104e-14	2.0978e-12	21.3745
ENSG00000251611	0.961647	-1.91492	7.75523	4.66478e-14	2.10488e-12	21.3695
ENSG00000055483	-0.180521	-0.254691	-7.75341	4.72524e-14	2.12848e-12	21.357
ENSG00000182612	-0.196034	-0.993493	-7.75303	4.73766e-14	2.1304e-12	21.3545
ENSG00000273341	1.04559	-2.12572	7.7516	4.78603e-14	2.14491e-12	21.3446
ENSG00000257239	1.48097	-0.648569	7.75159	4.78639e-14	2.14491e-12	21.3446
ENSG00000132017	-0.256355	0.807425	-7.75099	4.80657e-14	2.15026e-12	21.3405
ENSG00000196498	-0.208111	0.51603	-7.75049	4.82342e-14	2.1541e-12	21.3371
ENSG00000061656	0.385831	-0.825112	7.7478	4.91596e-14	2.19168e-12	21.3187
ENSG00000134376	-0.592088	-1.12352	-7.74627	4.96958e-14	2.2118e-12	21.3082
ENSG00000173267	-0.182845	0.30606	-7.74361	5.06354e-14	2.24978e-12	21.29
ENSG00000162775	0.700939	-2.50796	7.74287	5.08997e-14	2.25768e-12	21.285
ENSG00000144224	-0.225989	-1.73091	-7.74232	5.11007e-14	2.26275e-12	21.2812
ENSG00000092969	0.536549	-2.65866	7.74131	5.14652e-14	2.27502e-12	21.2743
ENSG00000184697	0.321577	-0.645173	7.74075	5.16672e-14	2.28009e-12	21.2705
ENSG00000105325	-0.286274	1.34472	-7.73937	5.21747e-14	2.29787e-12	21.261
ENSG00000134030	-0.19975	-1.11589	-7.73917	5.22464e-14	2.29787e-12	21.2597
ENSG00000188315	0.920473	0.140655	7.73813	5.26316e-14	2.31092e-12	21.2526
ENSG00000167930	-0.219702	0.161263	-7.73775	5.27717e-14	2.31317e-12	21.25
ENSG00000108231	0.460528	0.942886	7.73631	5.33104e-14	2.33286e-12	21.2401
ENSG00000243753	-0.240673	0.118981	-7.73541	5.36498e-14	2.34281e-12	21.234
ENSG00000128294	-0.26062	1.88596	-7.73524	5.37174e-14	2.34281e-12	21.2328
ENSG00000171163	-0.161128	-2.42062	-7.73469	5.39229e-14	2.34785e-12	21.2291
ENSG00000173638	-0.154058	-0.278108	-7.73439	5.40378e-14	2.34893e-12	21.227
ENSG00000178950	-0.252454	0.994134	-7.73204	5.49397e-14	2.38082e-12	21.211
ENSG00000175221	-0.199585	-0.477606	-7.73201	5.4954e-14	2.38082e-12	21.2107
ENSG00000130402	-0.179683	-0.511328	-7.731	5.53464e-14	2.39385e-12	21.2038
ENSG00000240057	-0.250939	0.0130938	-7.72986	5.57903e-14	2.40516e-12	21.1961
ENSG00000163746	0.74212	-1.06293	7.72986	5.57925e-14	2.40516e-12	21.196
ENSG00000172270	-0.27524	0.842904	-7.72907	5.61041e-14	2.41461e-12	21.1906
ENSG00000197930	-0.178349	-1.65574	-7.72843	5.63589e-14	2.42157e-12	21.1863
ENSG00000162734	-0.332557	0.261519	-7.72756	5.67042e-14	2.42584e-12	21.1803
ENSG00000105357	-0.241816	-1.60541	-7.72751	5.67245e-14	2.42584e-12	21.18
ENSG00000130254	-0.17548	-2.18218	-7.72748	5.67371e-14	2.42584e-12	21.1798
ENSG00000109171	-0.228491	-0.118896	-7.72712	5.68777e-14	2.42781e-12	21.1774
ENSG00000272688	0.912892	-1.34304	7.7269	5.69694e-14	2.42781e-12	21.1758
ENSG00000105605	-0.180683	-0.432141	-7.72615	5.72696e-14	2.43662e-12	21.1707
ENSG00000235529	-0.69231	-0.601105	-7.72456	5.79153e-14	2.45857e-12	21.1599
ENSG00000288253	-0.380518	-0.467059	-7.72441	5.7974e-14	2.45857e-12	21.1589
ENSG00000173611	-0.24314	-0.17156	-7.72416	5.80786e-14	2.459e-12	21.1571
ENSG00000284402	-0.462897	1.48024	-7.72178	5.90612e-14	2.49656e-12	21.1409
ENSG00000114125	-0.252729	-0.0878644	-7.72134	5.92438e-14	2.50022e-12	21.1379
ENSG00000139914	-0.267032	1.22676	-7.72082	5.9462e-14	2.50538e-12	21.1343
ENSG00000221039	-0.457837	-0.851407	-7.71937	6.00718e-14	2.52699e-12	21.1244
ENSG00000133275	-0.172393	-1.08954	-7.71719	6.09982e-14	2.56182e-12	21.1096
ENSG00000187051	-0.16813	-1.29843	-7.71665	6.12317e-14	2.5675e-12	21.1059
ENSG00000107816	0.50804	-0.888473	7.71631	6.13763e-14	2.56943e-12	21.1036
ENSG00000074356	-0.265941	0.788283	-7.7158	6.16005e-14	2.57468e-12	21.1001
ENSG00000138036	-0.287468	0.851521	-7.71424	6.22796e-14	2.5989e-12	21.0895
ENSG00000087269	-0.20065	0.0271217	-7.71311	6.27745e-14	2.61124e-12	21.0818
ENSG00000152104	0.643712	-2.46082	7.71311	6.27755e-14	2.61124e-12	21.0818
ENSG00000010292	-0.230262	-0.3481	-7.7126	6.30032e-14	2.61654e-12	21.0783
ENSG00000123066	-0.199287	-0.878562	-7.71175	6.33792e-14	2.62797e-12	21.0725
ENSG00000021762	-0.224421	1.34615	-7.71127	6.35941e-14	2.6327e-12	21.0692
ENSG00000007384	-0.163309	0.732392	-7.71032	6.40211e-14	2.64617e-12	21.0627
ENSG00000054282	-0.197034	-1.18853	-7.70945	6.44129e-14	2.65815e-12	21.0568
ENSG00000130479	-0.150717	-1.10835	-7.70901	6.46119e-14	2.66215e-12	21.0538
ENSG00000172830	0.644961	0.43333	7.70836	6.491e-14	2.66633e-12	21.0494
ENSG00000153814	-0.408442	-2.51755	-7.70834	6.49178e-14	2.66633e-12	21.0493
ENSG00000066379	-0.185834	-1.42053	-7.70725	6.54178e-14	2.68264e-12	21.0418
ENSG00000103528	-0.193458	-1.63359	-7.70696	6.55531e-14	2.68397e-12	21.0398
ENSG00000105889	-0.238361	-0.558093	-7.70645	6.57863e-14	2.6893e-12	21.0364
ENSG00000181873	-0.223431	-0.28456	-7.7061	6.59508e-14	2.69181e-12	21.034
ENSG00000089639	-0.243531	0.182307	-7.70581	6.60834e-14	2.693e-12	21.032
ENSG00000121774	-0.203574	-0.970547	-7.70417	6.68475e-14	2.71989e-12	21.0209
ENSG00000138688	-0.290844	0.766928	-7.70355	6.71426e-14	2.72324e-12	21.0166
ENSG00000117152	-0.218309	-1.18098	-7.70342	6.72029e-14	2.72324e-12	21.0157
ENSG00000246100	0.585773	0.281015	7.70333	6.7243e-14	2.72324e-12	21.0152
ENSG00000078401	0.762046	-2.63603	7.70209	6.78334e-14	2.74289e-12	21.0067
ENSG00000141542	-0.210437	-0.712856	-7.70173	6.80035e-14	2.74551e-12	21.0043
ENSG00000120526	-0.186078	-1.94739	-7.70092	6.83941e-14	2.75701e-12	20.9987
ENSG00000204599	-0.167462	-1.82209	-7.70026	6.87103e-14	2.76379e-12	20.9942
ENSG00000188549	-0.210556	-0.857759	-7.69987	6.8902e-14	2.76379e-12	20.9915
ENSG00000142507	-0.183548	-1.44467	-7.69969	6.89857e-14	2.76379e-12	20.9904
ENSG00000141503	-0.267045	0.679154	-7.69969	6.8986e-14	2.76379e-12	20.9904
ENSG00000197119	-0.181514	-1.31943	-7.69879	6.94236e-14	2.77705e-12	20.9842
ENSG00000140859	-0.23328	-0.0868585	-7.69806	6.97827e-14	2.78714e-12	20.9792
ENSG00000261364	0.51446	1.85102	7.69739	7.01122e-14	2.79602e-12	20.9747
ENSG00000184271	-0.171562	0.743153	-7.69658	7.05134e-14	2.80507e-12	20.9691
ENSG00000255292	-0.203502	-1.50043	-7.69649	7.05543e-14	2.80507e-12	20.9686
ENSG00000112118	-0.179781	-1.09578	-7.69626	7.06694e-14	2.80537e-12	20.967
ENSG00000199673	-0.574672	-0.546444	-7.69459	7.15029e-14	2.83414e-12	20.9556
ENSG00000006125	-0.213277	-2.39025	-7.69383	7.1885e-14	2.84497e-12	20.9505
ENSG00000162341	-0.176779	-1.3871	-7.69358	7.20152e-14	2.8458e-12	20.9487
ENSG00000114026	-0.195551	-2.06873	-7.69204	7.27955e-14	2.86955e-12	20.9383
ENSG00000168813	-0.22691	-0.385268	-7.69196	7.28361e-14	2.86955e-12	20.9377
ENSG00000171587	-0.839706	-1.04326	-7.69023	7.3727e-14	2.90026e-12	20.926
ENSG00000158292	0.605055	0.025056	7.6883	7.47324e-14	2.93421e-12	20.9128
ENSG00000020181	-0.22707	0.252404	-7.68798	7.48991e-14	2.93421e-12	20.9107
ENSG00000110321	-0.185705	-1.32077	-7.68793	7.49275e-14	2.93421e-12	20.9103
ENSG00000169727	-0.235486	1.04921	-7.68364	7.72149e-14	3.01925e-12	20.8812
ENSG00000160226	-0.175648	-0.545591	-7.68339	7.73514e-14	3.02006e-12	20.8795
ENSG00000232070	-0.210084	-0.674727	-7.68276	7.7693e-14	3.02887e-12	20.8752
ENSG00000157741	-0.197787	-0.910154	-7.68194	7.81402e-14	3.04175e-12	20.8696
ENSG00000187624	-0.220645	-0.564068	-7.68158	7.83376e-14	3.04489e-12	20.8672
ENSG00000160783	-0.227341	0.131066	-7.68037	7.90066e-14	3.06633e-12	20.859
ENSG00000109065	-0.160055	-1.82056	-7.67989	7.92743e-14	3.06974e-12	20.8557
ENSG00000005801	-0.201155	-1.07103	-7.67979	7.93301e-14	3.06974e-12	20.855
ENSG00000100104	-0.188772	-1.55803	-7.67802	8.03203e-14	3.10346e-12	20.843
ENSG00000134153	-0.199823	-0.938899	-7.6776	8.05585e-14	3.10806e-12	20.8401
ENSG00000100031	-0.234866	0.0548219	-7.67724	8.07612e-14	3.11128e-12	20.8377
ENSG00000225663	-0.168722	-1.23851	-7.67411	8.25532e-14	3.17292e-12	20.8164
ENSG00000137812	-0.189059	-1.47607	-7.6739	8.26731e-14	3.17292e-12	20.815
ENSG00000173020	-0.243951	0.599766	-7.67381	8.27263e-14	3.17292e-12	20.8144
ENSG00000135932	-0.181221	-1.60468	-7.67208	8.37343e-14	3.20686e-12	20.8027
ENSG00000135686	-0.257582	0.77961	-7.67167	8.39745e-14	3.21135e-12	20.7999
ENSG00000130227	-0.182393	-1.57077	-7.67033	8.47674e-14	3.23692e-12	20.7908
ENSG00000071655	-0.272949	0.567477	-7.66869	8.57485e-14	3.2696e-12	20.7796
ENSG00000228113	-0.203598	-0.855838	-7.66777	8.63029e-14	3.28594e-12	20.7734
ENSG00000131379	-0.316335	1.12411	-7.66615	8.7285e-14	3.31849e-12	20.7624
ENSG00000105171	-0.207931	-0.227775	-7.66475	8.81489e-14	3.34645e-12	20.7529
ENSG00000138640	-0.234815	-0.31837	-7.6641	8.85494e-14	3.35677e-12	20.7485
ENSG00000237037	-0.148215	-2.00238	-7.66281	8.93495e-14	3.38218e-12	20.7398
ENSG00000069188	-0.192413	-1.23236	-7.66175	9.00153e-14	3.40245e-12	20.7326
ENSG00000160256	-0.236061	0.610091	-7.65984	9.12268e-14	3.44325e-12	20.7196
ENSG00000203499	-0.184121	0.975425	-7.65949	9.1455e-14	3.44688e-12	20.7172
ENSG00000171885	0.336341	0.157706	7.65801	9.2406e-14	3.47769e-12	20.7072
ENSG00000103056	-0.240295	0.309265	-7.65615	9.36175e-14	3.51613e-12	20.6946
ENSG00000257443	0.788691	-1.68077	7.65586	9.38016e-14	3.51613e-12	20.6927
ENSG00000182196	-0.165072	-1.03418	-7.65566	9.39381e-14	3.51613e-12	20.6913
ENSG00000267882	0.637927	0.308049	7.65561	9.39665e-14	3.51613e-12	20.691
ENSG00000180611	-0.147658	-1.14635	-7.65495	9.44055e-14	3.52749e-12	20.6864
ENSG00000258086	-0.433088	-2.15699	-7.65426	9.48602e-14	3.53941e-12	20.6818
ENSG00000242852	-0.234034	-0.218679	-7.65388	9.51139e-14	3.54381e-12	20.6792
ENSG00000254348	-0.197536	-2.20823	-7.65344	9.54074e-14	3.54849e-12	20.6762
ENSG00000154978	-0.182711	-0.020864	-7.65328	9.55116e-14	3.54849e-12	20.6752
ENSG00000183778	-0.245085	0.483269	-7.65231	9.61646e-14	3.56767e-12	20.6686
ENSG00000174448	-0.176889	-1.76713	-7.65101	9.70423e-14	3.59511e-12	20.6598
ENSG00000183048	-0.181346	1.03444	-7.64917	9.82963e-14	3.63351e-12	20.6473
ENSG00000135454	-0.201823	-2.12162	-7.64908	9.83573e-14	3.63351e-12	20.6467
ENSG00000111254	-0.221876	-0.0545443	-7.64668	1.00023e-13	3.68981e-12	20.6305
ENSG00000144648	-0.186435	-1.52225	-7.64644	1.00188e-13	3.69067e-12	20.6289
ENSG00000149577	-0.159794	-1.11577	-7.64606	1.00457e-13	3.6916e-12	20.6263
ENSG00000137822	-0.189087	-1.01962	-7.64601	1.00496e-13	3.6916e-12	20.6259
ENSG00000089693	-0.234602	-3.25953	-7.64558	1.00798e-13	3.69747e-12	20.623
ENSG00000249859	0.265378	0.357198	7.64279	1.0278e-13	3.76489e-12	20.6041
ENSG00000107331	-0.237609	1.4	-7.64204	1.03322e-13	3.77635e-12	20.599
ENSG00000260228	-0.163736	-1.06415	-7.64188	1.03438e-13	3.77635e-12	20.5979
ENSG00000136247	-0.240358	-0.11482	-7.64175	1.03527e-13	3.77635e-12	20.5971
ENSG00000130175	-0.17438	-0.94731	-7.6415	1.03713e-13	3.77784e-12	20.5954
ENSG00000264233	-0.282665	1.40948	-7.64114	1.03969e-13	3.77913e-12	20.593
ENSG00000204381	0.60389	-1.21396	7.64105	1.04038e-13	3.77913e-12	20.5923
ENSG00000015592	-0.55797	-1.89324	-7.64033	1.04563e-13	3.79291e-12	20.5875
ENSG00000133056	-0.1912	-0.955414	-7.63945	1.05206e-13	3.80664e-12	20.5815
ENSG00000117507	0.348674	3.15784	7.63941	1.05233e-13	3.80664e-12	20.5813
ENSG00000181444	0.501297	0.535958	7.63907	1.05487e-13	3.81055e-12	20.5789
ENSG00000104885	-0.213639	0.62841	-7.63879	1.05691e-13	3.81261e-12	20.5771
ENSG00000222033	0.805705	-2.69352	7.63834	1.06024e-13	3.81848e-12	20.574
ENSG00000104112	-0.482319	-2.75187	-7.63818	1.06146e-13	3.81848e-12	20.5729
ENSG00000181896	-0.264519	0.07476	-7.63747	1.06672e-13	3.82753e-12	20.5681
ENSG00000103174	-0.199312	-0.632726	-7.63744	1.06691e-13	3.82753e-12	20.5679
ENSG00000245067	0.525657	1.04764	7.63691	1.07085e-13	3.83282e-12	20.5644
ENSG00000109685	-0.2667	1.25644	-7.63685	1.07133e-13	3.83282e-12	20.5639
ENSG00000152484	-0.161645	-1.13942	-7.63629	1.07552e-13	3.84254e-12	20.5602
ENSG00000143303	-0.195534	-1.83752	-7.63571	1.07987e-13	3.8528e-12	20.5562
ENSG00000106701	-0.234008	0.00165146	-7.63421	1.09124e-13	3.88805e-12	20.5461
ENSG00000257261	-0.169689	0.192327	-7.6328	1.10202e-13	3.9211e-12	20.5366
ENSG00000167962	-0.2537	1.31218	-7.63043	1.12041e-13	3.98113e-12	20.5205
ENSG00000281692	1.38015	-0.884992	7.62944	1.12819e-13	4.00331e-12	20.5138
ENSG00000002822	-0.185827	1.46455	-7.62855	1.13522e-13	4.02279e-12	20.5078
ENSG00000271196	-0.440833	-1.63859	-7.62828	1.13735e-13	4.02487e-12	20.506
ENSG00000251508	-0.261609	1.19083	-7.62761	1.14271e-13	4.03835e-12	20.5014
ENSG00000038532	-0.231646	-0.0867067	-7.6274	1.14439e-13	4.03882e-12	20.5
ENSG00000166797	-0.164391	-1.80394	-7.62705	1.14715e-13	4.0431e-12	20.4977
ENSG00000197122	-0.158978	0.624156	-7.62495	1.16408e-13	4.09723e-12	20.4835
ENSG00000112182	-0.212011	0.905103	-7.62235	1.18535e-13	4.16168e-12	20.466
ENSG00000262075	-0.237306	-1.47703	-7.62222	1.18645e-13	4.16168e-12	20.4651
ENSG00000177225	-0.200604	-1.05056	-7.62213	1.18718e-13	4.16168e-12	20.4645
ENSG00000179299	0.679471	2.43746	7.62086	1.19775e-13	4.19309e-12	20.4559
ENSG00000181220	-0.169389	-0.648684	-7.61956	1.20866e-13	4.22562e-12	20.4471
ENSG00000137216	-0.15149	-1.84944	-7.61886	1.21458e-13	4.24062e-12	20.4424
ENSG00000104960	-0.16735	-1.32077	-7.61796	1.2222e-13	4.26152e-12	20.4363
ENSG00000095319	-0.17118	-1.82341	-7.61662	1.23365e-13	4.29572e-12	20.4273
ENSG00000115525	-0.171392	-1.66415	-7.61498	1.24787e-13	4.33942e-12	20.4162
ENSG00000230005	-0.213582	-0.28751	-7.61458	1.25135e-13	4.34572e-12	20.4135
ENSG00000174611	0.418855	0.804236	7.61258	1.26891e-13	4.39823e-12	20.4
ENSG00000174718	-0.218034	-0.684799	-7.61247	1.26984e-13	4.39823e-12	20.3993
ENSG00000103335	-0.210516	1.23926	-7.61072	1.28548e-13	4.44649e-12	20.3874
ENSG00000113763	-0.271996	0.806381	-7.61009	1.29111e-13	4.45854e-12	20.3832
ENSG00000139428	-0.193613	-1.3556	-7.60986	1.29313e-13	4.45854e-12	20.3817
ENSG00000187961	-0.168158	-0.484819	-7.60976	1.29409e-13	4.45854e-12	20.3809
ENSG00000112941	-0.19015	-1.2013	-7.60943	1.29704e-13	4.46281e-12	20.3787
ENSG00000114744	-0.186109	-1.27142	-7.60801	1.30991e-13	4.50116e-12	20.3692
ENSG00000111361	-0.168098	-2.11713	-7.60764	1.3133e-13	4.50152e-12	20.3667
ENSG00000182095	-0.182686	-0.738817	-7.60762	1.31347e-13	4.50152e-12	20.3666
ENSG00000005882	-0.161881	-1.32031	-7.607	1.31916e-13	4.5151e-12	20.3624
ENSG00000111666	-0.185197	-1.49876	-7.60609	1.32752e-13	4.53775e-12	20.3562
ENSG00000272691	0.551405	0.683883	7.60558	1.33225e-13	4.54797e-12	20.3528
ENSG00000174132	-0.283258	0.809244	-7.60469	1.34053e-13	4.57023e-12	20.3468
ENSG00000022840	-0.22403	-0.497749	-7.60439	1.34332e-13	4.57377e-12	20.3448
ENSG00000171606	-0.334298	-0.692379	-7.60285	1.35783e-13	4.61716e-12	20.3344
ENSG00000198853	-0.244132	0.00620225	-7.60186	1.36723e-13	4.64307e-12	20.3277
ENSG00000100614	-0.185086	-1.29976	-7.60095	1.37592e-13	4.66649e-12	20.3216
ENSG00000143373	-0.166604	-0.713304	-7.60055	1.37974e-13	4.67337e-12	20.3189
ENSG00000108924	0.527062	-1.14043	7.59972	1.38769e-13	4.69419e-12	20.3133
ENSG00000100258	-0.184773	-1.17877	-7.59905	1.39417e-13	4.71001e-12	20.3088
ENSG00000070182	-0.197214	-0.602593	-7.59865	1.39807e-13	4.7171e-12	20.3061
ENSG00000199744	-0.456397	-0.826448	-7.59779	1.40652e-13	4.73947e-12	20.3003
ENSG00000162066	-0.322715	0.756886	-7.59724	1.41183e-13	4.75121e-12	20.2966
ENSG00000085117	-0.190516	-1.90782	-7.59699	1.41435e-13	4.75356e-12	20.2949
ENSG00000143442	-0.251419	0.166949	-7.59659	1.4183e-13	4.76001e-12	20.2922
ENSG00000116871	-0.246572	0.509926	-7.59642	1.41992e-13	4.76001e-12	20.2911
ENSG00000159579	-0.304234	-3.09917	-7.59508	1.4332e-13	4.79835e-12	20.2821
ENSG00000100628	-0.20613	0.8626	-7.59414	1.44265e-13	4.82382e-12	20.2757
ENSG00000064687	-0.202546	-0.964039	-7.59382	1.44585e-13	4.82834e-12	20.2735
ENSG00000134452	-0.172794	-1.42015	-7.59348	1.44931e-13	4.83368e-12	20.2712
ENSG00000176563	-0.234819	-1.18427	-7.59299	1.45419e-13	4.84216e-12	20.268
ENSG00000176155	-0.217515	0.0908999	-7.59286	1.45556e-13	4.84216e-12	20.2671
ENSG00000169855	-0.187001	-1.77108	-7.59168	1.46748e-13	4.87558e-12	20.2592
ENSG00000122515	-0.258341	0.495899	-7.59146	1.46976e-13	4.87696e-12	20.2577
ENSG00000204427	-0.175153	-1.31975	-7.59123	1.47208e-13	4.87843e-12	20.2561
ENSG00000155666	-0.18599	-1.2527	-7.59089	1.47555e-13	4.88374e-12	20.2538
ENSG00000141642	-0.282013	0.601077	-7.58972	1.48765e-13	4.91756e-12	20.2459
ENSG00000187531	-0.207593	-0.0659628	-7.58873	1.49789e-13	4.9438e-12	20.2393
ENSG00000090615	-0.323426	-0.256242	-7.58859	1.49938e-13	4.9438e-12	20.2383
ENSG00000152760	1.01872	-0.972502	7.58517	1.53545e-13	5.05634e-12	20.2153
ENSG00000216921	-0.1978	2.22595	-7.58368	1.55134e-13	5.10191e-12	20.2053
ENSG00000100138	-0.222797	0.525607	-7.58347	1.55364e-13	5.10191e-12	20.2039
ENSG00000143819	-0.223487	0.382235	-7.58333	1.55516e-13	5.10191e-12	20.203
ENSG00000053918	-0.20754	0.825394	-7.5824	1.56524e-13	5.12696e-12	20.1967
ENSG00000164818	-0.195469	0.0943431	-7.58226	1.56673e-13	5.12696e-12	20.1958
ENSG00000146267	-0.234088	0.653661	-7.57898	1.60289e-13	5.2387e-12	20.1737
ENSG00000169019	-0.224819	-0.72828	-7.57648	1.63091e-13	5.32362e-12	20.1569
ENSG00000162972	-0.162977	-1.87251	-7.57568	1.64002e-13	5.34667e-12	20.1515
ENSG00000119650	-0.21694	-0.14349	-7.57511	1.64649e-13	5.35932e-12	20.1477
ENSG00000141668	-0.401821	-1.72384	-7.57498	1.64801e-13	5.35932e-12	20.1468
ENSG00000114349	-0.343861	0.390035	-7.57453	1.65314e-13	5.36931e-12	20.1438
ENSG00000008838	-0.193179	-1.16688	-7.57319	1.66853e-13	5.40683e-12	20.1348
ENSG00000196932	0.702507	0.858708	7.57317	1.66884e-13	5.40683e-12	20.1346
ENSG00000170049	-0.310177	0.293288	-7.5728	1.67309e-13	5.41387e-12	20.1322
ENSG00000119004	-0.280272	1.23358	-7.57223	1.67967e-13	5.42843e-12	20.1284
ENSG00000177875	-0.18504	-1.44489	-7.57194	1.6831e-13	5.4328e-12	20.1264
ENSG00000138375	-0.241808	0.0341891	-7.5692	1.71544e-13	5.53033e-12	20.108
ENSG00000063169	-0.272369	1.04062	-7.56812	1.72827e-13	5.5648e-12	20.1007
ENSG00000108443	-0.178064	-2.07211	-7.56737	1.73727e-13	5.58689e-12	20.0957
ENSG00000132153	-0.161298	-1.49096	-7.56662	1.74629e-13	5.60898e-12	20.0907
ENSG00000223446	0.710452	-1.52747	7.56518	1.76384e-13	5.6584e-12	20.081
ENSG00000273387	1.70104	-1.43763	7.56461	1.77085e-13	5.67389e-12	20.0772
ENSG00000099957	-0.242668	-4.52345	-7.56396	1.77887e-13	5.6926e-12	20.0728
ENSG00000250878	-0.475434	-0.13854	-7.56374	1.78154e-13	5.69417e-12	20.0713
ENSG00000110274	-0.166036	-1.3144	-7.56333	1.78668e-13	5.7036e-12	20.0686
ENSG00000136830	0.609897	0.7633	7.56239	1.79828e-13	5.73361e-12	20.0623
ENSG00000261404	-0.197573	-1.1496	-7.56193	1.80409e-13	5.74512e-12	20.0592
ENSG00000254505	-0.195284	-1.02717	-7.56126	1.8125e-13	5.76487e-12	20.0547
ENSG00000142871	0.332821	-1.45651	7.5602	1.82584e-13	5.80022e-12	20.0476
ENSG00000255108	-0.229138	-0.29427	-7.55987	1.83004e-13	5.80649e-12	20.0453
ENSG00000129925	-0.220448	1.22611	-7.55769	1.85783e-13	5.8875e-12	20.0307
ENSG00000125459	-0.175725	-2.05224	-7.55687	1.86843e-13	5.9139e-12	20.0252
ENSG00000143390	-0.184362	-2.2621	-7.55637	1.8749e-13	5.92718e-12	20.0219
ENSG00000131152	-0.512261	-1.35078	-7.55543	1.88719e-13	5.95881e-12	20.0156
ENSG00000172009	-0.182824	-0.309444	-7.55422	1.90301e-13	6.0015e-12	20.0075
ENSG00000224195	-0.257377	0.748246	-7.55315	1.91721e-13	6.03169e-12	20.0003
ENSG00000272916	-0.257377	0.748246	-7.55315	1.91721e-13	6.03169e-12	20.0003
ENSG00000128191	-0.24821	0.836848	-7.55294	1.91994e-13	6.033e-12	19.9989
ENSG00000129187	0.744768	-1.96166	7.55267	1.92354e-13	6.03527e-12	19.9971
ENSG00000100564	-0.205376	-0.956908	-7.55254	1.92529e-13	6.03527e-12	19.9962
ENSG00000087157	-0.189724	-1.03784	-7.55046	1.95317e-13	6.11531e-12	19.9823
ENSG00000103245	-0.241537	1.09201	-7.5489	1.97439e-13	6.16895e-12	19.9718
ENSG00000100056	-0.196751	-0.914913	-7.54882	1.97546e-13	6.16895e-12	19.9713
ENSG00000136193	0.6741	0.458859	7.54857	1.97887e-13	6.16895e-12	19.9696
ENSG00000233058	-0.198972	-0.991176	-7.54851	1.97976e-13	6.16895e-12	19.9692
ENSG00000186625	-0.258104	0.0581942	-7.54699	2.00072e-13	6.2249e-12	19.959
ENSG00000281880	0.471684	1.38692	7.54675	2.004e-13	6.2249e-12	19.9574
ENSG00000207863	-0.990052	-0.213264	-7.5466	2.00603e-13	6.2249e-12	19.9564
ENSG00000143061	0.480234	-2.89051	7.54651	2.00726e-13	6.2249e-12	19.9558
ENSG00000138496	-0.170544	-1.6343	-7.54477	2.03165e-13	6.29304e-12	19.9441
ENSG00000077782	-0.187703	-0.894607	-7.54449	2.03562e-13	6.29642e-12	19.9422
ENSG00000206168	-0.236558	-0.0549008	-7.54435	2.03757e-13	6.29642e-12	19.9413
ENSG00000169181	-0.177935	-1.03119	-7.5437	2.04678e-13	6.3174e-12	19.9369
ENSG00000114126	-0.246746	-0.26371	-7.54339	2.05116e-13	6.32343e-12	19.9349
ENSG00000248540	0.80574	-0.205248	7.5424	2.06521e-13	6.35924e-12	19.9283
ENSG00000163421	0.807604	-3.56442	7.5421	2.06944e-13	6.3623e-12	19.9263
ENSG00000257258	1.07094	-0.340484	7.54192	2.07201e-13	6.3623e-12	19.9251
ENSG00000134419	-0.185691	-0.765327	-7.54182	2.07352e-13	6.3623e-12	19.9244
ENSG00000103326	-0.178142	-0.656702	-7.54094	2.08613e-13	6.39345e-12	19.9185
ENSG00000173557	0.54308	0.184319	7.5401	2.09831e-13	6.42325e-12	19.9129
ENSG00000136052	-0.253347	1.31894	-7.53965	2.10482e-13	6.43563e-12	19.9099
ENSG00000183723	0.436893	-1.28441	7.5389	2.1158e-13	6.46162e-12	19.9048
ENSG00000161714	-0.199	0.203205	-7.53873	2.11833e-13	6.46179e-12	19.9037
ENSG00000101337	-0.309969	-1.41417	-7.53766	2.13394e-13	6.50179e-12	19.8966
ENSG00000124459	-0.204925	-0.736534	-7.53743	2.13739e-13	6.5047e-12	19.895
ENSG00000162407	-0.308874	0.000752187	-7.53633	2.15371e-13	6.54521e-12	19.8876
ENSG00000101134	0.744231	-1.96897	7.5362	2.15572e-13	6.54521e-12	19.8867
ENSG00000243244	-0.243998	1.03486	-7.53199	2.21929e-13	6.73037e-12	19.8586
ENSG00000212127	-0.223689	-0.0244373	-7.53092	2.23573e-13	6.77238e-12	19.8514
ENSG00000204590	-0.176682	-1.56767	-7.53042	2.24347e-13	6.78791e-12	19.8481
ENSG00000214113	-0.167409	-1.16695	-7.52855	2.27269e-13	6.86835e-12	19.8356
ENSG00000149043	-0.229134	0.947381	-7.52681	2.30015e-13	6.94332e-12	19.8239
ENSG00000229124	0.521983	-0.851085	7.52476	2.33294e-13	7.03076e-12	19.8102
ENSG00000157881	-0.194001	-0.248424	-7.52466	2.33451e-13	7.03076e-12	19.8096
ENSG00000117411	-0.210626	-0.443667	-7.52364	2.351e-13	7.07226e-12	19.8028
ENSG00000196843	-0.216249	-1.41887	-7.52279	2.36489e-13	7.10583e-12	19.7971
ENSG00000100814	-0.259898	0.0448715	-7.52234	2.37218e-13	7.11955e-12	19.7941
ENSG00000106588	-0.164038	-2.22898	-7.52054	2.40187e-13	7.20037e-12	19.782
ENSG00000110492	0.626671	-0.0290873	7.52002	2.4104e-13	7.21764e-12	19.7786
ENSG00000088038	-0.183157	-0.595374	-7.51931	2.42227e-13	7.24488e-12	19.7738
ENSG00000136603	-0.157842	-1.9982	-7.51885	2.42994e-13	7.25948e-12	19.7708
ENSG00000234181	-0.19384	-0.918833	-7.51827	2.43979e-13	7.28056e-12	19.7669
ENSG00000161981	-0.175323	-1.77285	-7.51789	2.44612e-13	7.29113e-12	19.7644
ENSG00000168140	0.61465	1.05936	7.51755	2.45194e-13	7.30012e-12	19.7621
ENSG00000095397	0.389502	-1.29069	7.51706	2.46023e-13	7.31644e-12	19.7588
ENSG00000181378	-0.252833	0.702194	-7.51586	2.4806e-13	7.36861e-12	19.7508
ENSG00000196230	-0.193127	-2.595	-7.51429	2.50766e-13	7.44053e-12	19.7403
ENSG00000100664	-0.17952	-1.24869	-7.51313	2.52774e-13	7.49159e-12	19.7326
ENSG00000263001	-0.181331	-1.44427	-7.51253	2.53822e-13	7.51412e-12	19.7286
ENSG00000141854	0.605967	-1.66991	7.51172	2.55248e-13	7.53105e-12	19.7231
ENSG00000284081	0.605967	-1.66991	7.51172	2.55248e-13	7.53105e-12	19.7231
ENSG00000176049	-0.201663	-0.55226	-7.51171	2.5526e-13	7.53105e-12	19.7231
ENSG00000160767	-0.133813	-1.68158	-7.51048	2.57442e-13	7.58683e-12	19.7149
ENSG00000167807	-0.190717	-1.39221	-7.5095	2.59193e-13	7.62122e-12	19.7083
ENSG00000267673	-0.190717	-1.39221	-7.5095	2.59193e-13	7.62122e-12	19.7083
ENSG00000204463	-0.167667	-2.94932	-7.50896	2.60149e-13	7.6407e-12	19.7047
ENSG00000165233	0.468326	-0.375306	7.50817	2.61577e-13	7.674e-12	19.6994
ENSG00000225279	-0.710702	-0.237141	-7.50705	2.63595e-13	7.71302e-12	19.692
ENSG00000137098	-0.201675	-0.674075	-7.50697	2.6375e-13	7.71302e-12	19.6914
ENSG00000171302	-0.158136	-1.43692	-7.50694	2.63794e-13	7.71302e-12	19.6913
ENSG00000185324	-0.277755	0.562604	-7.50653	2.64548e-13	7.72148e-12	19.6885
ENSG00000160299	-0.192825	-0.543147	-7.50646	2.64676e-13	7.72148e-12	19.688
ENSG00000115257	-0.143864	-1.1561	-7.50556	2.66316e-13	7.76067e-12	19.682
ENSG00000011405	-0.197011	-0.98525	-7.50385	2.69466e-13	7.83628e-12	19.6707
ENSG00000186409	-0.18505	-0.743326	-7.50383	2.69512e-13	7.83628e-12	19.6705
ENSG00000115568	-0.170867	-1.33009	-7.50325	2.70594e-13	7.85898e-12	19.6666
ENSG00000170044	-0.616555	1.10237	-7.5025	2.71987e-13	7.89064e-12	19.6616
ENSG00000166592	0.350769	-0.138371	7.50211	2.72724e-13	7.89821e-12	19.659
ENSG00000077080	-0.381527	-1.00397	-7.50184	2.73234e-13	7.89821e-12	19.6572
ENSG00000221420	-0.601827	-1.73341	-7.50172	2.73459e-13	7.89821e-12	19.6564
ENSG00000283958	-0.601827	-1.73341	-7.50172	2.73459e-13	7.89821e-12	19.6564
ENSG00000077044	-0.197056	0.195073	-7.50059	2.75587e-13	7.95087e-12	19.6489
ENSG00000164406	-0.283435	1.27052	-7.49968	2.77317e-13	7.99195e-12	19.6429
ENSG00000160469	-0.246514	0.612515	-7.49925	2.78157e-13	8.00731e-12	19.6399
ENSG00000167614	-0.224738	-2.32456	-7.49877	2.79067e-13	8.02464e-12	19.6368
ENSG00000113742	-0.197905	-2.48522	-7.49772	2.81102e-13	8.07426e-12	19.6297
ENSG00000160075	-0.186231	-1.27175	-7.49534	2.85728e-13	8.19811e-12	19.6139
ENSG00000137941	-0.21588	-0.321227	-7.49202	2.92331e-13	8.37835e-12	19.5918
ENSG00000187605	-0.1483	-1.45918	-7.49155	2.93278e-13	8.39625e-12	19.5887
ENSG00000105737	-0.317297	-0.215803	-7.48997	2.96484e-13	8.47872e-12	19.5782
ENSG00000100982	-0.189605	-1.11034	-7.48967	2.97101e-13	8.48707e-12	19.5761
ENSG00000113594	-0.188383	-1.1609	-7.48921	2.98054e-13	8.50497e-12	19.573
ENSG00000279641	-0.767163	-1.87155	-7.48691	3.02795e-13	8.63081e-12	19.5578
ENSG00000174231	-0.186113	-1.40136	-7.48634	3.03981e-13	8.65517e-12	19.554
ENSG00000154556	-0.279469	-0.459864	-7.4854	3.0595e-13	8.70174e-12	19.5477
ENSG00000115657	-0.170045	-1.58402	-7.48483	3.0715e-13	8.71789e-12	19.5439
ENSG00000257923	-0.149135	-0.991526	-7.48482	3.07187e-13	8.71789e-12	19.5438
ENSG00000204583	-0.204899	1.14173	-7.48391	3.09109e-13	8.76291e-12	19.5378
ENSG00000187555	-0.159164	-0.105842	-7.48237	3.12397e-13	8.84096e-12	19.5275
ENSG00000173011	-0.179185	-0.485313	-7.48216	3.12857e-13	8.84096e-12	19.5261
ENSG00000170915	0.631563	-0.190792	7.48215	3.12879e-13	8.84096e-12	19.526
ENSG00000078237	-0.18669	-0.969094	-7.48152	3.1423e-13	8.86951e-12	19.5219
ENSG00000167178	0.65716	-0.160729	7.48088	3.15612e-13	8.8989e-12	19.5176
ENSG00000104825	-0.247142	-2.44179	-7.48061	3.16193e-13	8.90565e-12	19.5158
ENSG00000104866	-0.208259	-1.31566	-7.47939	3.18855e-13	8.96391e-12	19.5077
ENSG00000160072	-0.282385	0.806528	-7.47933	3.18982e-13	8.96391e-12	19.5073
ENSG00000143450	-0.228238	-0.116938	-7.47919	3.19293e-13	8.96391e-12	19.5064
ENSG00000163625	-0.220242	0.0454394	-7.47808	3.21733e-13	9.0227e-12	19.499
ENSG00000266581	0.660946	-0.632007	7.4776	3.22796e-13	9.04278e-12	19.4958
ENSG00000150275	-0.309804	-0.871255	-7.47703	3.24068e-13	9.06868e-12	19.492
ENSG00000142751	-0.163715	-1.82909	-7.47614	3.26062e-13	9.11471e-12	19.4861
ENSG00000167657	-0.178296	-1.48347	-7.47351	3.3201e-13	9.26831e-12	19.4686
ENSG00000166224	-0.201616	-0.180843	-7.47339	3.32267e-13	9.26831e-12	19.4678
ENSG00000186866	-0.237746	0.145346	-7.47278	3.33681e-13	9.29779e-12	19.4637
ENSG00000284968	0.397008	-1.69709	7.471	3.37784e-13	9.40206e-12	19.4519
ENSG00000185070	-0.203331	-0.543419	-7.4694	3.41504e-13	9.49548e-12	19.4413
ENSG00000137996	-0.168314	-1.95287	-7.46827	3.44159e-13	9.5527e-12	19.4338
ENSG00000197261	0.495725	-0.522369	7.46821	3.44294e-13	9.5527e-12	19.4334
ENSG00000132286	-0.334311	0.84092	-7.46718	3.4674e-13	9.60783e-12	19.4266
ENSG00000149930	-0.201412	-0.481766	-7.46707	3.47018e-13	9.60783e-12	19.4258
ENSG00000172890	-0.195771	-0.235168	-7.46666	3.47991e-13	9.62454e-12	19.4231
ENSG00000223768	-0.293003	-0.730111	-7.46562	3.50488e-13	9.68333e-12	19.4162
ENSG00000129103	-0.228276	-0.481469	-7.46466	3.52787e-13	9.73656e-12	19.4098
ENSG00000272822	-0.177968	-1.74676	-7.46409	3.54165e-13	9.76253e-12	19.4061
ENSG00000207093	-0.379242	0.789205	-7.46397	3.54477e-13	9.76253e-12	19.4052
ENSG00000123064	-0.140359	-1.47582	-7.46324	3.56254e-13	9.79185e-12	19.4004
ENSG00000166963	-0.229396	-2.68534	-7.46322	3.56293e-13	9.79185e-12	19.4003
ENSG00000135250	-0.279958	1.40602	-7.46267	3.57652e-13	9.81888e-12	19.3966
ENSG00000133835	-0.249783	-0.715318	-7.461	3.61769e-13	9.92145e-12	19.3855
ENSG00000171307	-0.214843	-0.523104	-7.46023	3.63672e-13	9.96316e-12	19.3804
ENSG00000170776	-0.153445	-1.21586	-7.46	3.64246e-13	9.96841e-12	19.3789
ENSG00000251456	1.13716	-0.113632	7.45912	3.66469e-13	1.00187e-11	19.373
ENSG00000166682	-0.579106	-2.04436	-7.45878	3.67321e-13	1.00261e-11	19.3707
ENSG00000100461	-0.23027	-0.347522	-7.4587	3.67509e-13	1.00261e-11	19.3703
ENSG00000122085	-0.184797	-1.45674	-7.45685	3.72197e-13	1.01434e-11	19.358
ENSG00000157680	-0.241314	-2.21669	-7.45629	3.73636e-13	1.01662e-11	19.3542
ENSG00000167967	-0.186194	0.289559	-7.45622	3.73811e-13	1.01662e-11	19.3538
ENSG00000151923	-0.177433	-1.58271	-7.45505	3.76817e-13	1.02372e-11	19.346
ENSG00000141560	-0.23358	-0.11777	-7.45477	3.77558e-13	1.02467e-11	19.3441
ENSG00000144655	0.668086	-0.69088	7.45376	3.8016e-13	1.03066e-11	19.3375
ENSG00000174282	-0.203439	-4.48022	-7.45351	3.80827e-13	1.0314e-11	19.3358
ENSG00000136936	-0.238641	-0.00316071	-7.45237	3.83819e-13	1.03634e-11	19.3282
ENSG00000214417	-0.238641	-0.00316071	-7.45237	3.83819e-13	1.03634e-11	19.3282
ENSG00000265691	-0.61053	-0.85612	-7.45236	3.83845e-13	1.03634e-11	19.3282
ENSG00000139343	0.451346	-0.986035	7.45212	3.84469e-13	1.03695e-11	19.3266
ENSG00000080823	-0.196384	-0.0568294	-7.45175	3.85433e-13	1.03843e-11	19.3242
ENSG00000273734	-0.195438	-1.17829	-7.45161	3.85814e-13	1.03843e-11	19.3232
ENSG00000130653	-0.19344	0.276313	-7.45036	3.89127e-13	1.04627e-11	19.3149
ENSG00000250479	0.659292	-0.771515	7.4492	3.92231e-13	1.05353e-11	19.3072
ENSG00000263809	-0.180832	-1.43151	-7.44518	4.03175e-13	1.08181e-11	19.2806
ENSG00000129245	-0.164447	-1.47322	-7.44352	4.07804e-13	1.09311e-11	19.2695
ENSG00000055950	-0.184744	-2.06673	-7.44167	4.12979e-13	1.10584e-11	19.2573
ENSG00000118900	-0.199534	-1.82936	-7.44015	4.17305e-13	1.11628e-11	19.2472
ENSG00000158435	-0.241528	-0.0609447	-7.43943	4.19374e-13	1.12067e-11	19.2425
ENSG00000087470	-0.193148	-0.684878	-7.43915	4.20176e-13	1.12166e-11	19.2406
ENSG00000148331	-0.224745	0.0359202	-7.43814	4.23092e-13	1.12829e-11	19.2339
ENSG00000168769	0.547206	-1.98344	7.43688	4.26753e-13	1.13632e-11	19.2256
ENSG00000164181	-0.221199	-0.581681	-7.4368	4.26975e-13	1.13632e-11	19.2251
ENSG00000104880	-0.246739	-0.240977	-7.43562	4.30439e-13	1.14437e-11	19.2173
ENSG00000154928	-0.165395	-1.5646	-7.4346	4.3347e-13	1.15126e-11	19.2105
ENSG00000136807	-0.185807	-0.103201	-7.4339	4.35541e-13	1.15558e-11	19.2058
ENSG00000111371	0.410427	-0.699589	7.43276	4.38934e-13	1.1634e-11	19.1983
ENSG00000174080	-0.243847	-0.611361	-7.43119	4.43667e-13	1.17475e-11	19.188
ENSG00000136213	-0.16918	-0.891837	-7.43028	4.46461e-13	1.18095e-11	19.1819
ENSG00000232021	0.433328	-1.55886	7.43008	4.47068e-13	1.18135e-11	19.1806
ENSG00000100280	-0.257385	1.40488	-7.42899	4.50417e-13	1.18836e-11	19.1733
ENSG00000177752	-0.224788	-0.163934	-7.42892	4.50629e-13	1.18836e-11	19.1729
ENSG00000131669	0.423445	0.876081	7.42866	4.51413e-13	1.18922e-11	19.1712
ENSG00000105245	-0.155334	-1.51071	-7.42844	4.52101e-13	1.18983e-11	19.1697
ENSG00000197483	-0.199336	-2.31292	-7.42733	4.55529e-13	1.19735e-11	19.1624
ENSG00000188783	-0.571181	-2.25271	-7.42722	4.55875e-13	1.19735e-11	19.1617
ENSG00000092068	0.315551	0.0247019	7.42635	4.58614e-13	1.20333e-11	19.1559
ENSG00000138594	-0.406654	0.626025	-7.4261	4.594e-13	1.20418e-11	19.1542
ENSG00000164880	-0.237674	1.42517	-7.42488	4.63242e-13	1.21303e-11	19.1462
ENSG00000134086	-0.201799	-0.509747	-7.42441	4.64734e-13	1.21548e-11	19.1431
ENSG00000145675	-0.244121	-2.25023	-7.42429	4.65108e-13	1.21548e-11	19.1423
ENSG00000074582	-0.167238	-1.57974	-7.42228	4.71531e-13	1.23103e-11	19.129
ENSG00000232480	0.725213	-2.07702	7.42151	4.7401e-13	1.23626e-11	19.1239
ENSG00000079156	-0.222328	0.409903	-7.42089	4.76036e-13	1.24031e-11	19.1198
ENSG00000100767	0.288578	-0.235631	7.42056	4.77102e-13	1.24185e-11	19.1176
ENSG00000184281	-0.20226	-0.65688	-7.41991	4.79217e-13	1.24611e-11	19.1133
ENSG00000168314	-0.222509	1.6917	-7.41975	4.79758e-13	1.24627e-11	19.1123
ENSG00000137310	-0.135781	-1.50742	-7.41861	4.83516e-13	1.25478e-11	19.1047
ENSG00000213020	-0.29078	1.24722	-7.417	4.88831e-13	1.26732e-11	19.0941
ENSG00000214078	-0.208468	-0.489952	-7.41399	4.98998e-13	1.29239e-11	19.0742
ENSG00000237686	-0.382612	-0.657625	-7.41337	5.01117e-13	1.29659e-11	19.0701
ENSG00000065559	-0.255857	0.618197	-7.4131	5.02034e-13	1.29768e-11	19.0683
ENSG00000263020	-0.162993	-2.1186	-7.41251	5.04067e-13	1.30045e-11	19.0644
ENSG00000137815	-0.190501	-1.36856	-7.4125	5.04104e-13	1.30045e-11	19.0643
ENSG00000093183	-0.165517	-2.23145	-7.41149	5.07588e-13	1.30716e-11	19.0577
ENSG00000135931	-0.163146	-1.47538	-7.41143	5.0779e-13	1.30716e-11	19.0573
ENSG00000165644	-0.171133	-1.20291	-7.41131	5.08208e-13	1.30716e-11	19.0565
ENSG00000070961	-0.187327	-1.0282	-7.4111	5.0892e-13	1.3077e-11	19.0551
ENSG00000181045	-0.138816	-0.712652	-7.41078	5.10028e-13	1.30925e-11	19.053
ENSG00000110243	-0.405188	0.0888945	-7.40993	5.13014e-13	1.31563e-11	19.0474
ENSG00000242173	-0.17766	-0.315804	-7.40969	5.13854e-13	1.31649e-11	19.0458
ENSG00000259416	-0.222014	-0.221634	-7.4071	5.23e-13	1.33817e-11	19.0287
ENSG00000233893	0.794476	0.765647	7.40701	5.23343e-13	1.33817e-11	19.0281
ENSG00000165730	-0.181932	-1.823	-7.40674	5.24307e-13	1.33932e-11	19.0263
ENSG00000141698	-0.114714	-1.29402	-7.40541	5.29076e-13	1.35018e-11	19.0176
ENSG00000134363	0.611802	-2.26607	7.40331	5.36712e-13	1.36833e-11	19.0037
ENSG00000147316	-0.198456	-0.628973	-7.40274	5.38798e-13	1.3723e-11	18.9999
ENSG00000107949	-0.17433	-1.94813	-7.40241	5.40002e-13	1.37269e-11	18.9978
ENSG00000152782	-0.187324	-1.58373	-7.40212	5.41088e-13	1.37269e-11	18.9958
ENSG00000205133	-0.17382	-1.08217	-7.40207	5.41273e-13	1.37269e-11	18.9955
ENSG00000183853	-0.177369	-0.665008	-7.402	5.41509e-13	1.37269e-11	18.9951
ENSG00000142002	-0.188478	-1.2138	-7.40198	5.41579e-13	1.37269e-11	18.9949
ENSG00000201654	0.838411	0.0320208	7.39909	5.52356e-13	1.39864e-11	18.9759
ENSG00000122490	-0.177452	-1.81812	-7.39888	5.53143e-13	1.39927e-11	18.9745
ENSG00000099331	-0.231346	0.546534	-7.39842	5.54872e-13	1.40229e-11	18.9715
ENSG00000249835	-0.560877	-1.70322	-7.39803	5.56363e-13	1.4047e-11	18.9689
ENSG00000180613	0.745043	0.746589	7.39789	5.56913e-13	1.40472e-11	18.9679
ENSG00000186635	-0.152545	-0.620156	-7.39582	5.64796e-13	1.42225e-11	18.9543
ENSG00000231887	-0.184834	-1.72915	-7.39578	5.64953e-13	1.42225e-11	18.9541
ENSG00000143368	-0.203215	-0.6005	-7.39528	5.66885e-13	1.4246e-11	18.9508
ENSG00000177981	-0.215331	-0.480865	-7.39526	5.66979e-13	1.4246e-11	18.9506
ENSG00000130699	-0.210111	-1.04131	-7.3951	5.67571e-13	1.42472e-11	18.9496
ENSG00000170381	1.0387	1.598	7.39486	5.68494e-13	1.42566e-11	18.948
ENSG00000040199	-0.235169	-0.0457511	-7.39444	5.70155e-13	1.42845e-11	18.9452
ENSG00000144460	-0.508839	-2.61033	-7.39402	5.71769e-13	1.43112e-11	18.9424
ENSG00000061936	-0.221188	-0.508783	-7.39382	5.72547e-13	1.4317e-11	18.9411
ENSG00000185621	-0.200197	-0.966181	-7.39359	5.73433e-13	1.43254e-11	18.9396
ENSG00000145741	-0.317012	-3.36037	-7.39335	5.74402e-13	1.43359e-11	18.938
ENSG00000284027	-0.519935	-1.47551	-7.393	5.75753e-13	1.43558e-11	18.9357
ENSG00000144485	-0.288933	-3.46377	-7.39116	5.83006e-13	1.45228e-11	18.9236
ENSG00000163466	-0.165866	-1.76372	-7.39055	5.85428e-13	1.45692e-11	18.9196
ENSG00000071894	-0.242585	1.71825	-7.39004	5.87486e-13	1.46065e-11	18.9162
ENSG00000119927	-0.19425	-1.00085	-7.3896	5.89237e-13	1.46361e-11	18.9133
ENSG00000284829	-0.205455	-1.75547	-7.38842	5.93979e-13	1.47398e-11	18.9056
ENSG00000126091	-0.142802	-0.637413	-7.38806	5.9544e-13	1.47621e-11	18.9032
ENSG00000145642	-0.220106	-2.05138	-7.38753	5.97589e-13	1.48012e-11	18.8997
ENSG00000204219	0.893243	-0.0716706	7.38603	6.03727e-13	1.49391e-11	18.8898
ENSG00000131558	-0.208598	-0.62284	-7.38454	6.09887e-13	1.50772e-11	18.88
ENSG00000158428	-0.232429	-0.0677065	-7.38379	6.12982e-13	1.51394e-11	18.8751
ENSG00000049883	-0.18081	-1.51387	-7.38318	6.15531e-13	1.51879e-11	18.8711
ENSG00000125741	-0.15692	-1.9864	-7.38303	6.16181e-13	1.51896e-11	18.8701
ENSG00000149474	-0.169044	-0.288796	-7.38194	6.20776e-13	1.52884e-11	18.8629
ENSG00000127528	-0.175735	-1.00099	-7.38102	6.24678e-13	1.537e-11	18.8568
ENSG00000236829	-0.182071	-1.5898	-7.38015	6.28358e-13	1.5446e-11	18.8511
ENSG00000100722	-0.184287	-1.35196	-7.37877	6.34277e-13	1.55768e-11	18.842
ENSG00000133687	-0.187459	0.115626	-7.37784	6.38328e-13	1.56616e-11	18.8359
ENSG00000154269	-0.177648	-1.42408	-7.37742	6.40135e-13	1.56911e-11	18.8331
ENSG00000109066	-0.207473	0.155124	-7.37676	6.43007e-13	1.57467e-11	18.8288
ENSG00000168917	0.88775	-0.750695	7.37584	6.4705e-13	1.58162e-11	18.8228
ENSG00000277287	0.797705	-2.92226	7.37584	6.47057e-13	1.58162e-11	18.8227
ENSG00000137726	-0.188637	-0.904843	-7.37521	6.49819e-13	1.58689e-11	18.8186
ENSG00000122678	-0.183389	-1.52479	-7.3741	6.54761e-13	1.59746e-11	18.8113
ENSG00000267855	-0.212825	-0.916319	-7.37359	6.57026e-13	1.60149e-11	18.8079
ENSG00000253596	-0.303893	-3.59094	-7.37274	6.60846e-13	1.60861e-11	18.8023
ENSG00000181396	-0.186715	2.57658	-7.37266	6.61183e-13	1.60861e-11	18.8018
ENSG00000107937	-0.168281	-1.62442	-7.372	6.64165e-13	1.61436e-11	18.7975
ENSG00000140948	-0.259111	1.69888	-7.37159	6.66014e-13	1.61735e-11	18.7948
ENSG00000253582	0.963589	-2.66543	7.3705	6.70959e-13	1.62784e-11	18.7876
ENSG00000153815	-0.18513	0.68321	-7.36989	6.73765e-13	1.63313e-11	18.7836
ENSG00000177731	-0.124267	-0.995222	-7.36941	6.75966e-13	1.63694e-11	18.7804
ENSG00000177303	-0.139177	-0.00556244	-7.36913	6.7725e-13	1.63853e-11	18.7786
ENSG00000145860	-0.174515	-1.37151	-7.36891	6.78234e-13	1.63939e-11	18.7772
ENSG00000009307	-0.187349	-0.544377	-7.36708	6.86741e-13	1.65768e-11	18.7651
ENSG00000133247	-0.157689	-1.84691	-7.36701	6.87074e-13	1.65768e-11	18.7647
ENSG00000236104	-0.196223	0.156056	-7.36667	6.88656e-13	1.65997e-11	18.7624
ENSG00000032389	-0.209775	-0.645244	-7.36631	6.9032e-13	1.66244e-11	18.7601
ENSG00000106263	-0.228069	0.909412	-7.36555	6.93915e-13	1.66877e-11	18.7551
ENSG00000233547	-0.421784	-3.46738	-7.36548	6.94226e-13	1.66877e-11	18.7547
ENSG00000255571	-0.730506	-2.5585	-7.36515	6.95807e-13	1.67003e-11	18.7524
ENSG00000265681	-0.179379	-1.13244	-7.3651	6.96033e-13	1.67003e-11	18.7521
ENSG00000143554	0.430453	0.0415952	7.36486	6.97176e-13	1.67124e-11	18.7505
ENSG00000215878	0.504554	-2.3258	7.36469	6.97984e-13	1.67164e-11	18.7494
ENSG00000142186	-0.183652	-1.40159	-7.36425	7.0007e-13	1.67509e-11	18.7465
ENSG00000160703	-0.19231	-0.586628	-7.36239	7.08966e-13	1.69482e-11	18.7343
ENSG00000151474	0.346079	1.39279	7.36099	7.15735e-13	1.70841e-11	18.7251
ENSG00000175567	0.719814	-0.702705	7.36094	7.15958e-13	1.70841e-11	18.7248
ENSG00000127419	-0.199321	0.428972	-7.36008	7.2014e-13	1.71587e-11	18.7192
ENSG00000142798	-0.183787	1.8143	-7.36003	7.204e-13	1.71587e-11	18.7188
ENSG00000286011	-0.274512	0.915683	-7.35983	7.21372e-13	1.71661e-11	18.7175
ENSG00000078018	-0.191486	-0.916869	-7.35922	7.24385e-13	1.72191e-11	18.7135
ENSG00000196110	-0.199789	-1.03014	-7.35906	7.25148e-13	1.72191e-11	18.7125
ENSG00000272333	-0.198273	-0.0645471	-7.35897	7.25578e-13	1.72191e-11	18.7119
ENSG00000143224	-0.153646	-2.54117	-7.35753	7.32709e-13	1.73725e-11	18.7024
ENSG00000171867	-0.167461	-0.570564	-7.35729	7.33896e-13	1.73849e-11	18.7009
ENSG00000171865	-0.17331	-2.09615	-7.35599	7.40437e-13	1.75239e-11	18.6923
ENSG00000129292	-0.200317	-1.09026	-7.35545	7.43136e-13	1.75718e-11	18.6888
ENSG00000251322	0.662946	-0.474833	7.35392	7.50861e-13	1.77384e-11	18.6788
ENSG00000268643	-0.295687	-3.47022	-7.3534	7.53525e-13	1.77852e-11	18.6753
ENSG00000168010	-0.160616	-1.3031	-7.35287	7.56259e-13	1.78336e-11	18.6718
ENSG00000140323	-0.185797	-0.194536	-7.3527	7.57117e-13	1.78377e-11	18.6707
ENSG00000180900	-0.17824	0.305238	-7.35017	7.70238e-13	1.81305e-11	18.6541
ENSG00000145882	-0.179867	-1.46025	-7.34975	7.72423e-13	1.81655e-11	18.6514
ENSG00000068831	0.377924	0.0250175	7.34883	7.77253e-13	1.82627e-11	18.6453
ENSG00000261241	0.873191	0.297993	7.34841	7.79467e-13	1.82982e-11	18.6426
ENSG00000165688	-0.206091	-1.18365	-7.34825	7.80291e-13	1.83011e-11	18.6416
ENSG00000111142	-0.196968	-2.35721	-7.34726	7.85585e-13	1.84087e-11	18.635
ENSG00000011332	-0.164089	-1.57368	-7.34651	7.89561e-13	1.84852e-11	18.6301
ENSG00000219607	0.892632	0.744704	7.34503	7.97498e-13	1.86543e-11	18.6205
ENSG00000140854	-0.156191	-1.84659	-7.34167	8.15879e-13	1.90671e-11	18.5984
ENSG00000185800	-0.184929	-0.294583	-7.34095	8.19878e-13	1.91435e-11	18.5937
ENSG00000237560	0.716223	2.19248	7.34048	8.22461e-13	1.91851e-11	18.5906
ENSG00000100764	-0.28055	0.5041	-7.34036	8.23132e-13	1.91851e-11	18.5898
ENSG00000063244	-0.179374	-0.520085	-7.33975	8.2654e-13	1.92473e-11	18.5859
ENSG00000169189	-0.175944	-1.92532	-7.33854	8.3338e-13	1.93893e-11	18.5779
ENSG00000132549	-0.225431	-0.655333	-7.33834	8.34483e-13	1.93976e-11	18.5766
ENSG00000161904	-0.16004	-0.288759	-7.33614	8.46983e-13	1.96707e-11	18.5622
ENSG00000060237	-0.162676	-1.87763	-7.33547	8.50841e-13	1.97427e-11	18.5578
ENSG00000004779	-0.170441	-1.88507	-7.33496	8.53824e-13	1.97931e-11	18.5544
ENSG00000099995	-0.188894	-1.11177	-7.33483	8.54529e-13	1.97931e-11	18.5536
ENSG00000198042	-0.16306	-1.14464	-7.33442	8.56917e-13	1.98307e-11	18.5509
ENSG00000211448	-0.239279	0.116904	-7.33327	8.6361e-13	1.99679e-11	18.5434
ENSG00000099866	0.53565	-1.03453	7.33208	8.70607e-13	2.01067e-11	18.5356
ENSG00000038427	-0.373032	-3.06497	-7.33187	8.71821e-13	2.01067e-11	18.5342
ENSG00000172977	-0.175317	-3.16585	-7.33186	8.71924e-13	2.01067e-11	18.5341
ENSG00000166012	-0.22598	-0.250227	-7.3311	8.76383e-13	2.01822e-11	18.5292
ENSG00000280073	0.615985	1.53902	7.33104	8.76747e-13	2.01822e-11	18.5288
ENSG00000163632	-0.332663	0.248673	-7.3302	8.81756e-13	2.02796e-11	18.5233
ENSG00000259280	0.760801	1.34689	7.32913	8.8813e-13	2.04082e-11	18.5163
ENSG00000128512	-0.206041	-0.195567	-7.32872	8.9063e-13	2.04389e-11	18.5136
ENSG00000072163	-0.163624	0.70036	-7.32865	8.91034e-13	2.04389e-11	18.5132
ENSG00000018189	-0.270813	0.80006	-7.32818	8.93901e-13	2.04867e-11	18.51
ENSG00000149591	0.738077	1.83869	7.32744	8.98371e-13	2.05708e-11	18.5052
ENSG00000100207	-0.256772	0.700945	-7.32731	8.99148e-13	2.05708e-11	18.5044
ENSG00000180104	-0.268735	0.839536	-7.32713	9.00245e-13	2.05778e-11	18.5032
ENSG00000246640	0.753359	-2.18996	7.32685	9.01966e-13	2.05991e-11	18.5014
ENSG00000216378	0.775944	1.78754	7.32607	9.06745e-13	2.06901e-11	18.4962
ENSG00000133895	-0.161708	-1.57935	-7.3251	9.1266e-13	2.07891e-11	18.49
ENSG00000275238	0.867511	-1.41767	7.32499	9.13362e-13	2.07891e-11	18.4892
ENSG00000112208	-0.2435	0.0102945	-7.32486	9.1415e-13	2.07891e-11	18.4884
ENSG00000101200	-0.218358	1.77858	-7.32484	9.14272e-13	2.07891e-11	18.4882
ENSG00000245680	-0.225489	-1.00276	-7.3233	9.23871e-13	2.09891e-11	18.4781
ENSG00000120937	1.0429	0.117577	7.32245	9.29157e-13	2.10908e-11	18.4726
ENSG00000085733	-0.224831	1.20541	-7.32182	9.33117e-13	2.11623e-11	18.4685
ENSG00000254718	-0.174526	-1.57112	-7.32147	9.35346e-13	2.11944e-11	18.4662
ENSG00000160613	-0.153358	-1.91327	-7.32093	9.38753e-13	2.12531e-11	18.4627
ENSG00000146282	-0.209454	-0.902786	-7.3189	9.5176e-13	2.15289e-11	18.4494
ENSG00000147604	-0.163403	-2.28571	-7.31816	9.56515e-13	2.16177e-11	18.4445
ENSG00000146555	-0.199957	1.27564	-7.31695	9.64333e-13	2.17756e-11	18.4367
ENSG00000165806	-0.176913	-1.73168	-7.31611	9.69847e-13	2.18811e-11	18.4312
ENSG00000100941	-0.182586	-1.47955	-7.3156	9.73168e-13	2.19371e-11	18.4278
ENSG00000215421	-0.282591	1.28961	-7.31524	9.75559e-13	2.1972e-11	18.4255
ENSG00000167302	-0.168776	-1.50956	-7.31436	9.81405e-13	2.20846e-11	18.4197
ENSG00000101236	-0.184348	-1.4958	-7.31414	9.82813e-13	2.20913e-11	18.4183
ENSG00000109046	-0.154064	-0.875074	-7.31406	9.83398e-13	2.20913e-11	18.4177
ENSG00000043462	0.425335	2.09152	7.31379	9.85131e-13	2.21112e-11	18.416
ENSG00000123836	-0.200415	0.308921	-7.31352	9.86943e-13	2.21328e-11	18.4142
ENSG00000148660	-0.165373	-1.18755	-7.31315	9.89406e-13	2.2169e-11	18.4118
ENSG00000114867	-0.171712	0.157491	-7.3127	9.92417e-13	2.22174e-11	18.4089
ENSG00000158711	-0.205858	-0.929745	-7.31239	9.94511e-13	2.22319e-11	18.4069
ENSG00000160688	-0.186656	-0.777972	-7.31231	9.95086e-13	2.22319e-11	18.4063
ENSG00000126602	-0.180839	-1.41967	-7.31223	9.95623e-13	2.22319e-11	18.4058
ENSG00000126653	-0.181173	-2.52363	-7.31169	9.99239e-13	2.22935e-11	18.4023
ENSG00000265533	-0.425901	-2.755	-7.31091	1.00448e-12	2.23913e-11	18.3972
ENSG00000079393	-0.232167	1.28807	-7.31072	1.00578e-12	2.24012e-11	18.396
ENSG00000100802	0.748248	-1.19702	7.30964	1.01315e-12	2.2546e-11	18.3889
ENSG00000120860	-0.182131	-1.34857	-7.3095	1.01408e-12	2.25475e-11	18.388
ENSG00000174370	0.477814	0.0259007	7.30915	1.01649e-12	2.25819e-11	18.3857
ENSG00000149761	-0.171138	-1.33108	-7.30833	1.02215e-12	2.26882e-11	18.3803
ENSG00000100605	-0.167562	-1.34202	-7.30748	1.02803e-12	2.27993e-11	18.3748
ENSG00000196968	-0.168384	-1.85524	-7.3073	1.02929e-12	2.2808e-11	18.3736
ENSG00000108352	0.618973	0.642807	7.30548	1.04202e-12	2.30703e-11	18.3617
ENSG00000167716	-0.120852	-0.446085	-7.3049	1.04606e-12	2.31337e-11	18.358
ENSG00000127863	0.254015	0.318315	7.30482	1.04666e-12	2.31337e-11	18.3574
ENSG00000116977	0.307456	0.619312	7.30296	1.05988e-12	2.34062e-11	18.3453
ENSG00000079332	-0.170796	-1.35371	-7.30219	1.06541e-12	2.35084e-11	18.3402
ENSG00000204569	-0.185896	-1.13053	-7.29885	1.08964e-12	2.40228e-11	18.3185
ENSG00000197557	-0.255217	-0.794113	-7.29854	1.09191e-12	2.40524e-11	18.3165
ENSG00000115204	-0.165879	-2.31326	-7.29799	1.09602e-12	2.41226e-11	18.3128
ENSG00000200320	-0.743047	-1.02261	-7.29757	1.09911e-12	2.41701e-11	18.3101
ENSG00000116752	-0.277013	0.776408	-7.29714	1.10227e-12	2.42192e-11	18.3073
ENSG00000280326	-0.566619	-0.64448	-7.29674	1.10528e-12	2.42649e-11	18.3047
ENSG00000166532	-0.181529	-0.956086	-7.29654	1.10672e-12	2.42762e-11	18.3034
ENSG00000196090	0.537982	-2.19484	7.29501	1.11823e-12	2.4508e-11	18.2934
ENSG00000253549	0.639765	-3.10348	7.29462	1.12115e-12	2.45514e-11	18.2909
ENSG00000137103	-0.168936	-1.45413	-7.29344	1.13012e-12	2.47272e-11	18.2832
ENSG00000069011	0.565432	-1.70821	7.29325	1.13159e-12	2.47341e-11	18.2819
ENSG00000277399	-0.272252	1.12369	-7.29315	1.13234e-12	2.47341e-11	18.2813
ENSG00000142700	0.465087	-1.35939	7.29191	1.14181e-12	2.49202e-11	18.2732
ENSG00000169756	0.222697	-1.22167	7.29	1.15661e-12	2.52221e-11	18.2608
ENSG00000277194	-0.503538	-0.407734	-7.28896	1.16475e-12	2.53784e-11	18.254
ENSG00000144834	-0.199215	-2.64975	-7.28774	1.17439e-12	2.55669e-11	18.246
ENSG00000170989	0.338214	-3.739	7.28559	1.1915e-12	2.59178e-11	18.232
ENSG00000176597	0.588057	0.227824	7.28369	1.20684e-12	2.62233e-11	18.2197
ENSG00000125482	-0.263663	0.855906	-7.2836	1.20755e-12	2.62233e-11	18.2191
ENSG00000110583	0.654087	-1.63724	7.28105	1.22845e-12	2.66543e-11	18.2025
ENSG00000197283	-0.185595	-0.122929	-7.28093	1.22944e-12	2.66543e-11	18.2017
ENSG00000136267	-0.249812	-0.0398051	-7.28052	1.23281e-12	2.6705e-11	18.1991
ENSG00000234545	-0.178097	-1.5302	-7.28034	1.23436e-12	2.67114e-11	18.1978
ENSG00000124785	0.424561	-2.18872	7.28024	1.23515e-12	2.67114e-11	18.1972
ENSG00000040933	-0.22814	0.469999	-7.27863	1.24861e-12	2.69801e-11	18.1867
ENSG00000156931	-0.189973	-1.24392	-7.27523	1.27747e-12	2.75808e-11	18.1646
ENSG00000254087	0.52368	1.30272	7.27464	1.28258e-12	2.76682e-11	18.1608
ENSG00000285458	0.392812	-1.01947	7.27379	1.28989e-12	2.7803e-11	18.1553
ENSG00000180340	0.646061	-2.77415	7.2721	1.3047e-12	2.8099e-11	18.1442
ENSG00000135972	-0.198345	-0.736911	-7.27151	1.30988e-12	2.81873e-11	18.1404
ENSG00000145388	-0.241038	0.188759	-7.27113	1.31316e-12	2.82345e-11	18.138
ENSG00000132394	-0.171734	-1.28629	-7.2707	1.31703e-12	2.82944e-11	18.1351
ENSG00000100697	-0.159142	-1.96601	-7.26715	1.34883e-12	2.89537e-11	18.1121
ENSG00000167658	-0.217622	-0.268189	-7.26683	1.35171e-12	2.8977e-11	18.11
ENSG00000272455	-0.192942	-0.920285	-7.26678	1.35213e-12	2.8977e-11	18.1097
ENSG00000148334	-0.171305	-0.941105	-7.26574	1.36163e-12	2.91566e-11	18.1029
ENSG00000121905	0.527847	-0.123152	7.26502	1.36825e-12	2.92743e-11	18.0982
ENSG00000160216	-0.163304	-2.3938	-7.26397	1.37791e-12	2.94568e-11	18.0914
ENSG00000163156	-0.177158	-2.23493	-7.26349	1.38235e-12	2.95275e-11	18.0883
ENSG00000117475	-0.148329	-2.20956	-7.26302	1.38671e-12	2.95964e-11	18.0853
ENSG00000123213	-0.166207	-2.29	-7.26277	1.3891e-12	2.96232e-11	18.0836
ENSG00000148143	-0.184077	-1.06186	-7.26259	1.39075e-12	2.96341e-11	18.0825
ENSG00000260814	-0.269265	-0.436345	-7.26246	1.39199e-12	2.96354e-11	18.0816
ENSG00000100526	-0.187044	-1.61515	-7.26232	1.39328e-12	2.96354e-11	18.0807
ENSG00000146963	-0.172782	-2.50107	-7.26222	1.39422e-12	2.96354e-11	18.0801
ENSG00000125818	-0.252204	0.702919	-7.2614	1.4019e-12	2.97743e-11	18.0747
ENSG00000032444	-0.160868	-1.46981	-7.26054	1.41001e-12	2.99223e-11	18.0692
ENSG00000260042	0.668971	0.200887	7.25864	1.42809e-12	3.02813e-11	18.0568
ENSG00000134193	-0.248754	-0.0715767	-7.25737	1.4403e-12	3.04953e-11	18.0486
ENSG00000099904	-0.174149	-1.53344	-7.25735	1.44052e-12	3.04953e-11	18.0485
ENSG00000129221	-0.243401	0.659696	-7.25697	1.44426e-12	3.05496e-11	18.0459
ENSG00000176209	-0.188009	-0.590686	-7.2557	1.45657e-12	3.07362e-11	18.0377
ENSG00000179630	1.03761	0.105933	7.25561	1.45747e-12	3.07362e-11	18.0371
ENSG00000274001	1.03761	0.105933	7.25561	1.45747e-12	3.07362e-11	18.0371
ENSG00000078142	-0.178449	-1.99421	-7.25558	1.45779e-12	3.07362e-11	18.0369
ENSG00000119041	-0.269389	1.27451	-7.25424	1.47095e-12	3.09885e-11	18.0282
ENSG00000139899	0.837243	0.390486	7.25342	1.47904e-12	3.11339e-11	18.0229
ENSG00000030582	-0.186261	-0.820466	-7.25322	1.48106e-12	3.11512e-11	18.0216
ENSG00000105298	-0.214963	0.901536	-7.25145	1.49869e-12	3.14966e-11	18.0102
ENSG00000249700	-0.182087	-1.37257	-7.24989	1.51449e-12	3.18031e-11	18
ENSG00000264364	-0.193598	0.58817	-7.24965	1.51695e-12	3.18291e-11	17.9985
ENSG00000106511	1.02221	-0.796301	7.24889	1.52463e-12	3.19389e-11	17.9936
ENSG00000229108	1.02221	-0.796301	7.24889	1.52463e-12	3.19389e-11	17.9936
ENSG00000215041	-0.207747	0.230843	-7.24852	1.52847e-12	3.19936e-11	17.9911
ENSG00000158710	0.334692	-1.94626	7.24835	1.53015e-12	3.20032e-11	17.9901
ENSG00000104964	-0.321082	-2.92104	-7.24776	1.53626e-12	3.2105e-11	17.9862
ENSG00000204301	-0.264815	0.870385	-7.24709	1.54317e-12	3.22237e-11	17.9819
ENSG00000204356	-0.17068	-1.98954	-7.24638	1.55055e-12	3.23518e-11	17.9773
ENSG00000138190	-0.168232	-1.6703	-7.24516	1.56324e-12	3.25906e-11	17.9694
ENSG00000196290	-0.176308	-1.96674	-7.24497	1.56531e-12	3.26077e-11	17.9681
ENSG00000127125	0.517088	-1.08263	7.24456	1.56955e-12	3.26495e-11	17.9655
ENSG00000197808	-0.223089	-1.37916	-7.24454	1.56982e-12	3.26495e-11	17.9653
ENSG00000043355	0.553365	-1.13883	7.24366	1.57903e-12	3.28148e-11	17.9597
ENSG00000141837	-0.210089	-0.202309	-7.24225	1.5941e-12	3.31017e-11	17.9505
ENSG00000227500	-0.244191	1.65603	-7.23692	1.65206e-12	3.42761e-11	17.9159
ENSG00000174684	-0.255909	0.140341	-7.2368	1.65328e-12	3.42761e-11	17.9152
ENSG00000167645	-0.177505	-1.67672	-7.23656	1.65605e-12	3.43061e-11	17.9136
ENSG00000105136	-0.173654	-1.92646	-7.23615	1.66051e-12	3.43712e-11	17.911
ENSG00000066427	-0.189701	-0.996844	-7.23552	1.66759e-12	3.44904e-11	17.9069
ENSG00000275832	-0.204301	-0.265763	-7.23485	1.67502e-12	3.46166e-11	17.9026
ENSG00000108479	-0.115207	-0.915806	-7.23472	1.67648e-12	3.46193e-11	17.9017
ENSG00000228274	-0.182153	-1.50587	-7.2339	1.68578e-12	3.47839e-11	17.8964
ENSG00000184988	1.06859	0.574783	7.23366	1.68842e-12	3.48108e-11	17.8949
ENSG00000148600	-0.302849	1.17821	-7.23238	1.70304e-12	3.5077e-11	17.8865
ENSG00000224846	0.445532	-2.80391	7.23229	1.70402e-12	3.5077e-11	17.886
ENSG00000189409	0.821283	1.04253	7.23209	1.70627e-12	3.50956e-11	17.8847
ENSG00000008083	-0.172582	-1.49954	-7.23148	1.71333e-12	3.5213e-11	17.8807
ENSG00000224387	-0.330832	1.29307	-7.22826	1.75055e-12	3.59497e-11	17.8599
ENSG00000133321	0.524201	1.69035	7.22775	1.75664e-12	3.60465e-11	17.8566
ENSG00000137198	0.824896	-0.484367	7.22748	1.75976e-12	3.60819e-11	17.8549
ENSG00000122729	-0.17325	-0.926645	-7.22714	1.76377e-12	3.61358e-11	17.8527
ENSG00000146005	-0.238746	0.605062	-7.22579	1.77974e-12	3.64343e-11	17.8439
ENSG00000227198	-0.253389	2.26457	-7.22539	1.78452e-12	3.64553e-11	17.8413
ENSG00000138821	0.665085	-1.46696	7.22538	1.78471e-12	3.64553e-11	17.8412
ENSG00000164088	0.30575	0.170811	7.22536	1.78496e-12	3.64553e-11	17.8411
ENSG00000272774	0.430328	0.47072	7.22481	1.79148e-12	3.65599e-11	17.8376
ENSG00000124772	0.54647	0.0438237	7.22193	1.82627e-12	3.72408e-11	17.819
ENSG00000137070	-0.301466	-0.0629248	-7.22123	1.83489e-12	3.73874e-11	17.8144
ENSG00000076826	-0.212433	1.35645	-7.2204	1.84514e-12	3.75669e-11	17.809
ENSG00000162493	0.644	0.0508045	7.21904	1.86191e-12	3.78788e-11	17.8003
ENSG00000165689	-0.207263	-0.892722	-7.21886	1.86412e-12	3.78941e-11	17.7991
ENSG00000237879	1.33216	0.331501	7.21808	1.87396e-12	3.80645e-11	17.794
ENSG00000125864	-0.145231	-0.465704	-7.21752	1.88095e-12	3.81768e-11	17.7904
ENSG00000149716	-0.185298	-1.40133	-7.21734	1.88324e-12	3.81934e-11	17.7893
ENSG00000125107	-0.199865	-0.743865	-7.21714	1.8857e-12	3.82136e-11	17.788
ENSG00000164171	0.417722	-0.161076	7.21677	1.89038e-12	3.82787e-11	17.7856
ENSG00000188786	-0.156111	-2.87257	-7.21514	1.91115e-12	3.86408e-11	17.775
ENSG00000254639	1.20438	-1.02397	7.21513	1.91123e-12	3.86408e-11	17.775
ENSG00000166340	-0.192839	-0.223865	-7.21495	1.91351e-12	3.86571e-11	17.7739
ENSG00000272405	-0.820671	-1.3608	-7.21467	1.91708e-12	3.86764e-11	17.772
ENSG00000205838	0.36081	-1.03723	7.21465	1.91743e-12	3.86764e-11	17.7719
ENSG00000072682	0.563601	-1.63138	7.21353	1.93178e-12	3.89357e-11	17.7647
ENSG00000185344	-0.143719	-1.95962	-7.21176	1.95479e-12	3.9369e-11	17.7532
ENSG00000125388	-0.150132	-2.2978	-7.21097	1.96515e-12	3.95472e-11	17.7481
ENSG00000113758	-0.233608	1.89235	-7.21054	1.97075e-12	3.96293e-11	17.7453
ENSG00000099910	-0.172265	-1.87767	-7.21002	1.97756e-12	3.97356e-11	17.742
ENSG00000256514	0.663691	0.696723	7.20958	1.98344e-12	3.98231e-11	17.7391
ENSG00000092208	-0.262464	0.19091	-7.20935	1.98645e-12	3.98529e-11	17.7377
ENSG00000169710	-0.23464	0.732215	-7.20765	2.00912e-12	4.02766e-11	17.7267
ENSG00000140688	-0.186577	-1.55138	-7.20635	2.02671e-12	4.05979e-11	17.7183
ENSG00000118557	-0.246591	0.773249	-7.20477	2.04811e-12	4.09952e-11	17.7081
ENSG00000251575	-0.836819	-1.35466	-7.20408	2.05764e-12	4.11543e-11	17.7036
ENSG00000179262	-0.200879	-0.694615	-7.20355	2.06485e-12	4.12669e-11	17.7002
ENSG00000133392	-0.147513	-0.149217	-7.20302	2.07214e-12	4.1381e-11	17.6968
ENSG00000165124	-0.230714	-0.165658	-7.20245	2.08012e-12	4.15085e-11	17.6931
ENSG00000233529	1.00593	0.441852	7.20086	2.10225e-12	4.19181e-11	17.6829
ENSG00000197363	-0.225908	-1.2573	-7.20052	2.10703e-12	4.19813e-11	17.6807
ENSG00000237276	0.454637	1.3657	7.20004	2.11387e-12	4.20853e-11	17.6776
ENSG00000170525	-0.150484	-0.5996	-7.1978	2.14564e-12	4.26853e-11	17.6631
ENSG00000184305	-0.403922	-0.0642972	-7.1975	2.14995e-12	4.27384e-11	17.6612
ENSG00000089486	-0.17454	-2.74713	-7.19716	2.15485e-12	4.28033e-11	17.659
ENSG00000085552	0.433306	1.018	7.19582	2.17419e-12	4.31439e-11	17.6504
ENSG00000224165	-0.174909	-0.604731	-7.19574	2.17531e-12	4.31439e-11	17.6499
ENSG00000163161	-0.256962	0.706119	-7.19508	2.18492e-12	4.33016e-11	17.6456
ENSG00000146143	-0.164161	-1.5329	-7.1948	2.18898e-12	4.33491e-11	17.6438
ENSG00000095637	-0.193865	0.0197493	-7.19434	2.1957e-12	4.34491e-11	17.6408
ENSG00000249962	-0.186251	-1.64596	-7.19415	2.19848e-12	4.34713e-11	17.6396
ENSG00000145063	0.549744	-0.922094	7.19223	2.22685e-12	4.39989e-11	17.6272
ENSG00000152377	-0.280118	-1.75805	-7.19158	2.23651e-12	4.41563e-11	17.623
ENSG00000160404	-0.215006	-0.192672	-7.19124	2.24158e-12	4.42228e-11	17.6208
ENSG00000225194	0.861926	0.818486	7.1911	2.24361e-12	4.42295e-11	17.62
ENSG00000149926	-0.292871	-1.73418	-7.19073	2.24916e-12	4.43055e-11	17.6176
ENSG00000161956	-0.24478	-0.1456	-7.18829	2.28609e-12	4.4999e-11	17.6018
ENSG00000259708	0.521016	0.3217	7.18785	2.29279e-12	4.50967e-11	17.599
ENSG00000202529	-0.583517	0.265842	-7.18625	2.31736e-12	4.55113e-11	17.5887
ENSG00000280554	-0.583517	0.265842	-7.18625	2.31736e-12	4.55113e-11	17.5887
ENSG00000199085	0.667827	-1.45371	7.18532	2.33174e-12	4.57593e-11	17.5827
ENSG00000116525	-0.231145	0.676719	-7.18509	2.33525e-12	4.57938e-11	17.5812
ENSG00000081052	0.675639	-2.01975	7.1838	2.35545e-12	4.61372e-11	17.5729
ENSG00000025800	-0.204563	-0.0940049	-7.18374	2.3563e-12	4.61372e-11	17.5726
ENSG00000119777	-0.166964	-1.8146	-7.18335	2.36245e-12	4.62229e-11	17.5701
ENSG00000257103	-0.149399	-2.01554	-7.18272	2.37234e-12	4.63816e-11	17.566
ENSG00000105401	-0.157623	-1.30794	-7.18189	2.38561e-12	4.66061e-11	17.5606
ENSG00000081913	-0.221394	-0.0298714	-7.18119	2.39668e-12	4.67873e-11	17.5561
ENSG00000108821	-0.219838	0.39203	-7.18042	2.40898e-12	4.69922e-11	17.5512
ENSG00000198513	-0.320675	-3.79643	-7.17862	2.43803e-12	4.75233e-11	17.5396
ENSG00000198911	-0.178848	-1.48462	-7.17791	2.44955e-12	4.77122e-11	17.535
ENSG00000171469	-0.192735	-1.02349	-7.17756	2.45535e-12	4.77895e-11	17.5328
ENSG00000162373	-0.169618	-0.707668	-7.17692	2.46571e-12	4.79555e-11	17.5287
ENSG00000172936	0.525583	-1.24273	7.17654	2.47202e-12	4.80423e-11	17.5262
ENSG00000144031	0.809539	0.367539	7.17616	2.47824e-12	4.81272e-11	17.5238
ENSG00000079313	-0.223437	0.512943	-7.17604	2.48023e-12	4.81301e-11	17.523
ENSG00000225528	0.933678	1.0125	7.1756	2.48753e-12	4.8236e-11	17.5202
ENSG00000166261	-0.223303	-0.0118171	-7.17437	2.50795e-12	4.85958e-11	17.5123
ENSG00000165312	0.478701	-2.5385	7.17368	2.51946e-12	4.87824e-11	17.5078
ENSG00000160408	0.573778	-1.77286	7.17346	2.52314e-12	4.88176e-11	17.5064
ENSG00000144036	-0.305968	1.23102	-7.1728	2.53436e-12	4.89954e-11	17.5021
ENSG00000063761	-0.249682	0.669013	-7.17269	2.53609e-12	4.89954e-11	17.5015
ENSG00000136100	-0.172842	-1.67884	-7.17167	2.55339e-12	4.92932e-11	17.4949
ENSG00000163682	-0.172632	-2.61055	-7.17062	2.57124e-12	4.95495e-11	17.4882
ENSG00000145781	-0.14938	-1.1448	-7.1706	2.57167e-12	4.95495e-11	17.488
ENSG00000110697	0.302673	1.42182	7.17056	2.57237e-12	4.95495e-11	17.4877
ENSG00000167969	-0.177745	0.0707374	-7.16938	2.59262e-12	4.98748e-11	17.4802
ENSG00000102554	0.865805	-1.02372	7.16935	2.59308e-12	4.98748e-11	17.48
ENSG00000141644	-0.150323	-1.94348	-7.16869	2.60445e-12	5.00565e-11	17.4758
ENSG00000176845	-0.161469	1.17838	-7.16848	2.60818e-12	5.00912e-11	17.4744
ENSG00000183682	0.98362	0.074714	7.16815	2.61386e-12	5.01633e-11	17.4723
ENSG00000101464	-0.193927	-1.12909	-7.16697	2.63452e-12	5.05228e-11	17.4647
ENSG00000273899	-0.151526	-1.21109	-7.16459	2.6764e-12	5.1278e-11	17.4494
ENSG00000064419	-0.182398	-1.30484	-7.16451	2.67784e-12	5.1278e-11	17.4489
ENSG00000253276	-0.305678	-1.345	-7.1643	2.68159e-12	5.12879e-11	17.4475
ENSG00000239713	0.993882	-0.184837	7.16425	2.68247e-12	5.12879e-11	17.4472
ENSG00000240891	-0.169411	-2.01514	-7.16415	2.68425e-12	5.12879e-11	17.4466
ENSG00000221829	-0.185762	-0.422452	-7.16348	2.69628e-12	5.14801e-11	17.4423
ENSG00000172155	-0.515965	-2.755	-7.16309	2.70318e-12	5.15564e-11	17.4398
ENSG00000161960	-0.210109	-1.30682	-7.16304	2.70423e-12	5.15564e-11	17.4394
ENSG00000252139	0.41198	-3.17241	7.16274	2.70957e-12	5.16204e-11	17.4375
ENSG00000137814	-0.15462	-1.542	-7.16233	2.71687e-12	5.17216e-11	17.4349
ENSG00000081760	-0.266947	1.0019	-7.16166	2.72904e-12	5.19155e-11	17.4306
ENSG00000112561	-0.130191	0.0828333	-7.16038	2.75244e-12	5.23224e-11	17.4223
ENSG00000136811	-0.157639	-1.19915	-7.15892	2.7791e-12	5.27907e-11	17.413
ENSG00000165804	-0.273711	-3.59903	-7.15816	2.79329e-12	5.29886e-11	17.4081
ENSG00000148248	-0.176832	-0.512052	-7.15814	2.79358e-12	5.29886e-11	17.408
ENSG00000112183	0.416654	-0.216823	7.15765	2.80278e-12	5.30999e-11	17.4048
ENSG00000219992	0.461124	0.618269	7.15761	2.80352e-12	5.30999e-11	17.4046
ENSG00000100968	0.366152	0.140974	7.15694	2.81604e-12	5.32983e-11	17.4002
ENSG00000147853	0.711062	-1.49261	7.15608	2.83205e-12	5.35624e-11	17.3948
ENSG00000100580	-0.189658	-1.47808	-7.15446	2.86262e-12	5.41015e-11	17.3844
ENSG00000134802	0.509088	0.716567	7.15422	2.86722e-12	5.41492e-11	17.3828
ENSG00000185298	-0.145013	-1.5041	-7.15339	2.88313e-12	5.44102e-11	17.3775
ENSG00000273001	0.739682	-0.664646	7.15265	2.89721e-12	5.46364e-11	17.3728
ENSG00000175093	-0.224651	0.686448	-7.15231	2.90392e-12	5.47234e-11	17.3705
ENSG00000136238	-0.190288	-0.0971724	-7.15203	2.9092e-12	5.47833e-11	17.3688
ENSG00000135365	-0.164263	-1.69956	-7.15173	2.91502e-12	5.48533e-11	17.3668
ENSG00000100316	-0.200145	-1.76924	-7.15152	2.91915e-12	5.48913e-11	17.3655
ENSG00000112651	-0.145241	-2.12525	-7.15141	2.92132e-12	5.48926e-11	17.3648
ENSG00000075151	-0.157802	-1.99181	-7.15078	2.9335e-12	5.50818e-11	17.3607
ENSG00000066583	-0.166799	-1.86215	-7.15	2.94859e-12	5.53254e-11	17.3558
ENSG00000128908	-0.185004	-0.733321	-7.14958	2.95697e-12	5.54427e-11	17.353
ENSG00000116670	0.479846	-1.69514	7.14944	2.95964e-12	5.54529e-11	17.3522
ENSG00000138741	-0.182438	-1.13688	-7.14891	2.97011e-12	5.5609e-11	17.3487
ENSG00000275516	-0.536591	-1.54702	-7.14869	2.97446e-12	5.56506e-11	17.3473
ENSG00000049245	-0.202589	-0.29521	-7.14798	2.98853e-12	5.58737e-11	17.3428
ENSG00000151503	-0.145431	-2.86699	-7.14713	3.0054e-12	5.61489e-11	17.3373
ENSG00000119616	-0.219013	-0.738124	-7.14632	3.02151e-12	5.64094e-11	17.3322
ENSG00000142409	-0.242872	-0.772622	-7.14614	3.0252e-12	5.64379e-11	17.331
ENSG00000259891	-0.599978	-2.6695	-7.14556	3.03689e-12	5.65839e-11	17.3273
ENSG00000185267	-0.191846	-2.26412	-7.14553	3.03736e-12	5.65839e-11	17.3271
ENSG00000007001	-0.157678	-2.36706	-7.14506	3.04693e-12	5.67215e-11	17.3241
ENSG00000150687	0.272094	0.234088	7.14402	3.06791e-12	5.70465e-11	17.3174
ENSG00000165406	-0.112493	-0.931878	-7.14398	3.06876e-12	5.70465e-11	17.3172
ENSG00000146215	0.8959	0.0519536	7.14277	3.09348e-12	5.74241e-11	17.3094
ENSG00000219222	0.8959	0.0519536	7.14277	3.09348e-12	5.74241e-11	17.3094
ENSG00000162032	-0.141006	-1.17459	-7.14235	3.10213e-12	5.75439e-11	17.3067
ENSG00000278727	0.583183	-1.44858	7.14199	3.10956e-12	5.76407e-11	17.3044
ENSG00000113732	-0.165022	-1.07685	-7.14164	3.11681e-12	5.7734e-11	17.3021
ENSG00000183530	-0.172007	-1.36764	-7.14077	3.13488e-12	5.80276e-11	17.2966
ENSG00000005206	-0.2112	-2.16775	-7.14043	3.1418e-12	5.81144e-11	17.2944
ENSG00000151718	-0.187171	0.618228	-7.14014	3.1479e-12	5.81859e-11	17.2925
ENSG00000099817	-0.163342	-1.41842	-7.1399	3.15291e-12	5.82374e-11	17.291
ENSG00000005059	0.337585	-1.50492	7.1397	3.15712e-12	5.82738e-11	17.2897
ENSG00000241956	-0.263049	0.834262	-7.13856	3.18095e-12	5.86722e-11	17.2824
ENSG00000163288	0.411666	-0.352597	7.13821	3.18836e-12	5.87672e-11	17.2802
ENSG00000124784	-0.185559	-0.635128	-7.13807	3.19139e-12	5.87815e-11	17.2793
ENSG00000071539	-0.147126	-2.03873	-7.13788	3.19538e-12	5.88002e-11	17.2781
ENSG00000159228	0.876359	-2.28174	7.13781	3.19691e-12	5.88002e-11	17.2776
ENSG00000265000	0.626332	1.10757	7.13705	3.21311e-12	5.90564e-11	17.2727
ENSG00000253250	0.844712	-1.22579	7.13666	3.22129e-12	5.91651e-11	17.2703
ENSG00000185837	-0.15824	-1.35975	-7.1359	3.23766e-12	5.94239e-11	17.2654
ENSG00000140932	0.678262	0.395193	7.13566	3.24275e-12	5.94756e-11	17.2638
ENSG00000132003	-0.176584	-0.276047	-7.1349	3.25916e-12	5.97178e-11	17.259
ENSG00000135547	0.503793	-2.47043	7.13483	3.26054e-12	5.97178e-11	17.2586
ENSG00000185684	-0.177906	-1.27945	-7.13455	3.26672e-12	5.97891e-11	17.2567
ENSG00000074047	-0.185544	-0.158841	-7.13152	3.33285e-12	6.09566e-11	17.2374
ENSG00000198169	-0.150539	-2.62459	-7.12924	3.38344e-12	6.18384e-11	17.2228
ENSG00000107796	-0.217565	0.0105085	-7.12802	3.41087e-12	6.22961e-11	17.215
ENSG00000160953	-0.151445	-1.15566	-7.12757	3.42113e-12	6.24397e-11	17.2121
ENSG00000251992	0.566451	-2.41704	7.12558	3.46653e-12	6.32242e-11	17.1993
ENSG00000113361	0.78995	0.890116	7.12517	3.476e-12	6.33526e-11	17.1967
ENSG00000008130	-0.166929	0.715577	-7.12459	3.48931e-12	6.35433e-11	17.193
ENSG00000178802	-0.164352	-2.51925	-7.1245	3.49134e-12	6.35433e-11	17.1924
ENSG00000162337	-0.224302	2.20666	-7.12225	3.54377e-12	6.44527e-11	17.178
ENSG00000175505	0.568216	0.809825	7.12141	3.56343e-12	6.47651e-11	17.1727
ENSG00000249915	-0.19806	-0.393927	-7.12107	3.57155e-12	6.48673e-11	17.1705
ENSG00000185619	-0.231443	1.53542	-7.12016	3.59311e-12	6.52135e-11	17.1647
ENSG00000101199	-0.174685	-0.419048	-7.1197	3.6039e-12	6.5364e-11	17.1618
ENSG00000119333	-0.210097	-0.147173	-7.11927	3.61412e-12	6.55038e-11	17.159
ENSG00000275484	0.770909	-0.77665	7.11884	3.62442e-12	6.56449e-11	17.1563
ENSG00000161036	-0.154571	-1.41532	-7.11713	3.66572e-12	6.63466e-11	17.1453
ENSG00000204438	-0.153992	-2.01071	-7.11693	3.67052e-12	6.63875e-11	17.1441
ENSG00000023572	-0.20689	0.75366	-7.11606	3.69177e-12	6.67223e-11	17.1385
ENSG00000198176	-0.235184	1.94099	-7.11596	3.69415e-12	6.67223e-11	17.1379
ENSG00000282278	-0.162937	-0.503297	-7.11585	3.69696e-12	6.67269e-11	17.1371
ENSG00000188958	-0.314557	-1.18246	-7.11573	3.69987e-12	6.67332e-11	17.1364
ENSG00000163050	-0.176232	0.25835	-7.11395	3.74367e-12	6.74766e-11	17.125
ENSG00000225361	0.564221	1.91507	7.11342	3.7566e-12	6.76629e-11	17.1217
ENSG00000174744	-0.158532	-1.24703	-7.11227	3.78534e-12	6.81335e-11	17.1143
ENSG00000249106	-0.631159	-1.6394	-7.11179	3.79728e-12	6.83013e-11	17.1112
ENSG00000279069	-0.60677	-1.64729	-7.1116	3.80203e-12	6.83396e-11	17.11
ENSG00000176387	0.736433	-0.961331	7.1112	3.8121e-12	6.84734e-11	17.1075
ENSG00000091436	0.746573	-0.707345	7.10831	3.88565e-12	6.97465e-11	17.089
ENSG00000153395	-0.229426	1.0411	-7.10798	3.89404e-12	6.98489e-11	17.0869
ENSG00000109956	-0.224423	0.560506	-7.10748	3.90699e-12	7.00331e-11	17.0837
ENSG00000185049	-0.210253	-0.121517	-7.10734	3.91061e-12	7.00499e-11	17.0828
ENSG00000131848	-0.178437	-2.84984	-7.1061	3.94271e-12	7.0544e-11	17.0749
ENSG00000166169	-0.165676	-1.62714	-7.10607	3.9436e-12	7.0544e-11	17.0747
ENSG00000166135	-0.173848	-1.70849	-7.10575	3.95191e-12	7.0644e-11	17.0727
ENSG00000198563	-0.17419	-1.69088	-7.10525	3.96504e-12	7.08303e-11	17.0695
ENSG00000198947	-0.247775	0.780885	-7.10444	3.98617e-12	7.11344e-11	17.0643
ENSG00000070756	-0.1856	-1.10703	-7.10439	3.98752e-12	7.11344e-11	17.064
ENSG00000152382	-0.301508	0.343995	-7.10411	3.99484e-12	7.12162e-11	17.0622
ENSG00000100842	-0.542644	-2.58835	-7.10357	4.00906e-12	7.14209e-11	17.0588
ENSG00000264500	-0.30397	-3.97739	-7.10253	4.03668e-12	7.18546e-11	17.0522
ENSG00000136891	-0.226919	-0.224217	-7.10245	4.03891e-12	7.18546e-11	17.0516
ENSG00000172366	-0.166657	-1.70072	-7.10215	4.04697e-12	7.19489e-11	17.0497
ENSG00000174177	-0.165244	-1.01266	-7.10122	4.07173e-12	7.23397e-11	17.0438
ENSG00000154655	0.616373	-2.93116	7.10057	4.08922e-12	7.2601e-11	17.0397
ENSG00000231227	0.488424	1.39349	7.09893	4.13371e-12	7.3341e-11	17.0292
ENSG00000025770	-0.175168	-1.34657	-7.09876	4.13851e-12	7.33763e-11	17.0281
ENSG00000225806	-0.280739	-0.332138	-7.09756	4.17141e-12	7.39093e-11	17.0204
ENSG00000165630	-0.194921	-0.779193	-7.09701	4.18662e-12	7.41285e-11	17.0169
ENSG00000265702	-0.476653	-1.96119	-7.09617	4.20986e-12	7.44894e-11	17.0116
ENSG00000243943	-0.157725	-1.6458	-7.09593	4.21653e-12	7.45568e-11	17.01
ENSG00000077454	-0.160285	-2.16298	-7.09582	4.21958e-12	7.45602e-11	17.0093
ENSG00000238105	-0.248344	-0.100917	-7.09554	4.22741e-12	7.4648e-11	17.0075
ENSG00000232650	1.03069	-0.421919	7.0954	4.23106e-12	7.46619e-11	17.0067
ENSG00000174227	-0.237119	2.00608	-7.09432	4.26131e-12	7.51448e-11	16.9998
ENSG00000204673	-0.130447	-2.25088	-7.09344	4.28612e-12	7.55313e-11	16.9942
ENSG00000005448	-0.131316	-1.87779	-7.09333	4.2893e-12	7.55362e-11	16.9935
ENSG00000185610	0.36918	-1.97423	7.0928	4.30443e-12	7.57516e-11	16.9901
ENSG00000144744	-0.21748	-0.663733	-7.09252	4.31237e-12	7.58401e-11	16.9883
ENSG00000109861	0.69739	-2.89376	7.09185	4.33146e-12	7.61245e-11	16.984
ENSG00000181090	-0.25537	0.973209	-7.09073	4.36362e-12	7.66382e-11	16.9769
ENSG00000154479	-0.149788	-2.41602	-7.0889	4.41631e-12	7.75058e-11	16.9653
ENSG00000137221	-0.179085	0.118734	-7.08881	4.41897e-12	7.75058e-11	16.9647
ENSG00000005194	-0.16982	-1.81606	-7.08803	4.44167e-12	7.78516e-11	16.9598
ENSG00000198363	-0.167672	-0.904871	-7.08591	4.50443e-12	7.88985e-11	16.9462
ENSG00000188735	-0.168602	-1.80971	-7.08555	4.515e-12	7.90306e-11	16.9439
ENSG00000230489	0.691854	-0.812958	7.08522	4.52494e-12	7.91516e-11	16.9418
ENSG00000271860	-0.167639	-1.77263	-7.08465	4.54186e-12	7.93944e-11	16.9382
ENSG00000175066	-0.22355	-0.112315	-7.08454	4.54505e-12	7.93969e-11	16.9375
ENSG00000166689	0.355871	-1.25568	7.08386	4.56542e-12	7.96993e-11	16.9332
ENSG00000100324	-0.257178	0.140805	-7.08324	4.58429e-12	7.99312e-11	16.9292
ENSG00000187186	1.59192	1.77582	7.08322	4.58484e-12	7.99312e-11	16.9291
ENSG00000149972	-0.322274	-3.67579	-7.08308	4.58902e-12	7.99507e-11	16.9282
ENSG00000051382	-0.274976	1.05363	-7.0827	4.60041e-12	8.00957e-11	16.9258
ENSG00000169242	0.290113	-1.21997	7.08204	4.62043e-12	8.03905e-11	16.9216
ENSG00000174326	0.739416	-0.763557	7.08163	4.63303e-12	8.05073e-11	16.919
ENSG00000115556	-0.282272	-0.729925	-7.08156	4.63511e-12	8.05073e-11	16.9186
ENSG00000197948	0.656142	0.0107379	7.08152	4.6364e-12	8.05073e-11	16.9183
ENSG00000228624	-0.170648	-1.27173	-7.08092	4.65482e-12	8.07734e-11	16.9144
ENSG00000181790	-0.182072	0.00171507	-7.08003	4.68202e-12	8.11913e-11	16.9088
ENSG00000089009	-0.164526	-2.13286	-7.07985	4.68766e-12	8.12352e-11	16.9077
ENSG00000070018	-0.169923	-2.29686	-7.07922	4.70723e-12	8.15201e-11	16.9036
ENSG00000010322	-0.156778	0.476958	-7.07822	4.73832e-12	8.2004e-11	16.8973
ENSG00000251002	-0.286586	0.0928559	-7.07648	4.79277e-12	8.28913e-11	16.8862
ENSG00000204217	0.486224	-3.2476	7.07625	4.80019e-12	8.29647e-11	16.8847
ENSG00000128694	-0.160337	-1.1197	-7.07545	4.82524e-12	8.33424e-11	16.8797
ENSG00000105669	-0.163024	-1.89813	-7.07404	4.87037e-12	8.40662e-11	16.8707
ENSG00000064547	0.526621	-1.10248	7.07056	4.98325e-12	8.59578e-11	16.8486
ENSG00000174233	-0.169056	-1.79299	-7.07019	4.99526e-12	8.6108e-11	16.8462
ENSG00000224286	-0.529784	-2.21224	-7.06961	5.01423e-12	8.63375e-11	16.8426
ENSG00000065150	-0.16506	0.0922351	-7.06958	5.0152e-12	8.63375e-11	16.8424
ENSG00000175183	0.63115	-1.5832	7.06909	5.03159e-12	8.65311e-11	16.8392
ENSG00000148120	0.961494	-0.279763	7.06901	5.03427e-12	8.65311e-11	16.8387
ENSG00000243498	0.982315	2.93494	7.06894	5.0364e-12	8.65311e-11	16.8383
ENSG00000069275	-0.258652	0.797016	-7.06881	5.04063e-12	8.65469e-11	16.8375
ENSG00000267698	-0.190351	-3.21164	-7.06757	5.0822e-12	8.72031e-11	16.8296
ENSG00000087053	-0.225487	-0.502083	-7.06667	5.11215e-12	8.76595e-11	16.8239
ENSG00000107554	-0.189233	-1.1008	-7.06656	5.11587e-12	8.76656e-11	16.8232
ENSG00000238279	1.1621	0.907332	7.06599	5.13499e-12	8.79355e-11	16.8196
ENSG00000179335	-0.154764	-0.696187	-7.06584	5.14023e-12	8.79674e-11	16.8186
ENSG00000146083	-0.198353	-2.54582	-7.06563	5.14732e-12	8.80311e-11	16.8173
ENSG00000173744	-0.180366	-1.48719	-7.06377	5.21058e-12	8.90544e-11	16.8055
ENSG00000155254	0.381987	0.055628	7.06366	5.21434e-12	8.90605e-11	16.8048
ENSG00000228213	-0.642487	-0.543924	-7.06347	5.22073e-12	8.91111e-11	16.8036
ENSG00000205364	0.746127	0.779265	7.06333	5.2258e-12	8.91393e-11	16.8026
ENSG00000104859	-0.235186	1.3784	-7.06167	5.28287e-12	9.0054e-11	16.7921
ENSG00000121690	-0.20069	0.599032	-7.06137	5.29334e-12	9.01734e-11	16.7902
ENSG00000102858	-0.144574	0.265557	-7.06098	5.30683e-12	9.03442e-11	16.7878
ENSG00000053524	0.535183	-2.23393	7.06073	5.3155e-12	9.04329e-11	16.7862
ENSG00000221754	-0.344363	0.122314	-7.06044	5.32583e-12	9.05495e-11	16.7843
ENSG00000089041	-0.983813	-0.613019	-7.06034	5.32934e-12	9.05502e-11	16.7837
ENSG00000267796	-0.156809	-1.37056	-7.05963	5.35424e-12	9.09141e-11	16.7792
ENSG00000110880	-0.133876	-1.43333	-7.05819	5.40519e-12	9.17195e-11	16.77
ENSG00000132563	-0.136287	-2.54499	-7.05737	5.43412e-12	9.21504e-11	16.7649
ENSG00000272767	-0.492335	-2.44301	-7.05721	5.44003e-12	9.21906e-11	16.7638
ENSG00000140945	-0.329088	-1.07701	-7.05691	5.45086e-12	9.23141e-11	16.7619
ENSG00000138834	-0.212637	1.53317	-7.05671	5.45782e-12	9.2372e-11	16.7607
ENSG00000165495	-0.202499	0.0930415	-7.05643	5.46804e-12	9.2485e-11	16.7588
ENSG00000283822	-0.179402	-1.44411	-7.0553	5.50856e-12	9.311e-11	16.7517
ENSG00000197162	-0.16367	-2.13114	-7.05492	5.52222e-12	9.32804e-11	16.7493
ENSG00000171940	0.871989	1.75141	7.05429	5.54536e-12	9.36107e-11	16.7453
ENSG00000248167	-0.236603	0.378976	-7.05311	5.58835e-12	9.42754e-11	16.7378
ENSG00000092036	-0.24235	0.110113	-7.05267	5.60452e-12	9.4487e-11	16.735
ENSG00000243660	-0.190926	-0.987079	-7.05162	5.64344e-12	9.50818e-11	16.7283
ENSG00000089053	-0.160566	-2.62593	-7.04961	5.71834e-12	9.62815e-11	16.7156
ENSG00000166979	0.480786	-1.48414	7.04949	5.72261e-12	9.62869e-11	16.7149
ENSG00000186973	-0.325439	0.903675	-7.0494	5.72604e-12	9.62869e-11	16.7143
ENSG00000182511	0.548574	0.983231	7.04917	5.73489e-12	9.63735e-11	16.7128
ENSG00000136840	-0.199141	0.0516955	-7.04816	5.77287e-12	9.69493e-11	16.7064
ENSG00000187741	-0.185288	-1.26424	-7.04734	5.80401e-12	9.74095e-11	16.7012
ENSG00000148459	-0.454108	-3.65509	-7.04716	5.81096e-12	9.74635e-11	16.7001
ENSG00000143194	-0.246828	2.12253	-7.04648	5.83681e-12	9.78341e-11	16.6958
ENSG00000132680	-0.265724	0.412313	-7.04555	5.87259e-12	9.83149e-11	16.6899
ENSG00000023734	-0.18587	-1.04406	-7.04554	5.87303e-12	9.83149e-11	16.6898
ENSG00000255581	-0.275661	0.233777	-7.04521	5.88554e-12	9.8461e-11	16.6877
ENSG00000016391	0.471449	-1.19074	7.04507	5.89117e-12	9.8492e-11	16.6868
ENSG00000156970	-0.149445	-1.54872	-7.04418	5.92555e-12	9.90034e-11	16.6812
ENSG00000088280	-0.235521	1.47872	-7.04312	5.96692e-12	9.96307e-11	16.6745
ENSG00000250692	0.648531	0.477969	7.04281	5.97911e-12	9.97338e-11	16.6725
ENSG00000122986	0.284426	-0.693244	7.04268	5.984e-12	9.97338e-11	16.6717
ENSG00000135750	-0.288445	-0.363278	-7.04267	5.98456e-12	9.97338e-11	16.6716
ENSG00000142347	-0.210364	-0.985485	-7.04202	6.00991e-12	1.00092e-10	16.6675
ENSG00000204387	-0.155133	-2.1354	-7.04163	6.02534e-12	1.0027e-10	16.6651
ENSG00000011243	-0.130842	-0.919289	-7.04155	6.02839e-12	1.0027e-10	16.6646
ENSG00000259150	0.601636	1.65286	7.04146	6.03212e-12	1.0027e-10	16.664
ENSG00000255150	1.09567	0.949347	7.04115	6.04446e-12	1.00411e-10	16.662
ENSG00000267322	0.948248	-0.547506	7.04026	6.0798e-12	1.00934e-10	16.6564
ENSG00000164117	-0.157273	-2.13071	-7.04006	6.08784e-12	1.01003e-10	16.6551
ENSG00000146731	-0.224959	-0.164327	-7.03977	6.09947e-12	1.01132e-10	16.6532
ENSG00000125812	-0.140022	-0.512227	-7.03749	6.19132e-12	1.02589e-10	16.6388
ENSG00000213390	-0.197529	-0.863523	-7.03543	6.27503e-12	1.03845e-10	16.6258
ENSG00000269891	-0.197529	-0.863523	-7.03543	6.27503e-12	1.03845e-10	16.6258
ENSG00000196712	-0.174663	-1.54091	-7.03528	6.28138e-12	1.03884e-10	16.6249
ENSG00000143443	-0.163867	-1.34561	-7.03484	6.29949e-12	1.04117e-10	16.6221
ENSG00000072071	-0.249707	1.02024	-7.03458	6.31007e-12	1.04226e-10	16.6204
ENSG00000103429	-0.175169	-1.42564	-7.03376	6.34418e-12	1.04723e-10	16.6152
ENSG00000115998	-0.166569	-1.90408	-7.03366	6.34855e-12	1.04729e-10	16.6146
ENSG00000180592	0.536506	-0.9097	7.03297	6.37724e-12	1.05136e-10	16.6102
ENSG00000241684	0.405792	1.95313	7.03186	6.42363e-12	1.05834e-10	16.6032
ENSG00000130382	-0.214518	0.612843	-7.03075	6.47054e-12	1.06539e-10	16.5962
ENSG00000105088	0.407199	-1.79923	7.02854	6.56496e-12	1.08026e-10	16.5822
ENSG00000101898	-0.309525	0.496563	-7.02834	6.57352e-12	1.08026e-10	16.5809
ENSG00000178685	-0.147936	0.148116	-7.02831	6.57473e-12	1.08026e-10	16.5807
ENSG00000137460	0.478726	2.25165	7.02816	6.58128e-12	1.08026e-10	16.5798
ENSG00000204843	-0.261953	0.418546	-7.02815	6.58155e-12	1.08026e-10	16.5797
ENSG00000254813	-0.267318	1.75007	-7.02804	6.58623e-12	1.08035e-10	16.5791
ENSG00000076706	-0.115818	-1.20929	-7.02733	6.61706e-12	1.08472e-10	16.5745
ENSG00000128342	0.568874	0.673071	7.02676	6.64184e-12	1.0881e-10	16.5709
ENSG00000125247	0.712403	-2.84589	7.02618	6.66684e-12	1.09102e-10	16.5673
ENSG00000100749	-0.246993	0.102507	-7.02614	6.66866e-12	1.09102e-10	16.567
ENSG00000101542	-0.199956	-1.80717	-7.02606	6.67219e-12	1.09102e-10	16.5665
ENSG00000154856	-0.167081	0.791106	-7.02519	6.71047e-12	1.09659e-10	16.561
ENSG00000134152	-0.214081	-1.6111	-7.02478	6.72819e-12	1.0988e-10	16.5585
ENSG00000115053	-0.165602	-0.826247	-7.02459	6.7369e-12	1.09953e-10	16.5572
ENSG00000207647	0.80693	0.238013	7.02365	6.77821e-12	1.10527e-10	16.5513
ENSG00000154265	0.766477	0.162741	7.0236	6.78056e-12	1.10527e-10	16.551
ENSG00000135749	-0.227287	1.95092	-7.02226	6.83996e-12	1.11426e-10	16.5425
ENSG00000050165	0.361288	-0.625151	7.02106	6.89401e-12	1.12236e-10	16.5349
ENSG00000235919	-0.408099	-1.65718	-7.02065	6.9127e-12	1.1247e-10	16.5323
ENSG00000182108	-0.154724	-2.03566	-7.01935	6.97161e-12	1.13358e-10	16.5241
ENSG00000122912	-0.22264	0.0446323	-7.01822	7.02316e-12	1.14125e-10	16.517
ENSG00000044090	0.667769	1.13576	7.01801	7.03312e-12	1.14171e-10	16.5156
ENSG00000133619	-0.220429	1.14363	-7.01797	7.0347e-12	1.14171e-10	16.5154
ENSG00000126603	0.395919	0.934704	7.01746	7.0583e-12	1.14474e-10	16.5122
ENSG00000258924	-0.272809	-0.734335	-7.01738	7.06216e-12	1.14474e-10	16.5116
ENSG00000100592	-0.165827	-0.315208	-7.01696	7.08157e-12	1.14717e-10	16.509
ENSG00000181938	-0.187309	-1.46071	-7.01614	7.11949e-12	1.1526e-10	16.5038
ENSG00000175866	-0.1864	0.990409	-7.01573	7.13828e-12	1.15492e-10	16.5013
ENSG00000218690	0.592467	-2.47747	7.01536	7.15585e-12	1.15705e-10	16.4989
ENSG00000116704	-0.17209	-1.77127	-7.01443	7.19921e-12	1.16284e-10	16.4931
ENSG00000223478	0.789136	-1.64251	7.01441	7.20058e-12	1.16284e-10	16.4929
ENSG00000108010	-0.167357	-0.997965	-7.01423	7.2087e-12	1.16343e-10	16.4918
ENSG00000113851	-0.16654	-0.900764	-7.0138	7.22918e-12	1.16601e-10	16.4891
ENSG00000205517	0.316719	-1.59491	7.01336	7.24997e-12	1.16864e-10	16.4863
ENSG00000198858	-0.188137	-1.98968	-7.01308	7.26307e-12	1.17003e-10	16.4845
ENSG00000173545	-0.159702	-1.54481	-7.01254	7.28867e-12	1.17343e-10	16.4811
ENSG00000259775	-0.157912	-1.86094	-7.01012	7.40503e-12	1.19143e-10	16.4658
ENSG00000143622	-0.156613	-1.09009	-7.00962	7.42926e-12	1.19459e-10	16.4627
ENSG00000086289	-0.18139	0.0418293	-7.00885	7.46689e-12	1.1999e-10	16.4578
ENSG00000250802	-0.203418	-3.22999	-7.00833	7.49207e-12	1.20321e-10	16.4546
ENSG00000223834	0.473041	-1.18667	7.0079	7.51315e-12	1.20585e-10	16.4518
ENSG00000272894	-0.164588	-1.67307	-7.00393	7.71022e-12	1.23672e-10	16.4268
ENSG00000178718	1.04839	0.0153843	7.00325	7.7448e-12	1.2415e-10	16.4225
ENSG00000223224	-0.907218	-0.621774	-7.00165	7.82602e-12	1.25371e-10	16.4124
ENSG00000156966	0.509307	1.48949	7.00147	7.83514e-12	1.25371e-10	16.4113
ENSG00000250722	0.542483	1.52955	7.00147	7.83538e-12	1.25371e-10	16.4113
ENSG00000083807	-0.199292	-0.283266	-7.00027	7.89694e-12	1.26278e-10	16.4037
ENSG00000111684	-0.170054	-1.74744	-7.00013	7.90393e-12	1.26313e-10	16.4029
ENSG00000245534	-0.18074	-1.02318	-6.99874	7.97576e-12	1.27383e-10	16.3941
ENSG00000137802	-0.150389	-1.87673	-6.99839	7.99433e-12	1.27601e-10	16.3919
ENSG00000178035	-0.163309	-1.96739	-6.99731	8.05072e-12	1.28423e-10	16.3851
ENSG00000153113	0.246702	-0.849351	6.9955	8.14615e-12	1.29865e-10	16.3737
ENSG00000155868	-0.169895	-1.14059	-6.99277	8.29281e-12	1.32123e-10	16.3565
ENSG00000237649	-0.229412	0.901499	-6.99187	8.34154e-12	1.32818e-10	16.3508
ENSG00000140836	-0.218988	0.377524	-6.99114	8.3811e-12	1.33366e-10	16.3462
ENSG00000001631	-0.241843	-2.50107	-6.99093	8.39252e-12	1.33382e-10	16.3449
ENSG00000140691	-0.172123	-0.878512	-6.99089	8.39482e-12	1.33382e-10	16.3446
ENSG00000197951	-0.230627	-0.0587749	-6.99084	8.39744e-12	1.33382e-10	16.3443
ENSG00000196876	-0.176973	-0.909514	-6.99068	8.40661e-12	1.33447e-10	16.3433
ENSG00000120451	-0.209215	-0.0608572	-6.99039	8.42224e-12	1.33533e-10	16.3415
ENSG00000140543	-0.188507	-1.00704	-6.99039	8.42228e-12	1.33533e-10	16.3415
ENSG00000124615	-0.213216	1.24206	-6.99025	8.43021e-12	1.33577e-10	16.3406
ENSG00000170579	-0.328157	0.271524	-6.98917	8.48951e-12	1.34435e-10	16.3338
ENSG00000106682	-0.146911	-1.39196	-6.9887	8.51531e-12	1.34762e-10	16.3309
ENSG00000151490	-0.167591	-0.947738	-6.98793	8.55823e-12	1.35359e-10	16.326
ENSG00000039650	-0.144343	-0.191179	-6.98693	8.61412e-12	1.36161e-10	16.3197
ENSG00000272482	0.718034	-0.278923	6.98682	8.62024e-12	1.36175e-10	16.319
ENSG00000255366	-0.559533	-2.96992	-6.98625	8.65227e-12	1.36569e-10	16.3155
ENSG00000258658	0.450272	0.308385	6.98619	8.6557e-12	1.36569e-10	16.3151
ENSG00000261771	-0.225225	-0.0678493	-6.98575	8.68068e-12	1.36881e-10	16.3123
ENSG00000184224	-0.132604	-1.85617	-6.98485	8.73172e-12	1.37602e-10	16.3066
ENSG00000136295	-0.177218	1.02841	-6.98429	8.76374e-12	1.38024e-10	16.3031
ENSG00000159899	-0.270527	0.0786402	-6.98409	8.77529e-12	1.3808e-10	16.3018
ENSG00000188785	-0.176186	-1.26157	-6.98404	8.77788e-12	1.3808e-10	16.3015
ENSG00000153446	0.30705	3.28863	6.98384	8.78942e-12	1.38144e-10	16.3003
ENSG00000167291	-0.226115	-2.60226	-6.98378	8.79256e-12	1.38144e-10	16.2999
ENSG00000254271	0.672361	-1.53197	6.98298	8.83903e-12	1.3879e-10	16.2948
ENSG00000150457	0.597763	0.747077	6.98285	8.84631e-12	1.38821e-10	16.294
ENSG00000114698	-0.396129	-1.61802	-6.98251	8.86599e-12	1.39046e-10	16.2919
ENSG00000273148	-0.36683	-0.690079	-6.9819	8.90098e-12	1.39511e-10	16.2881
ENSG00000185163	-0.174037	-0.921257	-6.97998	9.01289e-12	1.4118e-10	16.276
ENSG00000196091	0.351633	2.41605	6.97987	9.01964e-12	1.41201e-10	16.2753
ENSG00000079246	-0.299487	0.613855	-6.97895	9.07366e-12	1.41895e-10	16.2695
ENSG00000185046	-0.164525	-1.83541	-6.97893	9.07486e-12	1.41895e-10	16.2694
ENSG00000196584	-0.185935	-0.774739	-6.97783	9.1398e-12	1.42825e-10	16.2625
ENSG00000116863	-0.220381	0.934303	-6.97305	9.42878e-12	1.47166e-10	16.2324
ENSG00000141367	-0.170149	-1.25258	-6.97305	9.42886e-12	1.47166e-10	16.2324
ENSG00000063978	-0.164289	-1.8634	-6.9726	9.45669e-12	1.47512e-10	16.2296
ENSG00000023445	0.708199	0.906452	6.97231	9.47422e-12	1.47697e-10	16.2278
ENSG00000170011	0.527514	-2.97262	6.9719	9.49947e-12	1.48002e-10	16.2252
ENSG00000115138	0.451391	0.719848	6.97151	9.52355e-12	1.48203e-10	16.2228
ENSG00000117791	1.39893	-0.411734	6.97151	9.52374e-12	1.48203e-10	16.2228
ENSG00000132740	-0.232602	2.00905	-6.97076	9.57011e-12	1.48772e-10	16.2181
ENSG00000102445	0.523189	-0.255875	6.97074	9.5717e-12	1.48772e-10	16.2179
ENSG00000205363	-0.194465	-3.35549	-6.96978	9.63134e-12	1.4961e-10	16.2119
ENSG00000138101	-0.162176	-0.740022	-6.96884	9.69061e-12	1.50441e-10	16.206
ENSG00000072864	-0.162067	-2.27446	-6.96802	9.74257e-12	1.51158e-10	16.2008
ENSG00000278050	0.808538	-1.60244	6.96764	9.76651e-12	1.51439e-10	16.1985
ENSG00000135778	-0.149196	-2.1939	-6.96722	9.79308e-12	1.51761e-10	16.1958
ENSG00000106397	-0.148298	-1.72621	-6.96682	9.81852e-12	1.52065e-10	16.1933
ENSG00000163811	-0.172987	-1.87597	-6.96589	9.87801e-12	1.52895e-10	16.1875
ENSG00000130935	-0.181243	-1.91459	-6.96462	9.96008e-12	1.54074e-10	16.1795
ENSG00000278053	-0.156079	-2.60531	-6.96224	1.01153e-11	1.56382e-10	16.1646
ENSG00000277599	0.838479	-0.759269	6.96161	1.01568e-11	1.56931e-10	16.1606
ENSG00000267439	-0.156903	-2.36219	-6.96067	1.02189e-11	1.57798e-10	16.1547
ENSG00000114115	0.668288	1.11714	6.95986	1.02728e-11	1.58536e-10	16.1496
ENSG00000184414	0.568255	-0.873758	6.95965	1.02865e-11	1.58653e-10	16.1484
ENSG00000145365	0.736837	-0.192899	6.9594	1.03035e-11	1.58821e-10	16.1468
ENSG00000234076	-0.423076	-2.95025	-6.95905	1.0327e-11	1.59089e-10	16.1446
ENSG00000257319	0.757428	-0.256938	6.95885	1.03403e-11	1.59122e-10	16.1433
ENSG00000112297	0.646275	-1.62669	6.95884	1.03413e-11	1.59122e-10	16.1432
ENSG00000056972	0.319534	-1.46127	6.95798	1.03987e-11	1.59911e-10	16.1379
ENSG00000204392	-0.153035	-1.76233	-6.9571	1.04582e-11	1.60731e-10	16.1324
ENSG00000272848	0.872221	1.85997	6.95556	1.05637e-11	1.62103e-10	16.1227
ENSG00000103199	-0.153072	-2.05564	-6.95555	1.0564e-11	1.62103e-10	16.1226
ENSG00000140416	-0.127817	-1.27446	-6.95552	1.05661e-11	1.62103e-10	16.1224
ENSG00000100416	-0.166727	-1.936	-6.95505	1.05985e-11	1.62505e-10	16.1195
ENSG00000259080	-0.204153	-0.123257	-6.95486	1.06119e-11	1.62614e-10	16.1183
ENSG00000100106	0.569579	-0.0464674	6.95462	1.06284e-11	1.62771e-10	16.1168
ENSG00000277782	0.442229	-4.11732	6.95385	1.06814e-11	1.63487e-10	16.112
ENSG00000124374	-0.167945	-1.83624	-6.95335	1.07161e-11	1.63922e-10	16.1088
ENSG00000129911	0.457645	-1.04533	6.95103	1.08791e-11	1.66317e-10	16.0943
ENSG00000198551	-0.153017	-1.9492	-6.95064	1.09063e-11	1.66635e-10	16.0918
ENSG00000135722	0.208794	-2.2746	6.95046	1.09192e-11	1.66734e-10	16.0907
ENSG00000249481	0.606379	0.130824	6.94919	1.10094e-11	1.6793e-10	16.0827
ENSG00000177595	-0.124328	-1.97574	-6.94918	1.10103e-11	1.6793e-10	16.0827
ENSG00000118257	0.267916	-0.948622	6.94906	1.10186e-11	1.67938e-10	16.0819
ENSG00000156482	-0.162693	-2.03546	-6.94899	1.10237e-11	1.67938e-10	16.0815
ENSG00000213928	-0.236163	1.65753	-6.94875	1.10411e-11	1.68104e-10	16.08
ENSG00000167371	-0.149329	-2.17454	-6.94865	1.10483e-11	1.68116e-10	16.0793
ENSG00000054793	-0.228196	0.346171	-6.94798	1.1096e-11	1.68743e-10	16.0752
ENSG00000160298	-0.156469	-1.97085	-6.94566	1.12646e-11	1.71207e-10	16.0606
ENSG00000111011	-0.223002	-2.34466	-6.94386	1.13965e-11	1.73057e-10	16.0494
ENSG00000214650	-0.415363	-3.03102	-6.94382	1.13996e-11	1.73057e-10	16.0491
ENSG00000254154	1.33298	0.655212	6.94198	1.15365e-11	1.75034e-10	16.0376
ENSG00000136160	0.253966	-2.02333	6.94125	1.15906e-11	1.75753e-10	16.0331
ENSG00000249141	0.630581	-2.81518	6.94107	1.16043e-11	1.75858e-10	16.0319
ENSG00000256407	-0.256624	-1.37167	-6.94067	1.16343e-11	1.76211e-10	16.0294
ENSG00000261801	0.302004	0.124679	6.93961	1.1715e-11	1.77329e-10	16.0228
ENSG00000203711	0.406743	0.0655819	6.93947	1.17254e-11	1.77383e-10	16.0219
ENSG00000165898	0.388423	-3.71967	6.93859	1.17926e-11	1.78276e-10	16.0164
ENSG00000168066	-0.168655	-1.74385	-6.93852	1.1798e-11	1.78276e-10	16.0159
ENSG00000269533	-0.215942	-0.136311	-6.93793	1.18432e-11	1.78855e-10	16.0122
ENSG00000166716	0.671958	-1.96322	6.93732	1.18902e-11	1.79461e-10	16.0084
ENSG00000165516	-0.144198	-2.30108	-6.93713	1.19048e-11	1.79578e-10	16.0072
ENSG00000185565	-0.366723	-3.146	-6.93554	1.20274e-11	1.81322e-10	15.9973
ENSG00000137752	0.763104	-0.0560666	6.9345	1.21089e-11	1.82446e-10	15.9908
ENSG00000240370	-0.15663	-2.11606	-6.93284	1.224e-11	1.84313e-10	15.9804
ENSG00000148948	-0.203781	-2.04401	-6.93268	1.22522e-11	1.84391e-10	15.9795
ENSG00000184402	-0.150405	-2.23445	-6.93194	1.23113e-11	1.85174e-10	15.9748
ENSG00000119725	-0.161782	-2.43882	-6.93175	1.23265e-11	1.85295e-10	15.9736
ENSG00000101608	0.935976	-0.61549	6.9315	1.23462e-11	1.85485e-10	15.9721
ENSG00000154096	-0.171204	-0.995161	-6.93134	1.23594e-11	1.85575e-10	15.971
ENSG00000080822	-0.159695	-2.31919	-6.93107	1.23808e-11	1.85791e-10	15.9694
ENSG00000175445	0.382181	1.16309	6.93055	1.24229e-11	1.86315e-10	15.9661
ENSG00000087250	0.75597	-1.07059	6.92714	1.27e-11	1.90361e-10	15.9448
ENSG00000149557	-0.169987	-1.79913	-6.92703	1.27088e-11	1.90383e-10	15.9441
ENSG00000085662	-0.182872	-0.85615	-6.92652	1.27512e-11	1.90802e-10	15.9409
ENSG00000102910	-0.169036	-0.608594	-6.9265	1.27529e-11	1.90802e-10	15.9408
ENSG00000147654	0.337772	-3.81565	6.92643	1.27586e-11	1.90802e-10	15.9403
ENSG00000170091	-0.350344	-2.62784	-6.92615	1.27815e-11	1.91035e-10	15.9386
ENSG00000006576	-0.141413	-2.98471	-6.92525	1.28562e-11	1.9204e-10	15.933
ENSG00000284364	-0.167511	-0.851599	-6.92454	1.2915e-11	1.92808e-10	15.9286
ENSG00000104973	-0.147965	-1.38976	-6.92346	1.3006e-11	1.94056e-10	15.9218
ENSG00000213023	-0.139228	-1.55706	-6.92263	1.3076e-11	1.94988e-10	15.9166
ENSG00000174606	-0.188275	-0.955152	-6.92105	1.32098e-11	1.96842e-10	15.9068
ENSG00000166750	-0.178524	-0.660848	-6.92099	1.32154e-11	1.96842e-10	15.9064
ENSG00000100650	-0.194249	-0.679909	-6.91893	1.33923e-11	1.99363e-10	15.8935
ENSG00000229847	0.411566	-1.38369	6.91863	1.3418e-11	1.99633e-10	15.8917
ENSG00000198125	-0.143064	-0.476047	-6.91822	1.3454e-11	2.00054e-10	15.8891
ENSG00000105486	-0.210859	0.153612	-6.91744	1.35218e-11	2.00947e-10	15.8842
ENSG00000163666	-0.167045	-1.56832	-6.91723	1.35399e-11	2.01102e-10	15.8829
ENSG00000080166	-0.57999	-2.12321	-6.91535	1.37061e-11	2.03454e-10	15.8712
ENSG00000099889	-0.188688	0.314543	-6.91496	1.37405e-11	2.03848e-10	15.8687
ENSG00000154832	-0.176729	-2.04081	-6.91308	1.39082e-11	2.06219e-10	15.857
ENSG00000187672	-0.176826	-1.39691	-6.91253	1.39581e-11	2.06841e-10	15.8536
ENSG00000275198	-0.32174	-2.64199	-6.9123	1.39783e-11	2.07023e-10	15.8522
ENSG00000212158	-0.239398	1.4469	-6.91144	1.4056e-11	2.08056e-10	15.8468
ENSG00000170522	-0.165003	-2.91643	-6.91124	1.40745e-11	2.08212e-10	15.8456
ENSG00000114902	-0.165279	-1.89592	-6.9109	1.41054e-11	2.08477e-10	15.8434
ENSG00000174165	0.420834	-2.10254	6.91087	1.41084e-11	2.08477e-10	15.8432
ENSG00000130347	-0.148575	-2.00282	-6.91026	1.41638e-11	2.09177e-10	15.8394
ENSG00000197785	-0.137166	-1.7438	-6.91001	1.41867e-11	2.09396e-10	15.8379
ENSG00000139220	-0.148245	-1.70054	-6.90929	1.42528e-11	2.10253e-10	15.8334
ENSG00000132669	-0.30934	-1.80043	-6.90821	1.43523e-11	2.11602e-10	15.8267
ENSG00000136450	-0.317521	-3.38032	-6.90807	1.43656e-11	2.11677e-10	15.8258
ENSG00000198570	-0.282261	1.29218	-6.90798	1.4374e-11	2.11682e-10	15.8252
ENSG00000272702	0.609196	-1.75576	6.90627	1.45332e-11	2.13905e-10	15.8146
ENSG00000115163	-0.188175	-0.575448	-6.90555	1.46017e-11	2.14792e-10	15.81
ENSG00000138246	-0.159663	-1.99598	-6.90497	1.46564e-11	2.15476e-10	15.8064
ENSG00000140650	-0.257055	0.522075	-6.90401	1.47471e-11	2.16593e-10	15.8005
ENSG00000041880	-0.149027	-2.26691	-6.90395	1.47527e-11	2.16593e-10	15.8001
ENSG00000128708	-0.183195	-1.2244	-6.9039	1.47573e-11	2.16593e-10	15.7998
ENSG00000226334	0.750778	-2.42813	6.90293	1.48501e-11	2.17832e-10	15.7938
ENSG00000170175	0.570231	0.668765	6.90003	1.51304e-11	2.21819e-10	15.7757
ENSG00000082293	0.622872	-0.630696	6.89985	1.51479e-11	2.21951e-10	15.7746
ENSG00000155465	-0.19126	0.897227	-6.89969	1.51634e-11	2.22054e-10	15.7736
ENSG00000082269	-0.176487	-1.02931	-6.89933	1.5199e-11	2.22449e-10	15.7713
ENSG00000102921	-0.275705	-0.153005	-6.89867	1.52642e-11	2.23279e-10	15.7672
ENSG00000254692	-0.271413	1.18366	-6.89848	1.52826e-11	2.23323e-10	15.766
ENSG00000060982	0.311886	0.277378	6.89846	1.52844e-11	2.23323e-10	15.7659
ENSG00000163832	-0.164411	-1.56175	-6.89745	1.53843e-11	2.24657e-10	15.7596
ENSG00000196220	-0.156342	-1.16513	-6.89637	1.54922e-11	2.26106e-10	15.7529
ENSG00000163155	-0.252861	-0.57897	-6.89584	1.55447e-11	2.26745e-10	15.7496
ENSG00000137413	-0.169459	-0.830961	-6.89514	1.56148e-11	2.27641e-10	15.7453
ENSG00000074800	0.228562	-2.96805	6.89497	1.56326e-11	2.27772e-10	15.7442
ENSG00000111913	-0.195728	-0.344635	-6.89472	1.56577e-11	2.28011e-10	15.7426
ENSG00000246273	0.498991	1.63395	6.89381	1.57497e-11	2.29223e-10	15.737
ENSG00000146242	0.361676	-0.10503	6.89256	1.58767e-11	2.30942e-10	15.7292
ENSG00000077312	-0.141268	-1.85828	-6.8923	1.59042e-11	2.31214e-10	15.7275
ENSG00000188647	-0.209324	-0.15149	-6.89036	1.61036e-11	2.33982e-10	15.7155
ENSG00000213999	0.325171	-1.60914	6.89001	1.61403e-11	2.34384e-10	15.7133
ENSG00000116350	-0.197716	-0.991175	-6.88936	1.62078e-11	2.35192e-10	15.7093
ENSG00000188243	-0.163868	-1.82597	-6.8893	1.6214e-11	2.35192e-10	15.7089
ENSG00000175806	-0.210584	-1.08813	-6.88904	1.6241e-11	2.35454e-10	15.7073
ENSG00000136828	-0.166356	-1.41881	-6.88876	1.62704e-11	2.35748e-10	15.7056
ENSG00000158122	-0.220003	-0.0843933	-6.88779	1.63724e-11	2.37096e-10	15.6995
ENSG00000066382	-0.147653	-1.43107	-6.88681	1.64766e-11	2.38472e-10	15.6934
ENSG00000007392	-0.156665	-1.91729	-6.88655	1.65042e-11	2.38739e-10	15.6918
ENSG00000149792	-0.207173	-1.53119	-6.88562	1.6603e-11	2.40035e-10	15.686
ENSG00000130559	-0.203021	0.46733	-6.88443	1.67307e-11	2.41747e-10	15.6786
ENSG00000157593	-0.14519	-2.36973	-6.88364	1.68166e-11	2.42854e-10	15.6737
ENSG00000152127	-0.221921	0.480788	-6.88318	1.68661e-11	2.43434e-10	15.6708
ENSG00000255468	-0.171256	-0.8586	-6.88309	1.68759e-11	2.4344e-10	15.6703
ENSG00000156017	-0.16223	-2.02243	-6.88269	1.6919e-11	2.43928e-10	15.6678
ENSG00000106624	0.346946	0.402681	6.8817	1.70269e-11	2.45348e-10	15.6617
ENSG00000155324	-0.191623	0.706755	-6.88146	1.70533e-11	2.45592e-10	15.6602
ENSG00000168077	0.186783	-2.76358	6.88068	1.71401e-11	2.46706e-10	15.6553
ENSG00000204406	-0.231047	-0.171399	-6.8804	1.71709e-11	2.47012e-10	15.6535
ENSG00000227751	-0.328851	0.416134	-6.87975	1.7242e-11	2.47899e-10	15.6496
ENSG00000159202	-0.14631	-2.21549	-6.87951	1.72691e-11	2.48062e-10	15.648
ENSG00000120915	0.54835	-0.237135	6.8794	1.72817e-11	2.48062e-10	15.6473
ENSG00000066185	0.559098	-1.61284	6.87939	1.72819e-11	2.48062e-10	15.6473
ENSG00000261487	-0.311241	0.676525	-6.87921	1.73028e-11	2.48225e-10	15.6462
ENSG00000198431	-0.174619	-0.86719	-6.87912	1.73129e-11	2.48234e-10	15.6456
ENSG00000152092	-0.217831	-0.218066	-6.87777	1.74638e-11	2.5026e-10	15.6372
ENSG00000151690	-0.217633	0.372683	-6.87725	1.75218e-11	2.50954e-10	15.634
ENSG00000161677	-0.149605	-0.396876	-6.8767	1.75843e-11	2.5171e-10	15.6306
ENSG00000153551	0.436017	0.988434	6.87644	1.76134e-11	2.51872e-10	15.629
ENSG00000160191	-0.193347	-0.13912	-6.87643	1.76149e-11	2.51872e-10	15.6289
ENSG00000100441	0.471071	0.765589	6.87583	1.76828e-11	2.52653e-10	15.6252
ENSG00000070540	-0.146701	-2.39791	-6.87578	1.76889e-11	2.52653e-10	15.6249
ENSG00000159337	-0.210347	0.234781	-6.87507	1.77695e-11	2.53665e-10	15.6205
ENSG00000100726	-0.225234	1.68017	-6.87495	1.77832e-11	2.53723e-10	15.6197
ENSG00000087460	-0.199126	0.0473452	-6.87455	1.78293e-11	2.54241e-10	15.6172
ENSG00000172548	0.62685	0.817232	6.87399	1.78929e-11	2.55008e-10	15.6138
ENSG00000090316	-0.235971	1.01578	-6.8737	1.79269e-11	2.55354e-10	15.6119
ENSG00000039123	-0.184378	-4.78802	-6.87276	1.8035e-11	2.56753e-10	15.6061
ENSG00000167107	0.291958	0.273062	6.87238	1.80791e-11	2.5724e-10	15.6038
ENSG00000267546	-0.236114	-3.43841	-6.87046	1.83043e-11	2.60302e-10	15.5918
ENSG00000130997	-0.178149	0.33527	-6.87021	1.8333e-11	2.60568e-10	15.5903
ENSG00000141522	-0.17783	-1.92913	-6.86929	1.84423e-11	2.61979e-10	15.5846
ENSG00000159713	0.400765	0.96107	6.86914	1.84603e-11	2.62092e-10	15.5836
ENSG00000065057	-0.151591	-1.26545	-6.86883	1.84972e-11	2.62473e-10	15.5817
ENSG00000109906	-0.136063	-0.321012	-6.86676	1.87447e-11	2.65807e-10	15.5689
ENSG00000178188	-0.145523	-2.3124	-6.86669	1.87525e-11	2.65807e-10	15.5685
ENSG00000202310	0.660702	-2.14409	6.86644	1.87834e-11	2.661e-10	15.5669
ENSG00000152689	-0.166158	-0.614743	-6.86475	1.89882e-11	2.68855e-10	15.5564
ENSG00000197013	-0.209082	-1.0219	-6.86458	1.90092e-11	2.69003e-10	15.5554
ENSG00000171169	-0.185259	-0.0512343	-6.8645	1.90192e-11	2.69003e-10	15.5548
ENSG00000092094	-0.165403	-2.57891	-6.86283	1.92238e-11	2.71749e-10	15.5445
ENSG00000248643	-0.17479	-1.52511	-6.86238	1.92796e-11	2.7239e-10	15.5417
ENSG00000115484	-0.158748	-2.37791	-6.86208	1.93161e-11	2.72758e-10	15.5399
ENSG00000201616	-0.394707	-2.57721	-6.86096	1.94563e-11	2.74589e-10	15.5329
ENSG00000177946	-0.153426	-2.09143	-6.86065	1.94942e-11	2.74974e-10	15.531
ENSG00000164073	0.511305	-2.14843	6.85958	1.96296e-11	2.76735e-10	15.5243
ENSG00000255517	-0.212057	0.419258	-6.85939	1.96534e-11	2.7692e-10	15.5232
ENSG00000196922	-0.17668	-1.11472	-6.8585	1.97657e-11	2.78353e-10	15.5177
ENSG00000270773	0.530072	-0.127239	6.85745	1.98994e-11	2.80084e-10	15.5112
ENSG00000145794	0.737773	-2.21314	6.857	1.99572e-11	2.80746e-10	15.5084
ENSG00000174915	-0.217248	1.75097	-6.85637	2.00383e-11	2.81736e-10	15.5045
ENSG00000177335	-0.508926	-2.92342	-6.85578	2.01131e-11	2.82635e-10	15.5009
ENSG00000173511	-0.11352	-1.48313	-6.85326	2.0442e-11	2.87101e-10	15.4852
ENSG00000145041	-0.183277	-0.657083	-6.85308	2.04657e-11	2.8728e-10	15.4841
ENSG00000231074	-0.147101	-2.18681	-6.85297	2.04798e-11	2.87323e-10	15.4834
ENSG00000169258	0.550859	-2.07247	6.85247	2.05449e-11	2.88081e-10	15.4804
ENSG00000283705	-0.630745	0.273396	-6.8521	2.05949e-11	2.88628e-10	15.478
ENSG00000170417	-0.184141	1.0291	-6.85193	2.06173e-11	2.88686e-10	15.477
ENSG00000119900	-0.199755	-0.140717	-6.8519	2.06212e-11	2.88686e-10	15.4768
ENSG00000133612	-0.185324	-0.0635305	-6.85123	2.07089e-11	2.89758e-10	15.4727
ENSG00000249249	0.615179	-0.632019	6.85092	2.07509e-11	2.9019e-10	15.4707
ENSG00000171723	-0.181095	-2.03991	-6.85083	2.07628e-11	2.90201e-10	15.4702
ENSG00000206903	-0.14437	-2.65879	-6.85024	2.08418e-11	2.91148e-10	15.4665
ENSG00000205361	0.726352	0.591087	6.84982	2.08978e-11	2.91775e-10	15.4639
ENSG00000204316	-0.18107	-0.274457	-6.84887	2.10252e-11	2.93397e-10	15.458
ENSG00000161618	-0.170237	-2.00944	-6.84879	2.10366e-11	2.93399e-10	15.4575
ENSG00000141052	-0.338039	-1.1011	-6.84857	2.10654e-11	2.93643e-10	15.4562
ENSG00000175267	0.467153	0.0143701	6.84814	2.11239e-11	2.94302e-10	15.4535
ENSG00000114439	-0.15819	-2.11914	-6.84763	2.11938e-11	2.95118e-10	15.4503
ENSG00000116132	0.516655	0.29096	6.84747	2.12152e-11	2.95259e-10	15.4494
ENSG00000253352	-0.195195	-0.156689	-6.84593	2.14258e-11	2.98031e-10	15.4398
ENSG00000226824	-0.222035	-0.0195518	-6.84446	2.16278e-11	3.0068e-10	15.4308
ENSG00000172732	-0.146073	-2.23499	-6.84411	2.16761e-11	3.01191e-10	15.4286
ENSG00000267287	-0.229924	1.75721	-6.84254	2.18957e-11	3.0408e-10	15.4189
ENSG00000260277	0.375517	0.911769	6.84231	2.19282e-11	3.04369e-10	15.4174
ENSG00000273983	0.537527	-2.41312	6.84211	2.19562e-11	3.0455e-10	15.4162
ENSG00000165646	0.526286	0.763799	6.84205	2.19646e-11	3.0455e-10	15.4158
ENSG00000179242	-0.207545	-0.156409	-6.84163	2.20245e-11	3.05218e-10	15.4132
ENSG00000011021	-0.145145	-2.1529	-6.84064	2.21645e-11	3.06996e-10	15.4071
ENSG00000109654	-0.174364	-1.5164	-6.8391	2.23844e-11	3.09877e-10	15.3976
ENSG00000126705	-0.145756	-0.87813	-6.83898	2.24007e-11	3.09938e-10	15.3969
ENSG00000157191	-0.184447	-1.09329	-6.83769	2.25866e-11	3.12344e-10	15.3889
ENSG00000169715	0.937672	-0.831544	6.83456	2.30438e-11	3.18497e-10	15.3696
ENSG00000186088	0.433189	-0.401182	6.83332	2.32274e-11	3.20866e-10	15.3619
ENSG00000140798	-0.236087	1.04315	-6.83073	2.36153e-11	3.25932e-10	15.3459
ENSG00000177479	-0.178798	-1.35632	-6.83071	2.36192e-11	3.25932e-10	15.3457
ENSG00000261221	-0.249595	1.81113	-6.82969	2.37742e-11	3.27898e-10	15.3394
ENSG00000128159	-0.158551	-2.16601	-6.82942	2.38153e-11	3.28292e-10	15.3378
ENSG00000004866	-0.1544	-1.13333	-6.82881	2.39078e-11	3.29393e-10	15.334
ENSG00000082684	-0.161837	0.112999	-6.82853	2.39506e-11	3.29807e-10	15.3323
ENSG00000070423	-0.171961	-0.195148	-6.82813	2.40126e-11	3.30486e-10	15.3298
ENSG00000105270	-0.178315	-0.916138	-6.82763	2.40888e-11	3.3136e-10	15.3267
ENSG00000148290	-0.172216	-0.792469	-6.82552	2.44163e-11	3.35608e-10	15.3137
ENSG00000249131	0.917059	-0.60322	6.82547	2.44233e-11	3.35608e-10	15.3134
ENSG00000187764	-0.222613	2.55682	-6.825	2.44978e-11	3.36455e-10	15.3105
ENSG00000103353	-0.177652	-2.87555	-6.82414	2.4633e-11	3.38133e-10	15.3052
ENSG00000162129	-0.172015	-0.756366	-6.82363	2.47122e-11	3.39042e-10	15.3021
ENSG00000287900	0.581617	-0.93878	6.82298	2.48153e-11	3.40278e-10	15.2981
ENSG00000101680	0.835482	-0.516315	6.8218	2.50037e-11	3.42681e-10	15.2908
ENSG00000253764	0.526452	-0.784507	6.8212	2.50994e-11	3.43812e-10	15.2871
ENSG00000136826	0.572537	-1.37385	6.82104	2.51259e-11	3.43995e-10	15.2861
ENSG00000139737	-0.257016	-2.75175	-6.82065	2.51888e-11	3.44675e-10	15.2836
ENSG00000237181	0.524698	2.4648	6.82012	2.52733e-11	3.45649e-10	15.2804
ENSG00000105607	-0.136639	-1.4123	-6.81918	2.54263e-11	3.47559e-10	15.2746
ENSG00000135315	-0.166532	-1.87532	-6.81901	2.54543e-11	3.47597e-10	15.2735
ENSG00000154975	-0.542622	-3.51738	-6.819	2.54557e-11	3.47597e-10	15.2735
ENSG00000284334	-0.187219	-0.843509	-6.8183	2.55692e-11	3.48964e-10	15.2692
ENSG00000011132	-0.151236	-1.95274	-6.81813	2.55974e-11	3.49166e-10	15.2681
ENSG00000169992	-0.171011	-1.77036	-6.81732	2.57291e-11	3.50721e-10	15.2632
ENSG00000237605	0.888298	0.667124	6.81723	2.57445e-11	3.50721e-10	15.2626
ENSG00000258457	0.463462	-3.21748	6.81719	2.57517e-11	3.50721e-10	15.2623
ENSG00000155975	-0.159799	-2.35847	-6.81668	2.5836e-11	3.51685e-10	15.2592
ENSG00000198753	-0.24226	1.62815	-6.8156	2.60134e-11	3.53778e-10	15.2526
ENSG00000156976	-0.318806	-2.98132	-6.81558	2.60169e-11	3.53778e-10	15.2524
ENSG00000197044	-0.24161	0.0359929	-6.81453	2.61931e-11	3.55989e-10	15.2459
ENSG00000179082	-0.193394	-0.0550535	-6.81425	2.62397e-11	3.56436e-10	15.2442
ENSG00000169583	0.329743	0.776108	6.81283	2.64783e-11	3.5949e-10	15.2355
ENSG00000227070	0.720777	0.209242	6.81228	2.6572e-11	3.60415e-10	15.232
ENSG00000278224	-0.142397	-2.68452	-6.81226	2.65741e-11	3.60415e-10	15.232
ENSG00000245105	0.826941	0.496283	6.81113	2.6768e-11	3.62856e-10	15.225
ENSG00000196169	0.368259	0.469283	6.81063	2.68525e-11	3.63813e-10	15.2219
ENSG00000174137	-0.204236	1.31405	-6.81036	2.68994e-11	3.64259e-10	15.2202
ENSG00000100201	-0.149064	-0.837658	-6.80983	2.69905e-11	3.65303e-10	15.217
ENSG00000038382	-0.1829	1.0479	-6.80962	2.70267e-11	3.65603e-10	15.2157
ENSG00000100290	0.340441	-1.97991	6.80567	2.77156e-11	3.74728e-10	15.1914
ENSG00000274565	0.688342	-0.404427	6.80541	2.77626e-11	3.75169e-10	15.1897
ENSG00000160094	0.601668	-0.794118	6.80458	2.79103e-11	3.76969e-10	15.1846
ENSG00000197728	-0.172999	-1.58099	-6.8043	2.79603e-11	3.77449e-10	15.1829
ENSG00000176124	-0.367313	-3.26892	-6.80231	2.8317e-11	3.8195e-10	15.1707
ENSG00000128039	-0.154683	-1.5364	-6.80228	2.8323e-11	3.8195e-10	15.1705
ENSG00000197872	0.599632	0.553673	6.80208	2.83582e-11	3.82228e-10	15.1693
ENSG00000165280	-0.189831	-0.973203	-6.80186	2.83976e-11	3.82561e-10	15.1679
ENSG00000026297	0.641303	-2.10002	6.8011	2.85362e-11	3.84229e-10	15.1632
ENSG00000144843	0.86087	1.20145	6.80073	2.86032e-11	3.84813e-10	15.161
ENSG00000186648	0.565336	-2.06224	6.8007	2.8609e-11	3.84813e-10	15.1608
ENSG00000182093	-0.191252	0.0395049	-6.80018	2.87039e-11	3.8589e-10	15.1576
ENSG00000141568	-0.181714	0.174536	-6.80009	2.87198e-11	3.85905e-10	15.157
ENSG00000224081	0.44246	1.13837	6.79852	2.90087e-11	3.89586e-10	15.1474
ENSG00000173068	-0.151971	0.452208	-6.79836	2.90393e-11	3.89796e-10	15.1464
ENSG00000198876	-0.163754	-1.8117	-6.79715	2.92634e-11	3.92563e-10	15.1389
ENSG00000204842	-0.157203	-1.82514	-6.79709	2.92755e-11	3.92563e-10	15.1385
ENSG00000087903	-0.150525	-2.2923	-6.79698	2.92954e-11	3.92627e-10	15.1379
ENSG00000230415	-0.259729	-3.16043	-6.79684	2.93221e-11	3.92784e-10	15.137
ENSG00000157150	-0.643082	-1.89928	-6.79675	2.93387e-11	3.92804e-10	15.1365
ENSG00000182118	0.666648	0.907006	6.79661	2.93652e-11	3.92957e-10	15.1356
ENSG00000197329	-0.169054	-1.53536	-6.79637	2.94105e-11	3.93362e-10	15.1341
ENSG00000189091	-0.150821	-1.50879	-6.79627	2.9428e-11	3.93393e-10	15.1335
ENSG00000171812	0.337079	1.50565	6.7958	2.95164e-11	3.94374e-10	15.1306
ENSG00000154930	0.433669	1.25015	6.79569	2.95368e-11	3.94444e-10	15.13
ENSG00000214212	-0.14926	-0.416668	-6.79542	2.95887e-11	3.94935e-10	15.1283
ENSG00000280186	0.695535	-0.18905	6.79501	2.96663e-11	3.95768e-10	15.1257
ENSG00000198408	-0.152432	-2.06397	-6.79486	2.96938e-11	3.95933e-10	15.1248
ENSG00000158941	-0.152635	-1.99211	-6.79447	2.9768e-11	3.9672e-10	15.1224
ENSG00000230124	-0.226798	0.0196055	-6.79385	2.9885e-11	3.98074e-10	15.1186
ENSG00000099821	-0.207947	0.353772	-6.79315	3.00193e-11	3.9966e-10	15.1143
ENSG00000168502	-0.187686	-0.269873	-6.79282	3.00829e-11	4.00302e-10	15.1123
ENSG00000143862	-0.161326	-1.77971	-6.79151	3.03338e-11	4.03435e-10	15.1043
ENSG00000109320	-0.125237	-2.55698	-6.79105	3.04231e-11	4.04082e-10	15.1014
ENSG00000263776	-0.782922	-1.33228	-6.79105	3.04238e-11	4.04082e-10	15.1014
ENSG00000255621	0.920399	0.0753767	6.79102	3.04289e-11	4.04082e-10	15.1012
ENSG00000165805	-0.165847	-1.24592	-6.79067	3.04978e-11	4.0479e-10	15.0991
ENSG00000204851	-0.274965	-0.0864484	-6.78968	3.06892e-11	4.07123e-10	15.093
ENSG00000129159	-0.137601	-0.805737	-6.78928	3.07676e-11	4.07956e-10	15.0906
ENSG00000145358	0.794246	-1.38838	6.78851	3.09189e-11	4.09754e-10	15.0858
ENSG00000066651	-0.153179	-1.93925	-6.7882	3.09813e-11	4.10373e-10	15.0839
ENSG00000075415	-0.178939	-1.04165	-6.78706	3.12063e-11	4.13143e-10	15.0769
ENSG00000103121	-0.162405	-1.8242	-6.78636	3.1346e-11	4.14782e-10	15.0726
ENSG00000196497	-0.159418	-1.64795	-6.78541	3.1535e-11	4.17071e-10	15.0668
ENSG00000100297	-0.165923	-1.19997	-6.78499	3.16195e-11	4.17977e-10	15.0642
ENSG00000140548	0.331559	0.528607	6.78475	3.16682e-11	4.18408e-10	15.0627
ENSG00000152932	-0.174012	-1.60852	-6.78388	3.18446e-11	4.20346e-10	15.0574
ENSG00000227712	0.658647	0.627943	6.78384	3.18524e-11	4.20346e-10	15.0571
ENSG00000188883	0.632297	-0.871002	6.78379	3.18632e-11	4.20346e-10	15.0568
ENSG00000165966	0.357509	2.37159	6.78311	3.20013e-11	4.21954e-10	15.0526
ENSG00000122971	0.871175	-0.835241	6.7816	3.23087e-11	4.25793e-10	15.0434
ENSG00000138785	0.242629	-4.30836	6.78108	3.24161e-11	4.26992e-10	15.0402
ENSG00000135451	-0.15549	-2.03696	-6.78064	3.2507e-11	4.27973e-10	15.0375
ENSG00000008710	-0.210077	1.1325	-6.78044	3.25488e-11	4.28308e-10	15.0362
ENSG00000101187	-0.281219	-1.07102	-6.77987	3.26671e-11	4.29648e-10	15.0327
ENSG00000142168	-0.199752	-1.17606	-6.77883	3.28835e-11	4.32003e-10	15.0264
ENSG00000198838	-0.201474	-0.790021	-6.77881	3.28889e-11	4.32003e-10	15.0262
ENSG00000169760	-0.160755	-2.64046	-6.77877	3.28959e-11	4.32003e-10	15.026
ENSG00000100528	-0.222169	-0.209551	-6.77862	3.2927e-11	4.32157e-10	15.0251
ENSG00000136167	-0.185649	-0.0589142	-6.77856	3.29408e-11	4.32157e-10	15.0247
ENSG00000204650	-0.203516	1.07093	-6.77778	3.31035e-11	4.34074e-10	15.0199
ENSG00000163521	-0.184759	-0.358817	-6.77723	3.32211e-11	4.35397e-10	15.0165
ENSG00000224078	-0.25326	1.33322	-6.77706	3.32567e-11	4.35645e-10	15.0155
ENSG00000162413	0.575586	-2.03906	6.77681	3.33085e-11	4.36104e-10	15.014
ENSG00000242259	-0.16229	-1.34229	-6.77651	3.33728e-11	4.36726e-10	15.0121
ENSG00000255572	-0.161534	-3.69408	-6.77632	3.34128e-11	4.37031e-10	15.011
ENSG00000131013	-0.158984	-1.74001	-6.77562	3.35618e-11	4.3876e-10	15.0067
ENSG00000172493	0.256352	-3.21302	6.77527	3.3636e-11	4.39509e-10	15.0045
ENSG00000233896	0.701504	0.657838	6.77514	3.36653e-11	4.39535e-10	15.0037
ENSG00000106049	-0.154781	-2.30801	-6.77511	3.36717e-11	4.39535e-10	15.0035
ENSG00000126778	0.526008	-0.0661116	6.7746	3.37805e-11	4.40735e-10	15.0004
[truncated: 24,082 more rows]
